# Supplementary material for: Mechanisms and interventions promoting healthy frontostriatal dynamics in obsessive-compulsive disorder
Source: Nat Commun. 2025 Aug 11;16:7400. doi: 10.1038/s41467-025-62190-2 (PMC12340154; doi:10.1038/s41467-025-62190-2)
Supplement: Supplementary file 4 — Source Data [file 41467_2025_62190_MOESM4_ESM.zip]

Archive with 6 entries (6 files):
- readme
- __MACOSX/._readme
- Fig05_data_and_demographics.csv
- __MACOSX/._Fig05_data_and_demographics.csv
- Fig04_data.csv
- Fig03_data.csv
