# Supplementary material for: Mechanisms and interventions promoting healthy frontostriatal dynamics in obsessive-compulsive disorder
Source: Nat Commun. 2025 Aug 11;16:7400. doi: 10.1038/s41467-025-62190-2 (PMC12340154; doi:10.1038/s41467-025-62190-2)
Supplement: Supplementary file 4 — Source Data [file 41467_2025_62190_MOESM4_ESM.zip › readme]

Summary data used in the study as comma separated values (CSV)


Columns are:
============


Demographics:
-------------

subj: suject id
age: age in years
ses: session (pre=initial or post=follow-up appointment)
gender: Female=1 Male=2
handedness: Right=1, Left=2


Behavioral measures:
--------------------

YBOCS_Total: total YBOCS score
OBQ_Total: total OBQ score
MADRS_Total: total MADRS score
OCIR_Total: total OCIR score
Anx_Total: anxiety score of the HADS test
Dep_Total: depression score of the HADS test
FSIQ-4_Comp_Score: IQ score (only available at inital session (ses-pre)


Functional measures (Pearson's correlations):
---------------------------------------------

Acc_OFC: Nucleus Accumbens to orbitofrontal cortex functional connectivity
Acc_PFC: Nucleus Accumbens to dorsolateral prefrontal cortex functional connectivity
Acc_Put: Nucleus Accumbens to dorsal putamen functional connectivity
OFP_PFC: orbitofrontal cortex to dorsolateral prefrontal cortex functional connectivity
dPut_OFC: dorsal putamen to orbitofrontal cortex functional connectivity
dPut_PFC: dorsal putamen to dorsolateral prefrontal cortex functional connectivity


Simulations parameters:
-----------------------

sim: simulation id (i.e. digital twin id)
distance: distance to empirical data in frontostriatal FC space
C_12: PFC to OFC coupling
C_13: NAcc to OFC coupling
C_21: OFC to PFC coupling
C_24: dPut to PFC coupling
C_31: OFC to NAcc coupling
C_34: dPut to NAcc coupling
C_42: PFC to dPut coupling
C_43: NAcc to dPut coupling
G: global coupling gain
eta_C_13: drift of the NAcc to OFC stochastic coupling
eta_C_24: drift of the dPut to PFC stochastic coupling
sigma: noise amplitude
sigma_C_13: volatility of the NAcc to OFC stochastic coupling
sigma_C_24: volatility of the dPut to PFC stochastic coupling


When z_ is appended before the parameter name, then the parameter value is z-score normalized based on the reference OCD parameters.  


Efficacy measures
-----------------

dist : distance to healthy controls frontostriatal functional connectivity
n_test_params : number of targeted parameters of the virtual intervention
test_param : name of target parameters of the virtual intervention
tstat : Student T statistic of the distance to healthy controls 
pval : p-value of the T-test
ustat : Mann-Whitney U statistic of the distance to healthy controls 
upval : p-value of the Mann-Whitney U test
AUC : percentage of restoration achieved (calculated as ustat/(n1*n2))
 
