# Supplementary material for: Mechanisms and interventions promoting healthy frontostriatal dynamics in obsessive-compulsive disorder
Source: Nat Commun. 2025 Aug 11;16:7400. doi: 10.1038/s41467-025-62190-2 (PMC12340154; doi:10.1038/s41467-025-62190-2)
Supplement: Supplementary file 4 — Source Data [file 41467_2025_62190_MOESM4_ESM.zip › Fig05_data_and_demographics.csv]

	subj	Acc_OFC	Acc_PFC	Acc_dPut	OFC_PFC	dPut_OFC	dPut_PFC	ses	Age	Gender(F=1,M=2)	Handedness(R=1,L=2)	YBOCS_Total	OBQ_Total	HAMA_Total	MADRS_Total	OCIR_Total	Anx_total	Dep_Total	FSIQ-4_Comp_Score	sim	distance	C_12	C_13	C_21	C_24	C_31	C_34	C_42	C_43	G	eta_C_13	eta_C_24	sigma	sigma_C_13	sigma_C_24
0	sub-patient01	-0.06773062561504699	-0.09419967971817042	0.10176189388148486	0.07663375567724208	0.09710997333366354	0.02581845418324685	ses-post	27	1	1	29	242.0	16	29	31.0	18.0	9.0	9999.0	sim1599259	0.023242553314452893	0.4441916435306964	0.29730366697956023	0.24103966599138513	0.3263552543418329	0.4795732625577223	0.33171324297486265	0.2008281183769513	0.16468522323627535	2.145483633835977	0.04866078900743099	0.05682931864711354	0.08366761709662474	0.19644639508219983	0.21181581805925664
1	sub-patient02	0.08318062662414266	-0.02682390781600671	0.2579095307737589	-0.11733387522458956	-0.10752012328892455	-0.08464853316623207	ses-post	26	2	1	30	165.0	10	8	19.0	12.0	10.0	9999.0	sim2301441	0.052463426065798714	0.2052117967814619	-0.09178414156481052	0.19556720260102686	0.21589658706831652	0.2806575029521378	0.07298539254638557	0.11294146103318928	-0.3648377230243468	2.270714122755307	0.013108771118271096	0.04550695023753816	0.0744837125876903	0.13145428021076844	0.16804528473378566
2	sub-patient04	-0.17802775371326449	0.08820839896609621	-0.013702757575083524	0.4401395027600136	0.13199935934939133	0.1579018641007017	ses-post	45	2	1	20	197.0	3	10	34.0	10.0	8.0	9999.0	sim2455893	0.08240244347603831	0.38897198999977944	-0.05410533710159635	0.205943649900402	-0.03901744623978304	0.023819697891071433	-0.09007389649145334	0.4207761267007301	0.10529786818045254	2.718319531121023	0.03685620826646491	0.06708404568478203	0.09046067792598225	0.24358681711605545	0.349272163137305
3	sub-patient05	0.4007780299598009	0.057417015382684025	0.31937732398509977	-0.08487896312710125	-0.15237089939557558	-0.22816401949132176	ses-post	32	2	1	25	258.0	11	13	32.0	14.0	7.0	9999.0	sim2052503	0.16343402119425723	0.18529034222739446	0.4433858658169515	0.10263498968180604	0.039085943676577486	0.2636169011168885	0.05276199421001811	0.32532675724095866	-0.4716646946946346	2.189771828495354	0.0764728873911394	0.06559007186602557	0.08356259344105624	0.16901888455379854	0.3577577055209458
4	sub-patient06	0.034120907021270915	-0.02650719615952436	-0.03605050677797408	-0.23779013981402386	-0.17252415165795432	0.11186595673883527	ses-post	22	2	1	18	176.0	1	2	25.0	9.0	4.0	9999.0	sim2076519	0.060918604800472134	0.28471798436222195	-0.08000549508063165	0.07430262077711583	0.1406298176957415	0.069254346550464	0.008028965134436343	0.27957561779112444	-0.017551104762667025	2.174429760948632	0.06836700377551043	0.028143665532623575	0.06320537267620913	0.25316486347709655	0.1875235092740057
5	sub-patient07	0.0013299201816097388	0.05956183101840586	-0.034196748881367964	-0.046328171638441	0.03204727282822465	0.055678473887383007	ses-post	29	1	1	11	184.0	1	3	14.0	10.0	1.0	9999.0	sim1890160	0.027356888427940526	0.2694100896156421	0.4497545115789005	0.26669099126130236	0.10902251170798721	0.15289775879293496	0.14125969160368013	0.15231300769220077	0.31692147320198755	2.247756154598979	0.07465200959074642	0.05853083090035463	0.06971878804289322	0.3904523029533277	0.2478292983028292
6	sub-patient08	-0.06795851198575645	0.03806924979508866	0.20202831989154219	-0.16053038666018438	-0.007488651539572355	-0.019841549735495144	ses-post	26	2	1	22	126.0	14	14	21.0	3.0	3.0	9999.0	sim1298522	0.031095620610695294	0.1357089120107572	0.24653511855571392	0.22682636647589532	0.09024498467323004	0.21570937249363054	0.04746888504110464	0.0539473026590226	0.31994025861324	2.023061979824509	0.07058961646529686	0.02578405133760288	0.0768039965966257	0.25500672705280725	0.2358944275341567
7	sub-patient09	-0.20445765891116366	0.042247570713243476	0.11061200142721646	0.12162915799002473	0.11702869014364341	0.05269195271330318	ses-post	40	2	1	22	198.0	15	21	42.0	11.0	8.0	9999.0	sim1801856	0.020542724572890542	0.29734892055560597	-0.05901838603273825	0.1809321195287309	0.05818929819710903	0.08826359087678201	-0.16059156102145317	0.031784592120344055	0.21121015731444087	2.905188466250739	0.02823790669257074	0.06501563562922372	0.05609450602429752	0.23939826493601166	0.17798167233040274
8	sub-patient10	-0.015607920754411328	-0.17188933777685056	0.05742749820346944	-0.11759535606407988	-0.034067496951397186	-0.05833054158365381	ses-post	46	2	2	18	156.0	10	10	38.0	17.0	6.0	9999.0	sim1328904	0.034692663630881554	0.3485914301027663	0.354880571394927	0.3344181786385425	0.2774038695788239	0.09168907135692626	0.1387292730249466	0.13669788120180137	-0.02427414577579934	2.8960434238055357	0.04541065323499636	0.06830674563181621	0.0749536156581706	0.20392796391710644	0.34146816250972667
9	sub-patient11	-0.0597505453460866	0.11979979305430209	-0.0403398933558492	0.29405833104016726	-0.02083043077112324	0.25930602684027027	ses-post	18	1	1	25	245.0	36	33	40.0	19.0	8.0	9999.0	sim1618629	0.05436502375428203	0.4269871955938741	-0.01822014244264092	0.18237028054542967	0.0047564276446088885	0.16041484558802635	-0.06275959865638517	0.4603223408772224	-0.028275916939617757	2.67078129916139	0.031169497980824225	0.030284822419717573	0.08468215249452994	0.23101561797885245	0.22849984752737895
10	sub-patient12	0.4033554498838162	-0.09332654011727341	-0.031478577468078583	-0.19450012633470495	-0.10437901663081955	0.09570030064942743	ses-post	32	2	1	30	127.0	13	28	7.0	11.0	11.0	9999.0	sim1110954	0.04055442127065626	0.1767725674653719	-0.011703186020530068	0.14369321670971008	0.16055420306635393	0.16051728897847845	-0.036427984064517104	0.11542153026376911	-0.04835790254613918	2.2283826115257117	0.06040094609302542	0.04173866134260007	0.06989566937236708	0.22824782046751166	0.34510913069648863
11	sub-patient16	-0.3037414109809101	-0.030577255766830416	-0.2701103940606117	0.0877329944399786	0.5026340091938823	0.24241960677194252	ses-post	42	2	1	24	232.0	34	29	35.0	16.0	12.0	9999.0	sim1809560	0.12145335654183989	0.1398491478617642	-0.051043780955133386	0.2599602670869731	0.14627314844850686	0.06254739123350408	0.09661218785585333	0.293790614993713	-0.363104395904701	2.010617752501487	0.03314540115912083	0.03931579670324131	0.06556981714627708	0.18585454129418957	0.37663865019998605
12	sub-patient17	0.011945030209826266	-0.04188435832222901	0.18663371335715057	0.3451819894001925	-0.06677624331216046	0.15014637244133733	ses-post	36	1	1	16	150.0	21	35	20.0	15.0	7.0	9999.0	sim1972831	0.05269948260678122	0.11700796434572183	0.29310451891824285	0.2994618611587323	0.025499984103001132	0.2990899444422631	0.17753743064260397	0.3710557788227363	0.20136896995000872	2.34302893196637	0.015222740315607566	0.05992475550647598	0.09607046187758062	0.1953875080266718	0.23354166291483378
13	sub-patient18	0.02572602371688726	-0.2422842283458935	-0.16117765940725803	0.5253621277568693	0.04196332282033662	0.385076291804911	ses-post	31	1	1	21	114.0	3	2	13.0	10.0	2.0	9999.0	sim1081272	0.06993348939203893	0.10074875226122357	0.1963577949613548	0.3149681235223323	-0.06856812269741946	0.14693682734480484	0.036229300534848345	0.2829910640629655	-0.45694778708575384	2.0274528182256306	0.037994321870699656	0.08730964142800271	0.0729800778320464	0.36290595401905446	0.3430024787142595
14	sub-patient19	0.1702419423046663	0.17458274179741487	0.06985369995236397	0.3638124839926604	0.021896366853125626	0.05858629781267733	ses-post	23	1	1	10	126.0	23	28	12.0	15.0	12.0	9999.0	sim1016954	0.03525202448178226	0.1432877142301819	0.42386022256962197	0.2963988692835603	0.17145694671167966	0.30077157012784217	-0.06706191908839992	0.24336746574873194	0.08686913433151866	2.648959772589842	0.031090394615942152	0.020263128057750705	0.08910091225922	0.16639653559813522	0.2936718387730813
15	sub-patient20	0.01293822273168354	0.015501661336491617	-0.0921521817217581	-0.04111800356978082	-0.012825593794153543	0.10871474230810402	ses-post	35	1	1	15	163.0	17	15	19.0	13.0	6.0	9999.0	sim907473	0.021902186511460402	0.37584394346327854	0.4490368320650227	0.3274237787471134	0.03839106573899914	0.38538759862098615	0.14277403096709104	0.14245359981206646	-0.2616420987069751	2.7800622503855448	0.06287777609847002	0.03547831670214007	0.07717211880533435	0.21908017985856096	0.3811857319106285
16	sub-patient21	-0.042184859688710566	-0.13579791840950087	0.01880033516790718	0.20153536215928564	-0.22978850501730008	0.16033355099848864	ses-post	28	2	1	20	295.0	16	17	20.0	21.0	17.0	9999.0	sim1147363	0.03844882369933999	0.11747052883480526	-0.09136772345895851	0.03479556346311513	0.22063974430851666	0.0904015540808179	0.0012260657075321008	0.050555696375593956	-0.016484001689400368	2.934471838659425	0.028143118782740967	0.03735060036538668	0.07965748161797662	0.22291589132069206	0.14711363463312216
17	sub-patient23	-0.135492804591378	0.008961448779204644	-0.0943658189557027	0.30264408107462837	-0.0015886193265967183	0.23795070626081063	ses-post	29	2	1	26	156.0	5	7	33.0	10.0	5.0	9999.0	sim1853591	0.059173245485711394	0.11668347662661888	0.00724435162182148	0.4302646597273034	0.004056825714521086	0.07226882968009857	-0.2612169911878879	0.4295925401024099	-0.334155291925962	2.774973119339756	0.042688354396796316	0.013566807643069516	0.07857022917730076	0.16775594900153024	0.2095887901352219
18	sub-patient24	-0.10777112438806172	-0.11817789671385981	0.1571084261930082	-0.05455324598508262	0.1498839466505788	-0.1505605399197443	ses-post	27	1	1	14	109.0	10	9	36.0	10.0	2.0	9999.0	sim837545	0.06222912627225912	0.08671901812739277	0.49935108489386704	0.33682696090069725	0.01724526573267301	0.10201584523047146	0.021582986159458986	0.09383298119581356	0.03781780278598622	2.6490241059259665	0.029764794731818943	0.038735130516894596	0.08536965348244692	0.35451928658650866	0.2544367976155286
19	sub-patient25	0.028296327727950314	-0.03971429419859553	0.047713317535817625	0.008056360804510311	0.05431104527150195	0.14574369041871582	ses-post	35	2	1	29	210.0	21	36	37.0	12.0	15.0	9999.0	sim193858	0.013954822193975251	0.28585799492644903	0.35396884889742664	0.3367906668941978	0.16836037827998426	0.3580089066093159	0.19725602566021522	0.03799729321676902	-0.28523684726395687	2.763321243887989	0.04916567958264147	0.06125722608894912	0.07445818762007939	0.2973383774955974	0.2714114354392314
20	sub-patient26	0.07430868730639865	-0.1241369862635276	0.0988968949066475	0.2029235643309164	0.2507219052303498	0.2859424964329016	ses-post	31	2	1	19	231.0	16	11	22.0	11.0	4.0	9999.0	sim1397291	0.04427892362366233	0.11815255975902983	-0.027381486084801402	0.28847730638781344	0.3332286946539212	0.3690013693105557	0.19301411620193443	0.027068267406734042	0.0589560621816718	2.3400373899439404	0.0995532718361555	0.012063268672466316	0.08956863680147635	0.2446674626333901	0.32363084669764136
21	sub-patient27	0.06078695829102752	-0.05691933942899719	0.06426880876533687	0.1321993158811562	0.126022734333806	0.1767761107887612	ses-post	33	1	1	19	198.0	33	32	26.0	11.0	8.0	9999.0	sim1178857	0.023294601192569386	0.3606670428889801	0.36931914330575627	0.19344420739367013	0.2749839959010145	0.24482337467508392	-0.062018795696413435	0.0313634415243154	0.19630827618849833	2.185599512071736	0.06731456050062436	0.0005421836542482093	0.07987577958118505	0.2547635817750132	0.2993338876466302
22	sub-patient30	0.05105644471313773	0.13248522455978673	0.026554753183154388	0.11456604255197983	0.047631246085779996	0.2030029304654952	ses-post	28	1	1	25	168.0	6	4	20.0	12.0	3.0	9999.0	sim2048142	0.020971713768704586	0.48933985958030374	-0.005318486251760936	0.17317803880524757	0.13406610997666402	0.21357828741393428	0.08694941585373547	0.42828531222043553	0.0911318210941507	2.57999503060341	0.037910016430542	0.041950176645442226	0.07542839545699237	0.10406893104188966	0.3035260128586866
23	sub-patient31	0.07726752592297814	0.05663127869287233	0.07123619015765144	0.2020455194974395	-0.12163450486108136	0.016841820964890012	ses-post	35	1	1	3	198.0	8	10	2.0	9.0	3.0	9999.0	sim1729942	0.02338307594382579	0.25986872328839133	0.4999885937584249	0.21302708037253604	-0.023839147770608644	0.35069975917194857	0.06903260877193135	0.043626542521368925	0.16672921126659163	2.2926728353185526	0.01816819341946248	0.041925405055614595	0.07389723580154785	0.27404097631262236	0.33562101194613453
24	sub-patient32	0.147582447964638	0.1973704519330733	0.264820475759916	-0.04587450585766171	-0.07082058849590929	0.31630665056990315	ses-post	29	2	1	20	234.0	34	38	41.0	13.0	13.0	9999.0	sim1580411	0.04962301043749572	0.10034683414440888	0.024465125340278573	0.1573522998665975	0.1809048480451688	0.293454495168648	-0.4731347640068336	0.48914045709340964	0.3437874152760138	2.1574631181608233	0.06111651823710821	0.03826070085768847	0.0623788304244359	0.28602338963320817	0.34730039046325123
25	sub-patient33	0.10456778174289678	0.1221199850857705	-0.035706335492432115	-0.10250625126814777	0.04820636894498331	0.027197468587464805	ses-post	19	2	1	21	166.0	12	30	23.0	10.0	16.0	9999.0	sim1512792	0.03088393688323146	0.26266679427722445	0.3836588317607481	0.26818375697127955	-0.003124528324637804	0.3267801584117533	0.165610357986275	0.13111417870969377	-0.03603577445054987	2.696153662200728	0.02634917801146647	0.06707725893164444	0.09566247007883914	0.31672458787433655	0.2875687914790837
26	sub-patient34	-0.13640978139960738	0.05459168969752103	0.10538212353421841	0.002617825455429697	-0.06251687689366031	0.14173832847303525	ses-post	41	1	1	13	82.0	11	24	14.0	8.0	8.0	9999.0	sim1617656	0.03222274302488506	0.16418526894773272	0.2862088642401116	0.21556979567261242	0.3713222356028151	0.03102031171756177	0.1815449095813709	0.2948303410782101	0.005395980509905342	2.2429089430582017	0.05100529255848214	0.007765405013447826	0.08819839467217432	0.1660552939576372	0.22717652242906708
27	sub-patient36	0.314965441980181	-0.006708586990974006	0.25920078828930854	-0.24708477721680372	-0.0026995249145031763	0.06556603523372152	ses-post	35	1	1	32	183.0	7	7	40.0	9.0	3.0	9999.0	sim2178633	0.0648613838699075	0.3613403192114376	-0.0775282161222109	0.2698691074631873	-0.05302655715213038	0.343465745577843	0.03844121464119764	0.3841101976081221	0.3013133992796021	2.4087938982594927	0.043041503666580966	0.007386244914873934	0.08661423861989884	0.13935726052901487	0.16374483330675688
28	sub-patient37	-0.044856016784623386	0.26677362105428154	0.06314010402129497	-0.011535615594601206	0.02404950257390014	0.10913820370574906	ses-post	35	2	2	18	106.0	14	8	11.0	2.0	1.0	9999.0	sim302190	0.03974276522868291	0.08824361648494664	0.3838804011069293	0.3469003378724893	0.012642429282865162	0.3250364183556034	-0.06134506280597416	0.0509320486079925	0.10786784367137142	2.1652997480544465	0.08849798175354115	0.017484239647277078	0.0823856641253861	0.35789084869305504	0.2726048757777491
29	sub-patient38	-0.059424029223568695	-0.026097181658604477	-0.006369770425953903	-0.08848717686472893	0.20822112717646965	0.0473486202965577	ses-post	23	1	2	20	162.0	8	8	32.0	10.0	2.0	9999.0	sim684763	0.05442415023274669	0.12800175769277036	0.4883046653753204	0.12188892427004414	0.036509595339470895	0.32536109044992395	0.03939724871129297	0.08612181133102989	-0.18781676481838294	2.433040357192425	0.04399475470552654	0.08249037605410665	0.0980341271512984	0.17328731584263043	0.29650366173552234
30	sub-patient39	0.15070336079518182	-0.14046993249434597	-0.05213294729474001	0.09296466581802386	0.1341318805729595	0.07764756781720776	ses-post	19	1	1	23	108.0	13	11	27.0	9.0	5.0	9999.0	sim462799	0.030268201993365218	0.3908075569876346	0.4332393898507455	0.32454397928656936	0.07028457763027546	0.4588006162054023	-0.02402315457707846	0.20921653604965929	-0.36332437154121855	2.6160548030775135	0.04916721686536957	0.06408965522186137	0.06850990837753898	0.39282710972390783	0.2516969002389388
31	sub-patient40	0.05321244673660642	0.09849343563953218	-0.026314611901761965	-0.09563874171441387	-0.07360840137991925	0.05514143967734113	ses-post	27	1	1	20	260.0	13	8	21.0	14.0	1.0	9999.0	sim2196156	0.03535696467728081	0.14193966998967816	0.26358557768107366	0.23070661514766255	0.132007573897681	0.1017536613403025	0.0883929186955146	0.4448196846790878	0.09803346942882538	2.782155368398625	0.0677259660383033	0.02170381390671937	0.08748784003933992	0.3546210918684807	0.23052591212281645
32	sub-patient41	0.13933183409275995	-0.018434718396251396	-0.14016589373350144	-0.006292239074107122	0.0013618533340023248	0.06762218974001205	ses-post	32	2	1	20	131.0	17	17	25.0	12.0	6.0	9999.0	sim078349	0.018187518492166866	0.31453833303480816	0.4160588290421432	0.3917709281701442	-0.07011858595378785	0.317506306010662	0.19646693168198628	0.48551130501339534	-0.2819739842978572	2.571393955210202	0.07006279914812656	0.061185088102420265	0.0790879756668737	0.21988342965443158	0.17969838759067502
33	sub-patient42	0.09680795523859678	-0.12060259810854843	0.06851211523171515	-0.014717894881827802	0.07568601882306246	-0.0427571855200106	ses-post	23	1	1	21	161.0	7	14	22.0	9.0	6.0	9999.0	sim935856	0.027541465483036168	0.12656173772997845	0.34350532794091093	0.038407208223912415	0.17013284375306148	0.22118140292813693	0.09359310304868904	0.12274098006641675	0.10176432507915731	2.150950253831248	0.07317081394790302	0.041176918471022304	0.056174219889517055	0.328816921874157	0.18323679814076746
34	sub-patient43	-0.07598665196094614	-0.0046808373399428145	0.052821793459588665	-0.022903922809291544	0.019917910739634247	-0.016070743727572726	ses-post	24	1	2	16	252.0	15	13	36.0	17.0	6.0	9999.0	sim2226657	0.027772701532208437	0.20682121263762973	0.3303929139824438	0.18646802358718276	0.2272217550552873	0.2664736297433429	0.3756313046501182	0.47528132268905243	0.35735766747402276	2.042175173047473	0.03631502350332108	0.08044267671007028	0.07735768968221021	0.25337620901730373	0.3039092189351464
35	sub-patient44	-0.1815499282180797	0.02675507302911032	-0.19588475042255596	0.05442315520396399	0.18558637753667795	0.15245404315489644	ses-post	30	2	1	10	157.0	9	7	21.0	11.0	2.0	9999.0	sim1348718	0.03545948261461934	0.23663816204011687	-0.08700156405545192	0.4181336912262529	0.41436024456846177	0.08627305183156471	-0.17956630996663067	0.34482805665858196	-0.27029147584685653	2.1761455741089115	0.022786586541657116	0.07090127283474325	0.09553522473572443	0.36180043563692404	0.30906396821988735
36	sub-patient45	0.049647616284773245	0.040843788128716536	-0.001724626775830984	0.05357580048012716	-0.09770150482622053	-0.050046539226623304	ses-post	38	1	1	13	117.0	5	3	7.0	3.0	2.0	9999.0	sim051027	0.020691790920389815	0.3924066061749011	0.32470961411153115	0.22774750616289285	0.41517865669614423	0.4647972120243945	0.15363647181495463	0.01258120361478059	0.10893581742432391	2.565231200967453	0.055359532118162295	0.08894289894647402	0.08352595896299352	0.2415365424746641	0.30589774200263165
37	sub-patient46	0.0653145977848908	0.006187621394226219	0.1478437283076346	0.04145070787390895	-0.07256041824049787	-0.057867147800550356	ses-post	22	1	2	23	118.0	10	17	8.0	15.0	7.0	9999.0	sim552213	0.02793571031665576	0.23077664821507615	0.34225578776053367	0.41981433482982555	0.040191613424187866	0.2579114230885402	0.06462699402329573	0.2845887687142657	0.16492795720841946	2.6917733601138636	0.06917469461428813	0.057102775055541906	0.08534726318339626	0.1863495066011281	0.37518151119003523
38	sub-patient47	0.04169102773990195	0.06492036932061493	-0.009835705734440125	-0.296200765696209	-0.0394177362133744	0.1263325387906155	ses-post	21	2	2	28	151.0	9	11	44.0	9.0	1.0	9999.0	sim1146012	0.08006659485097932	0.15178172806596166	0.48515292129394094	0.20592513069827964	0.2224199429837176	0.06534401757848862	0.2565673372966781	0.259616532203919	0.0172778146979281	2.2581829121615393	0.02532943485059969	0.03912748614703128	0.0806852953368625	0.23318671922118422	0.24450935014358402
39	sub-patient48	-0.06464485690703256	0.01720958198726469	0.057660877844318746	0.08358459960932536	-0.0015154820361259148	0.12872352417186697	ses-post	37	1	1	18	113.0	16	18	9.0	6.0	8.0	9999.0	sim1271468	0.021126683879980138	0.1400186929388533	0.43759117145566867	0.36457751650352777	0.35964891549582645	0.2234949266839645	0.2732866998648522	0.36084314180208193	0.16498075720143932	2.7617903870921756	0.08024752285225159	0.04028696310850883	0.08574774354024708	0.16230799013812153	0.22499426326192395
40	sub-patient49	0.09193587144835318	-0.08117815059003161	-0.014641035834210924	-0.2588093122799778	-0.0035632530623760724	0.0730216907172276	ses-post	26	2	1	18	194.0	7	7	38.0	10.0	4.0	9999.0	sim277946	0.052932016461834965	0.07439799432834865	0.35984513685057734	0.05313713631363892	0.085704416685455	0.24464614653499372	0.22217011259383274	0.33892111042437945	0.3583995752194559	2.812837722652445	0.025278713681850036	0.08601253164506449	0.060871571597638646	0.3901183129889377	0.3161812840892464
41	sub-patient50	0.1317192428105045	0.03249455242431312	-0.08441120809875428	0.12048873551033136	0.022180340908037735	-0.005738157268999864	ses-post	28	1	1	16	173.0	3	2	15.0	8.0	4.0	9999.0	sim165559	0.02112883180048941	0.16533746079339648	0.23608224369293074	0.3971498557131338	-0.0066976281704675955	0.4264902001071218	0.07035455080195456	0.3837320833282646	-0.4933465589331881	2.0877907132111586	0.07557930024724945	0.05801638256851328	0.06543378959693641	0.1607833797967776	0.24672248282373613
42	sub-patient52	0.2155558148488594	-0.13613093111590305	0.09615705914329738	-0.10916074032386612	0.27600242665698776	-0.03579443689431049	ses-post	44	2	2	31	150.0	11	6	62.0	12.0	9.0	9999.0	sim682303	0.05127727307018102	0.09912721582117291	0.3338756603192314	0.3766959642762433	0.04684322942353208	0.20401332333227168	-0.045996784041933796	0.12757523795023745	0.2772643689265788	2.6901014720881267	0.010344150374419015	0.032939441996805964	0.08652068195279236	0.25546302603496845	0.2329148285606178
43	sub-patient53	0.16452046533589584	0.02342797931971125	-0.1438138424528006	0.07061059262530928	-0.20867767458891168	0.05532368834420512	ses-post	35	2	1	21	148.0	3	1	13.0	4.0	0.0	9999.0	sim717328	0.024741097112568878	0.004489332300912911	0.3929665233633601	0.16454016898896415	0.04133562390850384	0.3949324631582567	0.08247349080490185	0.05476095017531502	-0.3495636407922612	2.1744763915004954	0.0376920003744376	0.04049375664874122	0.07544098299743267	0.2971636464630187	0.27410835872034545
44	sub-patient55	-0.1524594144502961	-0.007598222618815436	0.03250641642080154	-0.07296378155921378	-0.039380020277322986	-0.0067647876657329934	ses-post	24	1	1	13	251.0	11	12	30.0	10.0	5.0	9999.0	sim2127134	0.02333808276594748	0.3291127942735992	0.37633268152703475	0.23685235567738594	0.15106041716744617	0.2887741290066695	0.048795253725163405	0.14254350332434806	-0.3798728582994312	2.5543365135454943	0.0736410573147403	0.05714882358947873	0.08350605935221214	0.2062919575867446	0.2903183073357659
45	sub-patient56	-0.010960726799573243	0.09058370863509811	0.13457843363285066	-0.08008172569320364	-0.12076542925463393	-0.06191550847113996	ses-post	30	1	1	24	229.0	24	12	33.0	9.0	1.0	9999.0	sim898317	0.04149887239979603	0.11394176067228443	0.30151885466884365	0.4836396297992629	0.1318741107534656	0.2982964484308106	-0.004948174072989298	0.00226229647877434	0.285411148519817	2.5268149626884453	0.046850396701215866	0.012409701986617495	0.06031084976405712	0.2990833710589144	0.37191138049004824
46	sub-patient57	0.13108675673705347	-0.013507562423042558	0.04803891214542091	0.1968224266492846	-0.0611790664822172	0.01071786131892209	ses-post	19	2	1	28	155.0	16	23	48.0	12.0	9.0	9999.0	sim110479	0.015496871137631553	0.22987317491360976	0.2984946036546542	0.3244175058280049	0.03593879866392947	0.270923014387025	0.24911584434570141	0.20387192706223362	-0.263697707226773	2.821353335675064	0.07494552645363795	0.06209969587327216	0.06042900670655069	0.15937982484197274	0.3580282414384157
47	sub-patient58	0.11728675293581331	0.01689315111070755	-0.06442123004526365	0.07739210368182822	-0.13473270314593708	-0.04551544361618198	ses-post	21	1	1	21	117.0	25	33	30.0	16.0	10.0	9999.0	sim2278814	0.026271428459624224	0.22971500353982216	0.44833582234890695	0.46601535700787994	-0.09597062586841577	0.4093848430794833	-0.2127207081979966	0.32895594929230787	-0.3848186718492502	2.1349505835575964	0.06475170332101583	0.008535491160619935	0.09647424099995283	0.3505352061773817	0.3719933666294613
48	sub-patient01	0.10250528643802993	-0.11722086257974627	-0.09632560920435936	0.05528090376198882	0.15940796210818478	-0.061756185706806056	ses-pre	27	1	1	36	271.0	26	34	41.0	18.0	12.0	95.0	sim220397	0.038884512872461	0.21526148618041388	0.2514134588042344	0.03691291129248924	-0.009958864854483116	0.41328949056361963	-0.02552485263743235	0.17539870707208585	-0.14953270189220152	2.181693888891192	0.06009901912381057	0.040491520801323636	0.058741381986070984	0.34470983408393957	0.21410964443677757
49	sub-patient02	0.01993180338927868	0.132642058000122	0.028391545201884583	-0.07387968355768977	0.0526760101559333	0.20890753357194958	ses-pre	26	2	1	29	149.0	17	15	16.0	0.0	3.0	120.0	sim935220	0.033152082097127035	0.35607841069624674	0.3943493593650857	0.35095277397159746	0.04137663429359538	0.4685041256208258	0.019313648900395095	0.17082699985113242	-0.4040093663715748	2.693427865301915	0.017371089612774292	0.015460703276407358	0.08263002802441327	0.3879334163453428	0.22878994361446006
50	sub-patient04	-0.058107003502480256	0.035734978562355864	0.2217540410012589	0.17740892199187835	0.009443398428489812	0.06862571014781596	ses-pre	45	2	1	24	211.0	9	24	35.0	10.0	9.0	100.0	sim186683	0.03474696617314975	0.20567001242998906	0.26430418278111484	0.46886740506622054	0.017836997975746057	0.2603188893071314	-0.09505703697411672	0.2963520266061867	0.2706194163667815	2.314085687256048	0.08326639675822951	0.06987198603744832	0.06728638445068442	0.3000461638008882	0.26210094073680384
51	sub-patient05	0.13067860976460433	-0.08052559124167726	-0.11950494004413485	-0.028091709666734296	0.2688396700829472	0.2233485424089436	ses-pre	32	2	1	22	276.0	8	2	36.0	16.0	12.0	102.0	sim743029	0.059709779945638516	0.2758292264779494	0.2922922688222374	0.30168939954742025	-0.008260422612859752	0.18265712396300463	0.0215404037508097	0.11026592771731347	-0.27234506363787736	2.6370719521331107	0.0429430985408393	0.011770787366817272	0.0717408759091218	0.2869362162675937	0.15329252383038786
52	sub-patient06	0.0814171228845198	-0.05012738086896785	0.18524886518716813	-0.3025331236369146	0.01763126456092183	-0.021782383290325346	ses-pre	22	2	1	21	233.0	9	4	37.0	16.0	6.0	91.0	sim278778	0.08726270596264453	0.12701132095522324	0.4694982417354625	0.031996960287470316	0.04844912755277924	0.26945987871454186	0.11413638476801452	0.03501627261975293	-0.0940863719575885	2.5511223313212765	0.06336582321528833	0.07263128817580286	0.07323315686099746	0.3910773516190418	0.24915288728217425
53	sub-patient07	0.07029460527342088	-0.02652585133095768	-0.06361541569931432	-0.08722493875398062	0.0320783804857843	-0.1048307746625803	ses-pre	29	1	1	23	201.0	15	20	27.0	16.0	5.0	103.0	sim169648	0.03638358812785379	0.43569945961164247	0.2939138511453788	0.43848906838542295	-0.045961436220685443	0.4222608409578007	-0.17081073850050382	0.00791101483468383	0.12401877097405292	2.5994752181199363	0.06314486348110619	0.01434667267385317	0.08927181146310133	0.2582499815020579	0.3151239854767051
54	sub-patient08	0.15358714656762515	0.03117419395636163	-0.02924088592408225	-0.06649037394620129	-0.10679906214289556	0.15961936397694776	ses-pre	26	2	1	24	81.0	15	15	20.0	6.0	3.0	122.0	sim417804	0.02219053390462828	0.20519675002791424	0.42762673889890185	0.04963747781432853	0.1350690250324793	0.426024708309232	-0.11551067057038573	0.016739405694582946	-0.4084609947106067	2.424289987292529	0.08679019454244329	0.024894351227790518	0.05922580787705327	0.26171945799714774	0.2171245054380071
55	sub-patient09	-0.010265670013708882	0.043334793001111975	0.02324511456536129	0.11237062643187362	0.04647567355136302	-0.10963679375267722	ses-pre	40	2	1	27	164.0	22	27	41.0	14.0	7.0	92.0	sim127061	0.022553141763834907	0.29946538732323225	0.3596487520753531	0.256838274987789	-0.01889156373403187	0.2967083411144263	0.00226454396255559	0.15215782428692495	-0.36994663756428053	2.507639556620118	0.03158474210139114	0.05176195343691743	0.08614582850460677	0.21207736077221137	0.2081968526425852
56	sub-patient10	0.034336147533866906	-0.06824616362014653	0.18122004435863345	0.16355335347618	-0.04088480790264163	-0.1981341627901698	ses-pre	46	2	2	25	183.0	30	20	50.0	18.0	9.0	98.0	sim545166	0.04048678501193645	0.19984420873855654	0.3834549786809474	0.16995262199095726	-0.029311746951892405	0.23914635781106786	0.01628734204819543	0.02928205000134507	-0.4631543509459059	2.267203337333056	0.06575139064948579	0.024210966031955022	0.07772548345156907	0.28525847775950114	0.31265819168107134
57	sub-patient11	0.05806001450344276	0.32599055366484786	0.2320051216520369	0.26738456358200646	-0.10540165066066415	0.15128324629321552	ses-pre	18	1	1	31	245.0	32	30	49.0	19.0	11.0	114.0	sim942035	0.06250448577196009	0.23875111877313665	0.26270543539929825	0.4140873314764755	0.023411723154741597	0.19417314508945588	0.03354550777193385	0.07826612571392784	-0.06116077190137248	2.327793726726524	0.016097314247261837	0.05802455239330928	0.06128749736068448	0.258969726901298	0.29836155022797156
58	sub-patient12	0.0644690470606668	-0.10449677735067037	0.09265573483426123	-0.08519939180893164	0.0837172456484485	0.033177901860488586	ses-pre	32	2	1	27	87.0	14	32	7.0	15.0	21.0	97.0	sim500318	0.02920624353068866	0.38293832444766673	0.4313405233084601	0.32987349330627674	-0.047365180100182314	0.44745215448512715	0.11388116664801011	0.3159440327129194	0.2247575545790197	2.507037544493333	0.01514096356541768	0.07293887263028885	0.06274444379269754	0.27989607922867676	0.1924542820102372
59	sub-patient16	0.11289777915534195	-0.04280680185126006	-0.1093455464579165	-0.2901203048529417	-0.5452230635664475	0.35116455036834604	ses-pre	42	2	1	29	229.0	36	35	29.0	18.0	15.0	96.0	sim606783	0.11192478263885623	0.06892452066110888	0.41225407493357913	0.2771777255824259	0.4831389637532456	0.2897528389682211	0.028696115506918446	0.13990417424506676	-0.1949227637055968	2.181817733723952	0.021040861679170866	0.0578267555121315	0.06883817355400006	0.30878934499978233	0.1837413033218898
60	sub-patient17	0.2084597750319333	0.19378372654566853	0.0006517283618450165	0.3639475130917576	-0.1901396505905999	-0.08441230323480588	ses-pre	35	1	1	21	179.0	18	22	23.0	12.0	8.0	107.0	sim469010	0.054616077878321845	0.3287526369662258	0.18268717288151887	0.26733222511716626	-0.06199854948732485	0.41226025998406474	0.05722058102257832	0.06952017294968223	0.002188289554639844	2.8274607727063246	0.0014529665438610803	0.021209349903834374	0.07321958875521875	0.27335069655616895	0.30811112392484125
61	sub-patient18	0.06231136203676659	0.011364230791095699	-0.030202044418547302	0.4358339849811521	-0.06749809746020849	0.07410184387359467	ses-pre	31	1	1	30	228.0	17	17	29.0	18.0	7.0	116.0	sim037026	0.03958460286948992	0.30427623138988164	0.18816940300305204	0.1084623625481672	0.0444854712018959	0.3377737769258061	-0.04385863297758675	0.01594745775014725	0.11900169155833193	2.7966821964748743	0.07190733381112288	0.023526997980772832	0.0771378568310043	0.28170386382815327	0.35117896159245837
62	sub-patient19	0.09544324291563487	0.09191513306253993	0.058639433344797	0.3394117103178525	0.012469113535171116	0.012109785853350662	ses-pre	22	1	1	24	140.0	14	24	9.0	11.0	8.0	97.0	sim994942	0.03306499298663534	0.18705547270364903	0.25688353093704624	0.2002350383447578	-0.018628184325697784	0.20513883744762365	-0.01282520975011709	0.1971999294644597	-0.3312746493479405	2.198487965341253	0.020520505520233503	0.01575255283321221	0.07111374835760964	0.2784983006843107	0.21789715079353708
63	sub-patient20	-0.09399016572558966	0.014208797358523125	-0.13472808675142006	-0.11787049570877302	-0.0838425301923827	-0.01651409988921221	ses-pre	35	1	1	19	187.0	24	13	18.0	13.0	4.0	109.0	sim160599	0.07527567324475083	0.3319925480644338	0.42930961257345385	0.49991731981779475	0.0593007433205886	0.3095367115043681	-0.05605309337983287	0.04525306419923538	0.11365190971915079	2.367856480310797	0.02310584522872384	0.07178627727349225	0.06024922594267703	0.29974354697453925	0.31525388934673376
64	sub-patient21	-0.0790323813049817	-0.07634102727675698	0.08481543856469216	0.17691263306906535	-0.15765739170124674	-0.020705195576903698	ses-pre	28	2	1	25	286.0	32	31	29.0	19.0	16.0	116.0	sim721866	0.036217848524718294	0.16629436376955054	0.4153787634202773	0.14766967701147654	0.06107250326762956	0.20419989537809277	0.138769449664097	0.044779573152365595	0.0723178495910447	2.4157998624631527	0.00792497585880558	0.04339316686845358	0.08951506918414122	0.39517032991937495	0.16597037711437357
65	sub-patient23	-0.02574143322046567	-0.03935909722934577	-0.22939295936375856	0.08167706520320776	0.06419896170020722	0.09964280827078524	ses-pre	29	2	1	28	171.0	9	6	41.0	12.0	7.0	119.0	sim268081	0.044517786728155206	0.41083393316609823	0.3210934866439531	0.24791937880968443	-0.01800966761825476	0.2873225329685797	-0.12512907023677625	0.0876112128372676	-0.13111395513449223	2.914757173674442	0.08349522692000805	0.043254472824124146	0.09264804820731302	0.35544225799176354	0.2507838413721198
66	sub-patient24	0.0690220068567474	0.12608732664458247	0.023537474745535292	-0.20883998321410632	0.0680448107691054	-0.21253077739571713	ses-pre	27	1	1	16	199.0	19	14	41.0	15.0	5.0	116.0	sim898514	0.06864396360347019	0.2554221967471923	0.3896872144345344	0.3382658239257381	-0.00579553826988693	0.4234387929202589	0.13983101128472233	0.00024253717631330524	0.10183692429663284	2.3992398693433015	0.04618572471297663	0.037352569278250924	0.06057278278596119	0.34984226891351533	0.26384661235322493
67	sub-patient25	0.1213104065750451	0.151769232289098	0.044858616031706336	0.26139691272799775	-0.025652798189995964	0.05490899089791541	ses-pre	34	2	1	32	204.0	26	31	32.0	14.0	9.0	118.0	sim584314	0.024856889181256423	0.20620177722102892	0.4102362932774741	0.24044310655046164	-0.003918727235677636	0.45523676436697175	0.006675533946485911	0.15333395032717717	-0.24058238420184624	2.498004209550322	0.021066791749675212	0.08684904011002652	0.06072908558345265	0.21532828092403794	0.2939710740596365
68	sub-patient26	0.009801094403099831	-0.07935107790713532	-0.09718446584229241	0.04276750860375697	-0.012807676632113294	0.2603706625880229	ses-pre	31	2	1	20	213.0	17	7	32.0	18.0	7.0	110.0	sim402929	0.028321996869641403	0.10753717540383767	0.30838066326151836	0.333891253140723	0.18791546261243192	0.16180077346598667	-0.0185260118944901	0.1908543025389869	-0.033775234894428796	2.245793674440931	0.034893556792884944	0.059252808880509364	0.08683263743415205	0.26856393021722924	0.23964308993367595
69	sub-patient27	0.06553762820870046	-0.1783043000510092	-0.08451011842116714	-0.03622094086201535	0.10390831689987028	0.18139864739193648	ses-pre	33	1	1	29	257.0	42	34	49.0	16.0	10.0	107.0	sim808650	0.04460658187423518	0.08662642838703541	0.37430720296022013	0.06310917383186865	0.20459091549885466	0.43313910407175227	-0.06162674232891945	0.29662138286257617	-0.41814828313167357	2.7059410143741642	0.019333477463177783	0.07739038005405256	0.06211074678501639	0.307524855331771	0.2505341813764518
70	sub-patient30	-0.012981664541505532	-0.14366504363393193	-0.010697225108742714	-0.062436461647052965	0.09185841367916785	0.10147913644463684	ses-pre	28	1	1	25	163.0	17	11	33.0	17.0	7.0	122.0	sim156653	0.04182597196791841	0.08923751691795626	0.35416819292238	0.4190660824002467	0.4782261845602443	0.31207793253002736	0.045398159819510134	0.22284382742348077	0.043039297119275795	2.3060278921540296	0.05620706144554212	0.017427261044881712	0.07509377727126877	0.2733168766630306	0.3372963549796462
71	sub-patient31	0.17167660345887928	0.24252163613052538	0.206621207552962	0.16060041173085954	0.3130063210512125	-0.04027440198861272	ses-pre	35	1	1	18	248.0	6	16	12.0	5.0	7.0	100.0	sim812406	0.08338417632849225	0.11851441664761704	0.2810049629487571	0.021589691913275536	0.04057929885625225	0.4016569724198329	0.07103186306580647	0.15052757716469353	-0.11020799473048251	2.296475979418668	0.019184778383938755	0.0884792320752743	0.08763894570619574	0.1151176288006287	0.3060656032474356
72	sub-patient32	0.05292020150513379	-0.024589114296015232	0.0072690130211412905	0.06250532493669941	0.019392580046554236	-0.024491135794423	ses-pre	29	2	1	23	201.0	33	31	38.0	13.0	8.0	119.0	sim485620	0.012270064898939231	0.3295603771696917	0.22524991306106706	0.4783793770669875	-0.018039480016442073	0.30334376057235884	-0.04665330413242187	0.24808189827678978	0.16858573212492373	2.406272895748451	0.03998210358666417	0.07253747204203914	0.0839421441529614	0.29995737537495576	0.2949782050963904
73	sub-patient33	-0.027918923472669954	-0.05888813139830001	0.05188140289974399	-0.09368064707098256	0.14764693036409487	-0.06267212867996105	ses-pre	19	2	1	23	181.0	18	23	19.0	10.0	15.0	117.0	sim985612	0.035767933229654686	0.05711214319440994	0.24756242437438247	0.12753833068116696	-0.059686280961649955	0.27091818000573925	-0.045677039350486774	0.2869791623959077	-0.3365183412787776	2.3637411189047346	0.07684478508906055	0.032897121105807954	0.07929273553720097	0.34953320525959314	0.19079257095353208
74	sub-patient34	0.043220985747805016	-0.25299326393955696	0.08350044009857811	0.050417969047306214	0.07542933476084471	0.10232224979426457	ses-pre	41	1	1	29	276.0	35	42	70.0	20.0	20.0	97.0	sim702666	0.03806676264876305	0.29062113440701093	0.3844158041906558	0.09788229997685946	0.05519407602371885	0.18143705585030057	0.07435148469645222	0.10557434574206412	0.38505893988167494	2.1543065265897825	0.04407562604973786	0.07743249649699842	0.0669296121105018	0.2077510265030143	0.3126236903967357
75	sub-patient36	0.25488577725829803	-0.10804090785652741	0.240936097066151	-0.08091073499081797	0.038135589760695254	0.2439208845773299	ses-pre	35	1	1	32	208.0	13	8	40.0	10.0	5.0	103.0	sim160922	0.06146506975671914	0.33295029304536217	0.26297866186310764	0.12298096242393056	0.10901711609253531	0.16551171745062299	0.023056687206654096	0.13198330513522	-0.13723320911323333	2.139244524222229	0.02492150979037363	0.03414846416846936	0.08862179315964	0.33028974797169913	0.23224569085605196
76	sub-patient37	-0.02797107611921111	0.0031492639240323942	0.08135280674905516	0.02884351842451658	-0.05383735895172219	-0.18847712879084033	ses-pre	35	2	2	14	105.0	11	8	11.0	3.0	1.0	99.0	sim201616	0.02711506192496588	0.394020026844475	0.33891384754921844	0.20283983472475048	-0.047872740737763736	0.4701131972268691	-0.08491703492947529	0.18954989012319828	-0.23460099821754027	2.8325946945164766	0.055877691855030165	0.048104497201865846	0.0977702103413591	0.1330977147127274	0.25131730835756394
77	sub-patient38	0.1750202293575786	-0.12736251189612216	-0.014324196125380695	-0.02185247333463022	0.09382045596453453	-0.07997789363484613	ses-pre	23	1	2	20	168.0	9	5	40.0	12.0	3.0	99.0	sim920553	0.03575850625943223	0.25524985463094657	0.413907141059348	0.2909661694109238	0.22855546746064564	0.350392531101002	0.17686491144696648	0.009569777573147448	0.07676983478916807	2.9503284931877407	0.03427052436972906	0.0726126670092449	0.08524428578150266	0.15413927847480202	0.394814792630373
78	sub-patient39	0.03137184292580297	-0.030058179913567074	0.010647082468494773	0.08963299165276856	-0.14106644264285123	0.3051370025646479	ses-pre	19	1	2	22	153.0	11	14	23.0	10.0	6.0	116.0	sim352265	0.01734307461506108	0.23942281489471895	0.24790159137314668	0.17942004879433207	0.13332627959351973	0.4600147802372114	0.10695623287432952	0.09508856973719368	-0.2164330011918582	2.544533326529595	0.08547899017712055	0.03151180724175232	0.07409179830862932	0.2644739919071637	0.35809966324602166
79	sub-patient40	0.09694051980090818	0.06279032694817488	0.05351789663254749	0.19493648384804435	0.009527057413758372	0.18996424526697162	ses-pre	26	1	1	21	269.0	18	8	36.0	15.0	1.0	111.0	sim022269	0.018982195740321724	0.41227352688948726	0.3630494027867794	0.28174178876912503	0.24761462567015208	0.4632612481014432	-0.06230482208156725	0.04262730729031625	-0.28737096984988636	2.4050361573396866	0.010510456474188289	0.03677438388283723	0.09822811578717802	0.3044247109185968	0.28105336140150877
80	sub-patient41	0.11439043403479078	0.004957171484673753	0.019215529053326463	0.15381936889488398	0.07144645924063757	0.0813141225231365	ses-pre	32	2	1	25	154.0	35	28	37.0	18.0	10.0	108.0	sim767539	0.02204267097238068	0.1448309550706501	0.39220710211991866	0.08459385017435625	0.20978853679936899	0.40830687082903616	0.16223599766669602	0.2556665866217472	0.4750674150425206	2.3817529305666936	0.05426546842606041	0.08466177551153731	0.08744804705020995	0.19818612479294995	0.3443335095919382
81	sub-patient42	0.080234302924207	-0.15715531613295752	-0.18600684800185263	-0.0039024692370152147	-0.02582830583127755	0.07131860612718231	ses-pre	22	1	1	32	227.0	17	25	34.0	15.0	9.0	93.0	sim732158	0.03180143384503095	0.34084742629686593	0.27192620304631326	0.4329827889297543	0.07521498050234968	0.3816495350226201	0.05152297334722786	0.16390974937616354	-0.3045750091572232	2.5305627354632168	0.04810088911557606	0.03792805162752048	0.06587004515964948	0.16943443863997687	0.30245870974175676
82	sub-patient43	0.08910653350044333	-0.1660005995327083	-0.14445185879885686	-0.05012512644688369	0.0019001801055738754	0.02087940633057883	ses-pre	24	1	2	27	265.0	29	33	48.0	18.0	6.0	88.0	sim254035	0.025901002948222313	0.26248672898796976	0.1737703418853334	0.21802303984775037	-0.024271715262404882	0.3752969419230836	0.10367225267816473	0.2521768734729996	0.18817532093391057	2.63198201479399	0.04476569192761329	0.05221268219940253	0.08051165452421388	0.1426683721998548	0.1356793244325174
83	sub-patient44	0.132693611539905	-0.11179449643900212	-0.13285028239479288	0.32811391574118304	0.3726753736940222	0.2916883839369058	ses-pre	30	2	1	22	180.0	21	28	39.0	17.0	10.0	84.0	sim276501	0.08670540300800124	0.2995433158198817	0.30356033094870477	0.32174265839622435	0.23100758992135648	0.3998732792790137	-0.041284108829424564	0.3790708050164674	-0.3391817916220808	2.2680706385582736	0.016252502763571625	0.0782112527522027	0.08094229072881245	0.26183103602875396	0.32109732304776745
84	sub-patient45	0.1985806598639456	0.1734644255295114	-0.19717459628009237	0.11456157707098927	-0.20166659580209167	-0.18984217317834798	ses-pre	38	1	1	16	121.0	6	2	6.0	3.0	3.0	95.0	sim158342	0.057321113637807126	0.1683387536528183	0.4549089382971553	0.2956678513217178	-0.05519614573330264	0.16019586586330514	0.023828476920932075	0.08064406757720423	-0.3121506211181678	2.55723039527399	0.0646966569691993	0.07918522850040038	0.050407397190614094	0.23560390521026045	0.20665692259666585
85	sub-patient46	0.26391893439935615	-0.02168258125005774	0.12833417741348968	-0.06675771212985121	0.11197239207956385	0.04341947422910215	ses-pre	22	1	2	24	198.0	16	25	12.0	10.0	7.0	101.0	sim071251	0.031808177553914165	0.05264711243276561	0.4202715301959593	0.15671573954766127	0.05554557041171238	0.11589303596025076	-0.041777727730587064	0.15063154959625707	0.3572848900945611	2.7022439039987587	0.06833454280162377	0.02749560288459386	0.07248573775651669	0.28642326649013244	0.30182698041246503
86	sub-patient47	0.13934519282866906	0.036893828884455034	0.24285059007816018	-0.21829691228913362	-0.016115336365342764	0.00418406598691945	ses-pre	21	2	2	28	196.0	15	10	60.0	12.0	2.0	100.0	sim218084	0.07394732638369632	0.14913615899094512	0.2578963214865992	0.41912819842207255	0.01679354374093682	0.4723088125118032	0.33628501266526944	0.05855557128341854	-0.20121240005022892	2.695635411693594	0.062158344228522344	0.0019753967057879445	0.06965420960370329	0.2381246424463592	0.20137569196174462
87	sub-patient48	0.17024284592639977	0.1056042426285289	0.01539859824697487	0.0892203333424158	-0.09638712259982748	0.11312416806105251	ses-pre	37	1	1	23	124.0	20	19	14.0	9.0	12.0	112.0	sim396893	0.030420235961069516	0.04187409498532961	0.2635475874792267	0.3947043989464588	0.08343012521563879	0.2505918698774104	0.013665331604043148	0.19680482447311703	-0.3029361482230616	2.724304865251803	0.09264391805396693	0.028868125627642162	0.08868426223540228	0.12401731615144895	0.262953565622117
88	sub-patient49	0.14693658271339963	0.05478040190341331	0.08257575191673823	-0.11920363208890773	0.15494305810467218	-0.02350812219733908	ses-pre	26	2	1	24	200.0	12	15	38.0	11.0	3.0	120.0	sim695270	0.029642579087986655	0.02710170104774771	0.31964532171886567	0.2097741972613405	0.12828170311063897	0.49921184582375705	0.27863678708710243	0.15565220998220916	-0.39955925509773504	2.6250980962865724	0.060005928504344636	0.0461859413933402	0.0566435017221461	0.12361214462103505	0.20160019587531847
89	sub-patient50	-0.10628422138706947	0.018014782348597113	0.03934410124493297	-0.007103283687451329	0.02299352083267217	0.053510924856337544	ses-pre	27	1	1	22	155.0	23	7	28.0	10.0	4.0	97.0	sim275904	0.025868196192987494	0.046697298160201406	0.45787576067448343	0.23068887901714402	0.20813523302186349	0.42344197148673274	-0.0044679117766868726	0.018398747531736745	-0.3586950935131005	2.3650574220359055	0.03833940914234008	0.08446398852533106	0.058745686551049225	0.3368318625444873	0.2955229093218551
90	sub-patient52	-0.005880394517546793	-0.03720449513610385	0.019525984954088926	0.09883742227578875	-0.0486910085678306	0.01896703538842427	ses-pre	44	2	2	31	136.0	21	8	45.0	9.0	7.0	64.0	sim022601	0.02105431351456632	0.3498182260483487	0.37210376017077224	0.3215370213824447	0.0531826444271328	0.4090463316161232	0.2929666499836967	0.010047381846148947	-0.4305092249003848	2.066611622907536	0.05721400697578942	0.061275277607928794	0.0859244935566969	0.20360134544509612	0.39502416523583667
91	sub-patient53	-0.12435304532388088	0.013725620609389725	-0.07651638958777766	-0.03874527802831422	0.1598834276981192	-0.0025378501781936143	ses-pre	35	2	1	24	156.0	20	7	29.0	6.0	0.0	132.0	sim060002	0.056231034672294275	0.14079874412886015	0.41019381963611296	0.20801615632289108	0.11459896353619112	0.31762868555924045	0.004799733562814164	0.07135670322896728	0.0267420380962873	2.70649930379077	0.013954192861705364	0.02221292947801897	0.09405996241926368	0.1542000174392235	0.16786586237024742
92	sub-patient55	0.07471541736642347	0.025478622159508548	0.053205199143849316	0.11419924640242905	0.09489036787107781	-0.02902234104245012	ses-pre	24	1	1	31	275.0	30	27	50.0	17.0	11.0	121.0	sim534746	0.021560666359550878	0.25405782510403047	0.4158706936176424	0.26058023761555793	0.05201366686085416	0.30562064831265007	0.1460188198658583	0.03872740235225244	0.18153475605403974	2.9359478639740177	0.009396173880195006	0.01446853208720605	0.09850005764796287	0.19119746646364902	0.2872230316355874
93	sub-patient56	-0.014007205499541216	-0.05004696169620812	-0.14843125552870334	-0.02907250969160073	0.20793752170156096	0.03332666175463766	ses-pre	30	1	1	26	261.0	30	28	46.0	9.0	5.0	113.0	sim265621	0.04390300150577846	0.10231318394181999	0.3153213686765908	0.2647311549128613	0.06396663838901209	0.2538171737123286	0.010283827999572882	0.16456282535652375	-0.03297274266379943	2.2316821354770013	0.0648264264557169	0.002267666021137441	0.09269009905112507	0.36537794397096907	0.18038981203780186
94	sub-patient57	-0.014581598259392287	-0.10646040436619263	-0.0338050049947924	0.1142491979098643	0.20822618840023582	-0.07031703930384868	ses-pre	19	2	1	31	186.0	11	23	34.0	14.0	19.0	100.0	sim360765	0.04959980305673744	0.09445771303096841	0.36483730592433905	0.3720797776115201	0.028043357838706033	0.3192082808413374	0.019872278359845515	0.14487721343185772	0.07156089541348204	2.435355958094375	0.02697948141939531	0.06734392447178555	0.0980066352344735	0.3325518487966441	0.3779999232134315
95	sub-patient58	-0.001733820992611605	-0.06463700594184213	-0.20417864701594227	-0.23153483035494818	0.07429676596049574	0.022947690177855664	ses-pre	21	1	1	28	160.0	27	28	36.0	17.0	10.0	96.0	sim672914	0.08294711774131784	0.1342309657185161	0.36684820379250926	0.21348662405621904	0.10229206481717387	0.40213158694124224	-0.038396395678200294	0.04021388069143782	0.009884742603742086	2.5145653809585933	0.04628540209819919	0.05212645320272487	0.07542181159774715	0.11507744683382928	0.21699343198492715
