# Supplementary material for: Mechanisms and interventions promoting healthy frontostriatal dynamics in obsessive-compulsive disorder
Source: Nat Commun. 2025 Aug 11;16:7400. doi: 10.1038/s41467-025-62190-2 (PMC12340154; doi:10.1038/s41467-025-62190-2)
Supplement: Supplementary file 4 — Source Data [file 41467_2025_62190_MOESM4_ESM.zip › Fig04_data.csv]

	z_C_12	z_C_13	z_C_24	z_C_31	z_C_34	z_C_42	z_eta_C_13	z_eta_C_24	z_sigma	z_sigma_C_13	z_sigma_C_24	dist	test_param	ustat	upval	n_test_params	AUC
0	-0.03011023538745739	-1.0335300462653152	2.801617292473528	1.5564990009445347	-0.923733525101995	-0.7158249565053658	0.024926319795768998	-0.20401024583515556	0.9042533463219369	0.826170464647727	-1.5498616883929799	0.46221060417208276	C_24	83760.0	0.24991014448985283	1	0.5235
1	-0.2517747122780309	-0.46553499241780627	3.8172223459062127	0.4290014058353285	0.09326895731946569	-1.3004032888214256	-0.2811173064093787	-0.3096600787279539	0.07295206316929573	0.7222582353128342	-0.7437142468677793	0.49435416738666993	C_24	83760.0	0.24991014448985283	1	0.5235
2	0.3331781830601252	-1.2563772620377183	3.358074786953155	1.1991707898853394	0.1409846064377648	1.0630524849891871	-1.4286952807214948	-1.0896668263170235	-0.860799933640205	0.8483899530655955	-0.627782751517217	0.6319203613429316	C_24	83760.0	0.24991014448985283	1	0.5235
3	-0.5403430092064516	-2.306453347854987	4.050550834829818	1.063999708539878	0.2314279217960064	-1.1950374111616713	0.20807778665283666	-0.46508689757543775	-0.4357159904051944	0.9267389569754257	-0.05844026113437124	0.48048909400206274	C_24	83760.0	0.24991014448985283	1	0.5235
4	-1.2092433352200171	-1.0021191602783075	3.6226577235299002	1.586734042143669	-0.6571118484215919	-1.4132142315699248	-0.643101928047021	0.14365037302116768	0.2283830568459915	0.9982510491434408	0.004473827764065325	0.4141993511913474	C_24	83760.0	0.24991014448985283	1	0.5235
5	0.4294575167138469	-0.028799842149981603	4.202460542769868	1.3662435622630098	-0.27889595732718375	-0.49458084851048634	-0.021112677892273782	-1.5654492471620856	0.2201450841505927	0.22695313675729553	-0.2283395945876874	0.6211866319723883	C_24	83760.0	0.24991014448985283	1	0.5235
6	-0.13489242974019344	-0.7316182257822783	3.275650595459223	-0.42604929940957215	1.0011178053096095	-1.9077939828332988	0.20295129983726318	-0.6111544896162887	0.8273864890188611	-0.304502998922537	0.5300992448094446	0.472797483086174	C_24	83760.0	0.24991014448985283	1	0.5235
7	-0.28269260859417056	-1.4877640268993966	4.247135736300306	1.117259196531225	0.49077056250677475	-1.4504971877386783	0.3483396273261013	-0.6917813578799925	-0.5055957789864118	0.658815826877593	-1.1414949538587587	0.37886988907376534	C_24	83760.0	0.24991014448985283	1	0.5235
8	-0.20088807426750502	-2.182463909466981	3.74697080964538	0.6305324496911585	0.28331972617709106	-0.7278161844735994	-0.4234559304305672	-2.425696525406841	0.29449319807832014	1.3431773289034874	0.5132534291520421	0.4011040773704807	C_24	83760.0	0.24991014448985283	1	0.5235
9	0.09763624900279044	-0.9687462041572749	2.500196290517871	1.3015673542154662	0.8428351122564487	-0.8653561100159339	-0.031037613632083464	-0.49857720422706986	0.7297818060229762	-1.040988660610697	-1.5440803073675768	0.4276507102774778	C_24	83760.0	0.24991014448985283	1	0.5235
10	-0.47244527242266	-1.2068055057935745	3.4495000762026806	0.25828666625395713	-0.15580874535442885	-0.05139101158616649	-1.190131757730827	-0.9648932359439826	1.6388177320482924	1.2037265150272123	-1.4495652979859162	0.5420298140086126	C_24	83760.0	0.24991014448985283	1	0.5235
11	0.3863456313440652	-1.2499134626083799	4.1968311168649866	0.9380242203309761	-0.42126958495564437	-1.1867859359957769	0.4012986268889907	-0.7714543328519933	-0.40528492697536944	-0.3043572568837553	-0.21675120570267334	0.446839455528749	C_24	83760.0	0.24991014448985283	1	0.5235
12	-0.8499312702465717	-0.9855667342428039	3.8083242019448407	1.0102053760858072	0.8888900070444306	-0.4812355805138681	-1.0781357261522582	-0.8383203542893467	0.3869392550754002	0.9285726683445226	0.17441130624670695	0.482485142731197	C_24	83760.0	0.24991014448985283	1	0.5235
13	-0.3666694804979769	-1.7861293654015402	3.522269248266812	0.16543823190068147	-0.12831340768033356	-0.9454532739517635	0.33569113951397184	-1.4507715400969026	0.24601777966471458	-1.0561220425147273	-0.8107265994437328	0.5353627521148431	C_24	83760.0	0.24991014448985283	1	0.5235
14	-0.1411575508783552	-1.3265706966718265	2.79496516327917	0.8866197563101484	0.6645304249895428	-1.7162623993275072	0.7201654173027976	-1.0677624531758803	-0.19898029729313174	0.57772992789607	-1.4981762257573434	0.5173096471303664	C_24	83760.0	0.24991014448985283	1	0.5235
15	0.7922412359264898	-0.5993211991798817	5.051610330520983	1.3392705469917705	0.3719780911147478	-0.9389168422907381	-0.8355178051668932	-0.4853594089028584	0.3976781332915711	0.9776395827241996	-1.9506601131436483	0.4057365973753189	C_24	83760.0	0.24991014448985283	1	0.5235
16	-0.36214879268757105	-0.4367356389309648	3.6798404457559384	1.2726306070261382	-0.382990052508696	-0.674281570291835	-0.4261561479984472	-1.6022719419767861	-0.028251907251414528	0.4679845955380623	-0.27965979201386715	0.551013493152086	C_24	83760.0	0.24991014448985283	1	0.5235
17	1.2044018751236767	-0.7953107367788097	3.5607801889946344	1.2752942115579575	0.182408813327107	-0.47814096945670803	-1.238851806333762	-0.8137959537354075	1.0984948756120612	1.211329364225877	-0.5597719164123595	0.4518362037703519	C_24	83760.0	0.24991014448985283	1	0.5235
18	-2.0142129160479767	-0.2699312030768764	4.1350506139102094	1.573022965522264	0.5356491955495803	0.7232799165561254	0.877962150643622	0.26186361726579743	0.4582591220995638	1.394894746894418	-1.3849501393405892	0.5433739549426319	C_24	83760.0	0.24991014448985283	1	0.5235
19	0.8743492957187063	-0.9238237634228693	4.962418743963032	0.34900330685607805	2.19127675380714	0.0779433502793904	1.251410451178226	-0.5554900755877391	-0.5667086276029502	0.3738598860752801	-1.4226662736547442	0.46682154871583237	C_24	83760.0	0.24991014448985283	1	0.5235
20	0.7392444170607771	0.005699590785319894	3.92659577743553	-0.5423269943091633	-1.4846910748244988	0.5765635156976331	-0.6942067540351893	0.4111136779446899	1.191604982742792	-0.7057455310219176	-1.077000169978821	0.42423636001328807	C_24	83760.0	0.24991014448985283	1	0.5235
21	0.4625683582483008	0.5522143820304498	5.0385950258529615	-1.8150059159353649	-0.34344284527608643	-0.08193189587348837	-0.9970317075032539	0.29542301551946665	0.33107067247797145	-0.8147033988354805	-0.282274868680849	0.3752696764569176	C_24	83760.0	0.24991014448985283	1	0.5235
22	1.0284832872137475	-0.2405271040517358	4.673944460429439	-0.8576151616771873	-0.27801331576462285	2.346741389458153	-2.1032412759473713	-0.5112140662813758	-0.6044755441627919	-0.5439211191278333	-0.17465616269019466	0.5452276308762929	C_24	83760.0	0.24991014448985283	1	0.5235
23	0.19141254974286914	-1.2226913156507053	5.278475376551405	-1.1365133986954739	-0.1752088646617571	0.18073393469950078	-0.48377362066107343	0.16913570240767983	-0.16967364772997773	-0.4300160386021321	0.3265927593304836	0.3534746832520914	C_24	83760.0	0.24991014448985283	1	0.5235
24	-0.4650931902708012	0.04891234181754778	4.835677100845903	-0.4611392726351274	-1.172348429974779	-0.08891749115679058	-1.32255234389161	0.7490490466772478	0.47540543386692835	-0.3999988185657904	0.39236250779087006	0.3725373856995581	C_24	83760.0	0.24991014448985283	1	0.5235
25	1.1973254975522003	1.0639449227645412	5.6020437236850675	-1.0327241561321168	-0.7699182986930407	0.824679223814334	-0.7565608479678896	-1.0059773770312312	0.49392559548866605	-1.266191697674624	0.1718594809416521	0.5304893590568107	C_24	83760.0	0.24991014448985283	1	0.5235
26	0.5699855568974498	0.3012049053207588	4.522326865759841	-2.720842701869596	0.7040179505895733	-0.7117016337395952	-0.49196896435628845	0.006764930793106552	1.1018979105495603	-1.7978258732525603	0.8766968022005089	0.4515565983936166	C_24	83760.0	0.24991014448985283	1	0.5235
27	0.4482404971951658	-0.36789384146686266	5.631145560323733	-1.1141998009018863	0.11718171391510589	-0.11177302490496945	-0.3869972706514831	-0.09323734753880013	-0.2646230558819864	-0.7743725608180207	-0.689881072780772	0.4213039824744853	C_24	83760.0	0.24991014448985283	1	0.5235
28	0.5288476729187284	-1.1274244522945371	5.025621756983787	-1.590952896280449	-0.1398862955275522	0.588268654316926	-1.1452678978089499	-1.8877484061541623	0.5613930007001716	-0.14398976970997296	0.8828261900364985	0.3951736771926759	C_24	83760.0	0.24991014448985283	1	0.5235
29	0.7832882914872901	0.08522975809951201	3.686251395756582	-0.8621306782414462	0.5429271045684495	0.4569203903668591	-0.7993655021797307	0.0999680371062363	0.9852932555518692	-2.4302028970324145	-1.0473476158216959	0.37067880513637536	C_24	83760.0	0.24991014448985283	1	0.5235
30	0.251441826897944	-0.1628588021315883	4.602479184475112	-1.9936625677829287	-0.6065216382028484	1.2404106363337262	-1.8640212950480965	-0.39161194901191454	1.9277381117179302	-0.21870242758247155	-0.969634115258846	0.4532580623015665	C_24	83760.0	0.24991014448985283	1	0.5235
31	1.1167012583725793	-0.192751789155574	5.435625747802697	-1.0732943413860727	-0.925058471750391	0.10863002030934434	-0.3000373068264065	-0.14795574507749515	-0.16655711661262984	-1.7335212348918876	0.16887098332972764	0.35809302138991583	C_24	83760.0	0.24991014448985283	1	0.5235
32	-0.07419797660142775	-0.06369012375133662	5.018986618334536	-1.2729179201980132	0.5835086745425064	0.7679480588509012	-1.74376274041503	-0.2149604898601581	0.6341256840509564	-0.5131362763123808	0.5576705687682748	0.5532052343381759	C_24	83760.0	0.24991014448985283	1	0.5235
33	0.36758482943641624	-0.7159930559986053	4.864753992365653	-1.9058937496778403	-0.5769724582669419	0.2767586968000883	-0.4529891113199343	-0.8627874429734093	0.5014501694587772	-2.5553214597927996	-0.34976704660569363	0.46649049172397294	C_24	83760.0	0.24991014448985283	1	0.5235
34	0.5932277728434772	-0.1825044349975098	3.863142380132864	-1.2761833759030838	0.3223920613200291	-0.4821186660766944	0.018615550355975494	-0.5011750129157807	0.04639724098958647	-0.8880374788022054	-1.0126672698381587	0.5272841759731933	C_24	83760.0	0.24991014448985283	1	0.5235
35	1.4623490028490158	0.40519121767382693	6.49774317264697	-0.7978546329354983	-0.02365481213424677	0.3862844425331302	-1.5332889830486354	0.09766213926603393	0.6516330232497758	-0.4391419092832955	-1.3658825284609868	0.329669128296073	C_24	83760.0	0.24991014448985283	1	0.5235
36	0.36206734701794113	0.5990247698602864	4.7843868668836	-0.9381942138113654	-0.8684012348825677	0.6016747220403027	-1.1890223948679683	-1.0542090678890523	0.22643470024454299	-1.0087754259368324	0.1542609558819526	0.537763100752837	C_24	83760.0	0.24991014448985283	1	0.5235
37	1.9737973260574335	0.28577275145827935	4.752851425392585	-0.9474209662276167	-0.23536639341718912	0.7524228913718578	-1.9670161606313992	-0.21485875653523306	1.3752471658940444	-0.2514455866078687	-0.14214327074853864	0.3283646908609088	C_24	83760.0	0.24991014448985283	1	0.5235
38	-1.2273470549429013	0.7707077091116906	5.393524713291766	-0.7563036368297097	0.18782988649631369	2.030261004243705	0.09615116169381042	0.9339106699019665	0.7271465829259216	-0.0527619869223442	-0.9135327708591607	0.4776609004224931	C_24	83760.0	0.24991014448985283	1	0.5235
39	1.595487526991691	0.08160996499410775	6.428468103243467	-2.0276465332114255	2.0754426013393164	1.395752081622741	0.4405353509201075	-0.00626378385744263	-0.3263892307603421	-1.0196707370557887	-0.9378463850708002	0.36600722408618036	C_24	83760.0	0.24991014448985283	1	0.5235
40	-0.5047913781361872	-0.8492063328416563	2.203150690111005	-0.1853807500825572	-2.6927923222732995	-0.11209572448465639	-0.9351871931745197	0.44499538158060015	0.6679112294574032	-0.5560240990776358	-0.7372355685465973	0.44363824444804373	C_24	83760.0	0.24991014448985283	1	0.5235
41	-0.6894774582099299	-0.2535043972727363	3.2797005487427566	-1.26068215524374	-1.6389806442786663	-0.7219387725975439	-1.286941872199059	0.33564810529146105	-0.13486398405143854	-0.6631197924960879	0.13694953124736686	0.4219711761158255	C_24	83760.0	0.24991014448985283	1	0.5235
42	-0.09472817685084975	-1.0875145994440214	2.760540061439748	-0.4698332731403086	-1.545563213949306	1.6171744659560123	-2.537247761141936	-0.42699946017347346	-1.0600883335000655	-0.4095633929323486	0.25213133305446944	0.5503801879634455	C_24	83760.0	0.24991014448985283	1	0.5235
43	-0.9880137922200928	-2.201125950759024	3.530240840723045	-0.6845467793991241	-1.4477926881857852	-0.5393175074519715	-0.6771943514267333	0.21823966812158957	-0.6454980117993122	-0.3001855419895391	0.7540237349232709	0.40528731107276145	C_24	83760.0	0.24991014448985283	1	0.5235
44	-1.6619227185387233	-0.8143751164023145	3.0709940919493395	-0.12191852722855916	-2.3763048450945106	-0.7790770415155818	-1.6348672863459872	0.7645211725888167	0.02801527245281699	-0.26655975761021855	0.8330069334590124	0.3678292741061563	C_24	83760.0	0.24991014448985283	1	0.5235
45	-0.04676968589892517	0.22453793372598158	3.668584307762535	-0.5545506246196036	-2.0466101885501957	0.11722634160558308	-1.0186730182497952	-0.8963958837720986	-0.0006043461672124482	-1.1135426728850484	0.5948851472998182	0.5255365475397933	C_24	83760.0	0.24991014448985283	1	0.5235
46	-0.5669811452039029	-0.5311971389081551	2.68613601625401	-2.0236461998674313	-0.5922190401793722	-1.330721449056763	-0.6880384850841057	0.06487337009578871	0.6016889021753178	-1.6386215878975847	1.336830778843098	0.38812085495024823	C_24	83760.0	0.24991014448985283	1	0.5235
47	-0.7310008789099112	-1.3243771898467744	3.719183017145075	-0.6586506012519838	-1.1797869846542945	-0.8082337730610207	-0.5849434534843541	-0.0309491665019518	-0.6966091412228633	-0.6335761644823281	-0.3251139247358901	0.34964776241121576	C_24	83760.0	0.24991014448985283	1	0.5235
48	-0.6487965147523771	-2.0677518541329962	3.1924929342302564	-1.0731660670648089	-1.490061204451868	-0.112236188065881	-1.4660476773226616	-1.730169660763755	0.07842635766505793	-0.005178580969942131	1.384586067608022	0.3563445021204993	C_24	83760.0	0.24991014448985283	1	0.5235
49	-0.32299455033010915	-0.7786271346762749	1.8534499679797345	-0.4535573450161134	-0.6436017965283373	-0.24369347351053028	-1.0927803392538133	0.15098588590398532	0.5197071089926822	-2.276047105314431	-0.6926549334259774	0.3990740439217763	C_24	83760.0	0.24991014448985283	1	0.5235
50	-0.9153423863516958	-1.0320000161208758	2.897580105110094	-1.4124823038066934	-1.8376350167274251	0.5368327183404982	-2.2571793135311036	-0.3153276136565988	1.3961726467452438	-0.08491968161721349	-0.6160575544261849	0.4423206495152052	C_24	83760.0	0.24991014448985283	1	0.5235
51	-0.06478705295878746	-1.076258191043522	3.685942710331719	-0.6694495645463006	-2.178948107271869	-0.5717980129431239	-0.4701953763865067	-0.07945870470379471	-0.5953191669429225	-1.5824314959029937	0.5756618552432915	0.434376417527337	C_24	83760.0	0.24991014448985283	1	0.5235
52	-1.3245589672699718	-0.8153467057607486	3.272221159378683	-0.7840961745775228	-0.666023854726859	0.09659857371536286	-2.107899696641289	-0.14210444459201965	0.18547136068588174	-0.3743811970886692	1.018868115781918	0.39050158510057625	C_24	83760.0	0.24991014448985283	1	0.5235
53	-0.8167444166025035	-1.645393326839444	2.9350248606385674	-1.3891588873504757	-1.8132057934817651	-0.3715378069853706	-0.6894598117196624	-0.7542625535235629	0.03906856467247692	-2.3857745741208882	0.06031194209204325	0.44018254653517125	C_24	83760.0	0.24991014448985283	1	0.5235
54	-0.5923701580979507	-1.1498298521741444	2.2142887475512985	-0.8142553232079803	-0.9529039834399629	-1.1227083005566116	-0.10497561406046067	-0.41978191156325495	-0.39533938833264404	-0.7427037272384466	-0.6603296375204728	0.46458531901350214	C_24	83760.0	0.24991014448985283	1	0.5235
55	0.37881733583210697	-0.3968288341124531	4.584498269193798	-0.4024407149208351	-1.3323073793227649	-0.3142010941767129	-1.8984274214404633	0.1477011059282781	0.19088363034084233	-0.3035493025969263	-1.0057664789514957	0.3563168753700344	C_24	83760.0	0.24991014448985283	1	0.5235
56	-0.8057471719362758	-0.21953362435654888	3.157169655862622	-0.5105878291543938	-2.0979716132382085	-0.07944808871166402	-1.5572308048432992	-0.9451309992582657	-0.2327687401679483	-0.8609176630461028	0.6111805897355752	0.5058633818940632	C_24	83760.0	0.24991014448985283	1	0.5235
57	0.7225012162728511	-0.5906682509749539	3.0086542094713606	-0.5162567612052403	-1.5181958579885595	0.09071416314240657	-2.4528973485075407	-0.14522283613112938	0.8692056299924196	-0.11362435601578184	0.2575028841490447	0.3956019325073519	C_24	83760.0	0.24991014448985283	1	0.5235
58	-2.4904882972990183	-0.042597216376737114	3.616146926730404	-0.33232089508835666	-1.0348355252462136	1.2975021713572688	-0.03124437078099039	0.9346789017041427	0.23950250578008644	0.08150927097900647	-0.5591528548411046	0.4796921218986185	C_24	83760.0	0.24991014448985283	1	0.5235
59	0.42685353751738575	-0.7382015985691965	4.486856232477413	-1.4044120785974974	0.5778908170339845	0.6749350977676559	0.37549774621848386	0.04640846202983876	-0.7568218552584165	-0.8802453447980795	-0.5784780646562783	0.4125582446636886	C_24	83760.0	0.24991014448985283	1	0.5235
60	0.010181466268495148	0.40935154024823034	2.5970510079333295	1.4799879494031263	-1.5712380430165491	-0.00319522192054075	1.2086923516705665	-0.6929105088456692	-0.3064812253517188	0.00012298576508691208	-0.29593564855913956	0.41284992151860783	C_24	83760.0	0.24991014448985283	1	0.5235
61	-0.21986702676613049	0.9521512643364801	3.633032098128711	0.36550709866380554	-0.4438274167527487	-0.600961556863554	0.8794660391967447	-0.7986525307718697	-1.0730544430730524	-0.10715679259638954	0.5964478983726719	0.3884278557768121	C_24	83760.0	0.24991014448985283	1	0.5235
62	0.37779788641934636	0.15095701960001873	3.1546242344204947	1.12992561932075	-0.3765331401635073	1.6564467086060501	-0.40850010351332233	-1.619474280542365	-2.0669155270119073	0.09912685659986244	0.7089560282574544	0.5612227041281077	C_24	83760.0	0.24991014448985283	1	0.5235
63	-0.5147836562791795	-0.8147186155827374	3.8720462669081805	0.9910653094376477	-0.27476016904975115	-0.4082872797216212	1.3459267943341315	-0.9953433811904402	-1.6538529056655025	0.19726852882387289	1.169772852843257	0.38889743493142037	C_24	83760.0	0.24991014448985283	1	0.5235
64	-1.1994358738071227	0.45795366371168417	3.4337929319209466	1.5121393358780184	-1.2605701158323463	-0.6451897548185597	0.4281012926560925	-0.3088148451815665	-0.8601372594134294	0.2464271086228492	1.2547009519367978	0.377879609960398	C_24	83760.0	0.24991014448985283	1	0.5235
65	0.483078484360198	1.5015857007677569	4.019984479350478	1.279193496371199	-0.8660574418277313	0.2199080386917441	1.1935962844125796	-2.115291325989373	-0.9829195516163419	-0.5809740848936602	1.0184832415779443	0.5425457075447241	C_24	83760.0	0.24991014448985283	1	0.5235
66	-0.1006652012447986	0.705127858974424	3.0745298229953693	-0.47537876806688206	0.597335695277367	-1.1963271524276293	1.3467375273183377	-1.139289915639028	-0.3377651463264113	-1.1154634863178838	1.7395655675899993	0.4481093155968059	C_24	83760.0	0.24991014448985283	1	0.5235
67	-0.2508903964678824	0.06525142247767673	4.066551712759566	1.0421546139038034	0.013825118145754952	-0.6718589482329324	1.5833084033076859	-1.207694053401099	-1.6127406395961452	-0.11377291351193251	0.11123979722690491	0.4217547434434783	C_24	83760.0	0.24991014448985283	1	0.5235
68	-0.16711012939715816	-0.7296408545865881	3.5574074868843137	0.5642458999898886	-0.24610839096859635	-0.0015001624902567469	0.7407610550409999	-3.0270279979966013	-0.8742959146518607	0.5444505194681404	1.8142013824181977	0.3573589183674892	C_24	83760.0	0.24991014448985283	1	0.5235
69	0.1361000031444452	0.4958876722706239	2.2801891536401815	1.226203115947313	0.4468660492056232	-0.12785439118310246	1.2521639944916845	-0.9975928016848458	-0.3650389436607574	-1.7975349702711325	-0.2319599372942493	0.3747557078353268	C_24	83760.0	0.24991014448985283	1	0.5235
70	-0.44544068182205904	0.24101712436780562	3.2603375797026097	0.19757628788001272	-0.7001771927613252	0.6222262967590172	-0.15791976056745569	-1.4780081224302697	0.4687011397024285	0.43965410552689227	-0.16596738768112848	0.4826146945864396	C_24	83760.0	0.24991014448985283	1	0.5235
71	0.43529266935551497	0.2162942572508302	4.02146280993402	0.8743613720453274	-1.0184710477270587	-0.4474827045482915	1.5678805508684368	-1.3208738556900457	-1.4956157048789727	-1.0795335939665223	0.9851168938549281	0.3711036379303247	C_24	83760.0	0.24991014448985283	1	0.5235
72	-0.8318056581335992	0.2909607772021278	3.6245662417926168	0.9349253168374245	0.48167869182487866	0.19531694778613243	-0.05449996568688475	-1.394285652786209	-0.6930750917014152	0.15263135806075498	1.4442133864487103	0.5400915912704787	C_24	83760.0	0.24991014448985283	1	0.5235
73	-0.3368240583926537	-0.3074353765523842	3.3222590416142666	0.11117142907765785	-0.671202314506435	-0.2602711013822026	1.6864771717734908	-2.0264689087544836	-0.8773166276215651	-1.8746804105652344	0.5166953403120658	0.47317095130903086	C_24	83760.0	0.24991014448985283	1	0.5235
74	-0.10567000981400482	0.2631282963876972	2.595993379332877	0.8181007584093657	0.21971283095043248	-0.9889736301279157	1.9025029215887526	-1.5822481661898973	-1.3064441827184257	-0.21320063189625676	-0.2072279658299264	0.5422474345084046	C_24	83760.0	0.24991014448985283	1	0.5235
75	0.8451865803009428	0.7981392567061677	4.891067913599252	1.2644517191734053	-0.12714236876430798	-0.195670055122955	0.25933426046072333	-0.9685175346606323	-0.7101264944738129	0.21558503581026114	-0.4903973229580173	0.35394257566159604	C_24	83760.0	0.24991014448985283	1	0.5235
76	-0.3325105871277311	1.0071125780814432	3.5001745451501627	1.1957108712984719	-0.960358175559829	0.02708483356453493	0.8204627285877555	-2.140643992526768	-1.1659661216675654	-0.3295831779294591	1.0656898464495315	0.5380286062571827	C_24	83760.0	0.24991014448985283	1	0.5235
77	1.2829389616231444	0.7100640792856985	3.3716900926501423	1.1978137184225492	-0.33539384127853095	0.18834972345222223	-0.11251997330905908	-1.341144827155848	-0.05856291706319391	0.42526000164902866	0.6842718041834202	0.35769117037244635	C_24	83760.0	0.24991014448985283	1	0.5235
78	-2.02539620959378	1.1825610336733803	3.9570961397168047	1.4852378647116222	0.09042166414321466	1.3513187062337901	2.2456012965032563	-0.2312973611324405	-0.7079417839707918	0.6179802908011788	-0.11401331910788227	0.4779411706851622	C_24	83760.0	0.24991014448985283	1	0.5235
79	0.9355797188451964	0.4719120195305028	4.799131949780858	0.28301613881682436	1.9408308611214868	0.755879261163745	2.7099414599658087	-1.0120344465519577	-1.6748276091031709	-0.3782723227909905	-0.12355473176081902	0.4069825993112398	C_24	83760.0	0.24991014448985283	1	0.5235
80	-0.36294797351277563	-0.6854988943354687	2.6378216902972094	0.7205002200601462	-1.8461931562685323	0.3632779266583185	-0.629524791030395	-0.04568069837203559	1.3034404656908476	1.3917934118789852	-1.5946467082469107	0.40002588676613365	C_24	83760.0	0.24991014448985283	1	0.5235
81	-0.5618297242312096	-0.17699072609751823	3.6706564774830515	-0.370680034861313	-0.8169996334219123	-0.2834774273269629	-0.954289638609	-0.1483205821279764	0.4754535454062762	1.2919058848993246	-0.8495278893292633	0.40078904740922433	C_24	83760.0	0.24991014448985283	1	0.5235
82	0.04078642076635383	-0.8957912190917001	3.196044736962675	0.40491740096226997	-0.7478759955238168	2.1326134609221956	-2.1349311401185416	-0.8955309651555619	-0.4118886683632725	1.3633187496984127	-0.7434240484910717	0.5456613629659066	C_24	83760.0	0.24991014448985283	1	0.5235
83	-0.8632371043638264	-1.8052629238173965	3.9087029148461174	0.2275103217933129	-0.6544409407290708	-0.04449019391454448	-0.4062591824060525	-0.287538562530899	0.00519775612724186	1.4275430530443973	-0.2126819046218359	0.4003702669657358	C_24	83760.0	0.24991014448985283	1	0.5235
84	-1.5484021007446855	-0.6530211684584514	3.4722003721895467	0.768641875607188	-1.5573710594314627	-0.3063086254146122	-1.3002407556330338	0.28251393115853013	0.6082634379273064	1.5126964163097179	-0.1573154757042835	0.36497141867377436	C_24	83760.0	0.24991014448985283	1	0.5235
85	0.10578993086758626	0.2357893917061184	4.058075200881882	0.431780382844291	-1.2038675021138936	0.6071330862275465	-0.6961543700174828	-1.353315452906593	0.636994012745542	0.7907966905456344	-0.37112638998414604	0.5329389337201541	C_24	83760.0	0.24991014448985283	1	0.5235
86	-0.43870377459040893	-0.4143715908450756	3.11523822058491	-1.1684355208813646	0.15203805384044805	-0.9093296975244672	-0.41475156979275096	-0.42999078564091286	1.2155849622571426	0.2704818700429509	0.33190871700877567	0.4437160808185637	C_24	83760.0	0.24991014448985283	1	0.5235
87	-0.6012158328002724	-1.061065311399853	4.104244619909623	0.2653929215443835	-0.39244162267889865	-0.3312763771480528	-0.29918789406487634	-0.5121518442126611	-0.10169877022421492	1.1919879887497329	-1.215416884280815	0.3433689041388388	C_24	83760.0	0.24991014448985283	1	0.5235
88	-0.5175517761733655	-1.7108735546811038	3.596225039202442	-0.1783604585738551	-0.6473780604830762	0.3714414908714997	-1.11395414166523	-2.1757074740051916	0.6983908974083862	1.8825372673592053	0.29955172944256236	0.3902295554140944	C_24	83760.0	0.24991014448985283	1	0.5235
89	-0.19383539539846834	-0.6219142628906288	2.323952773269086	0.4599008469455554	0.04714115820900604	0.239307167824801	-0.7423173566660648	-0.3291990874487151	1.0995683622836736	-0.49307181126206523	-1.5860301620706474	0.3321768565726516	C_24	83760.0	0.24991014448985283	1	0.5235
90	-0.7904348175805228	-0.8401882778681127	3.2985304769974664	-0.5297466654992742	-1.040842047010904	1.026497709437952	-1.8783263119864337	-0.7793315032687629	2.0059052843433967	1.7230992147042965	-1.5000768912902978	0.47398337894522824	C_24	83760.0	0.24991014448985283	1	0.5235
91	0.07897521965937401	-0.8739503754432155	4.057617639626783	0.17841122818010563	-1.3408076392824884	-0.1046523525853042	-0.20976617983834378	-0.5792855802862489	-0.00972380819313454	0.24553661309771307	-0.3562765882816478	0.3894020126884308	C_24	83760.0	0.24991014448985283	1	0.5235
92	-1.2000229373439666	-0.6829007957172937	3.662067690200583	0.14893060763573132	0.0592412112932862	0.5609539533039154	-1.748018658268124	-0.6422286498213663	0.7603307992854595	1.4598059778304002	-0.00406057498076914	0.45574126823598127	C_24	83760.0	0.24991014448985283	1	0.5235
93	-0.6881196101990081	-1.3490717472409322	3.363188938845472	-0.5603533676842088	-1.0149483358601987	0.07432296615918842	-0.36591777471629644	-1.2320342428271207	0.636700358392578	-0.46257148497760614	-0.9106170871568022	0.422343610083203	C_24	83760.0	0.24991014448985283	1	0.5235
94	-0.4591027142434948	-0.908396008633849	2.635523348492501	0.07732257672815906	-0.19417243661431313	-0.6856915025076735	0.12923747734594598	-0.879328456125573	0.19753343358041342	1.1243692283486912	-1.544739811847819	0.43732385272819757	C_24	83760.0	0.24991014448985283	1	0.5235
95	0.5177602473312328	-0.3024995867925731	4.925507244853785	0.504700737832178	-0.5266179996316599	0.16830795934655257	-1.528249701979046	-0.32106270743674564	0.7796175741528648	1.4990645391252413	-1.946282555717606	0.3218788274411655	C_24	83760.0	0.24991014448985283	1	0.5235
96	-0.6786357596923496	-0.14608458576958877	3.536486469765393	0.41571453933439273	-1.2825984765208707	0.3908226920119626	-1.1649948765401514	-1.3935522723864673	0.3741510519887735	1.0208365674959916	-0.426516935188683	0.457482853241709	C_24	83760.0	0.24991014448985283	1	0.5235
97	0.8956520146194019	-0.4569718317803266	3.4100443898616084	0.41376481729283227	-0.7133651394234026	0.5482604473027387	-2.003503229502335	-0.6273800587302335	1.4769739823150796	1.7447179728632038	-0.6767062929698106	0.3822269900426183	C_24	83760.0	0.24991014448985283	1	0.5235
98	-2.3884808618139433	0.006528873096147212	3.993789750731408	0.6461145918410008	-0.2995422968377159	1.8130838986410358	0.2271605313928691	0.40625808521853185	0.8568718327411542	1.9195942244548736	-1.440725095585146	0.4811533356152117	C_24	83760.0	0.24991014448985283	1	0.5235
99	0.5794550050441379	-0.5976742094457358	4.8341338798269735	-0.48459949333787894	1.3236378725340194	1.1777748850377208	0.6059129949580317	-0.3976719499798306	-0.16097484169907283	0.8975917404852172	-1.4744712569725302	0.4598963898338181	C_24	83760.0	0.24991014448985283	1	0.5235
100	0.7650660924985839	0.39823053333827024	1.46444605337387	0.30500818228414356	-1.285646402039008	-0.11081333761332413	-0.10933871224230061	0.9093391990490968	0.09620959187361794	0.7672843364228448	-1.263402206239765	0.4105592742150165	C_24	83760.0	0.24991014448985283	1	0.5235
101	0.5025764685544112	0.9380355740243029	2.4815079846074606	-0.7722586010867434	-0.18003537605901504	-0.702494350637972	-0.4369023643311839	0.798210169825065	-0.6349384069922817	0.6664887552714951	-0.487235114472302	0.4014904837005103	C_24	83760.0	0.24991014448985283	1	0.5235
102	1.0418736478928325	0.14177883492363483	1.9147584210895796	0.006077800250900478	-0.12129221774992674	1.5470839819175732	-1.6518115635664599	0.05061135202586255	-1.5278331490315813	0.796348107246277	-0.3802431980625774	0.575007738933749	C_24	83760.0	0.24991014448985283	1	0.5235
103	0.24498306278329593	-0.8173654619093207	2.7270207243064464	-0.18828669193987252	-0.022189009243484634	-0.5214814447208499	0.09166273187606785	0.7056144711342007	-1.1412811786661021	0.8745607152605397	0.13147486383071785	0.4088903718299989	C_24	83760.0	0.24991014448985283	1	0.5235
104	-0.3794138005907605	0.44634119707512643	2.278635432340946	0.36034273687216883	-0.9879341646048452	-0.7544308303300616	-0.812718214378807	1.2092258134684242	-0.45861635278615015	0.9418468385732766	0.1933957053100937	0.3634398851882478	C_24	83760.0	0.24991014448985283	1	0.5235
105	1.1970424608573291	1.4821321390060902	2.7704315089877585	-0.021324522442114836	-0.5900196386018419	0.1100441314682851	-0.16246460478191752	-0.41237847816489875	-0.5294302504294179	0.18887111602920809	-0.024523436523323717	0.5454809398654896	C_24	83760.0	0.24991014448985283	1	0.5235
106	0.6048097904663182	0.6922270515641686	1.8779628273406366	-1.5481238639908008	0.8235263195205076	-1.2956865929659729	0.08566436707680714	0.5485031552084211	0.05339647994444143	-0.3255848818249874	0.6792346787569902	0.4149105512158038	C_24	83760.0	0.24991014448985283	1	0.5235
107	0.48928800792069727	0.05560107406670428	2.8290242517554876	-0.15640362467504765	0.26068701279393314	-0.7821107780584415	0.23457254711025793	0.44347988029082824	-1.153779504112418	0.6100102308225072	-0.8793799762869222	0.39688310649589553	C_24	83760.0	0.24991014448985283	1	0.5235
108	0.5658961299357071	-0.7330163427802664	2.363358585463584	-0.5834518404076202	0.02134534606392481	-0.11085968481351087	-0.5917842462331582	-1.2249084686076728	-0.44197217364150776	1.2710883777636413	0.6712079622647004	0.37768785529116056	C_24	83760.0	0.24991014448985283	1	0.5235
109	0.808374779390467	0.4839787963642471	1.08422329237118	0.04211364089513039	0.6598704284033337	-0.23751716274536058	-0.18096689696917684	0.6172333262932699	0.005987907883686558	-1.0403004245596084	-1.2413967204757412	0.37658803384611284	C_24	83760.0	0.24991014448985283	1	0.5235
110	0.30176311103864717	0.2309370761709007	2.139515007848957	-0.9268406157358862	-0.44125465868274777	0.5138705802187333	-1.3955772141785565	0.15322498378730814	0.8005160506676436	1.1402038398679977	-1.160742890650158	0.47242584876538474	C_24	83760.0	0.24991014448985283	1	0.5235
111	1.123679436082739	0.206222545152923	2.8758237257328534	-0.20640552441845395	-0.7420831419046109	-0.554834226650084	0.29595205502734734	0.4151289286300045	-1.0518978473071365	-0.3249706040137057	-0.02098972929266387	0.3639427655947648	C_24	83760.0	0.24991014448985283	1	0.5235
112	-0.004416168035003274	0.28205699886590174	2.4800188535260763	-0.2764975699480277	0.7041268268341986	0.09067806893463867	-1.271810833136172	0.3555198629007028	-0.3055093548941917	0.8715979040765744	0.3541816030168987	0.5381699022935212	C_24	83760.0	0.24991014448985283	1	0.5235
113	0.41268970197276195	-0.31391577719279123	2.0735923273561814	-0.9320704562770585	-0.4121456272685167	-0.3624087835782242	0.21305312982402755	-0.25308970075025455	-0.46166929436373555	-1.0522941791001819	-0.5523439644082727	0.4782325164746384	C_24	83760.0	0.24991014448985283	1	0.5235
114	0.6270924368928181	0.2516284947626667	1.5070368854845297	-0.3277781003109363	0.4552827200415326	-1.091317481454422	0.6352290738769661	0.048227826112470805	-0.8678452352048448	0.5298398978454382	-1.2043402859997865	0.5248809118606503	C_24	83760.0	0.24991014448985283	1	0.5235
115	1.4571739519146603	0.7851973652176643	3.654159788613817	0.08972602582878728	0.12723282613496353	-0.3054672228412383	-1.0260120546955176	0.603316252126703	-0.31157417860053155	0.9207170369319886	-1.574840368039954	0.3493787395063771	C_24	83760.0	0.24991014448985283	1	0.5235
116	0.4071245528658516	0.9922782887096121	2.4252541254539772	-0.008044395865432152	-0.6922811149961386	-0.07935473601465518	-0.6085294911715535	-0.46872318460164936	-0.724557142581382	0.4229672798385932	-0.05594775337694755	0.5618511044925114	C_24	83760.0	0.24991014448985283	1	0.5235
117	1.9255509063916667	0.6962412175335934	2.2282447721775203	-0.011785531762622892	-0.07844694794325109	0.08511522862729169	-1.4766760709692448	0.334776019729183	0.30951219227028753	1.1448669549083712	-0.3352597020051423	0.3413417242741089	C_24	83760.0	0.24991014448985283	1	0.5235
118	-1.0987323906553308	1.1665354223958397	2.7954470893417165	0.19558802650582033	0.3207036712642323	1.2407066056297618	0.8004333121989123	1.4110732373455972	-0.2889092463935912	1.324239149691303	-1.1034967663178186	0.4851655287171771	C_24	83760.0	0.24991014448985283	1	0.5235
119	1.5777038486778363	0.4608921993557563	3.5463475491394623	-0.8994698851309468	2.1430370854890914	0.645395189552358	1.2044969822354659	0.48211650162396963	-1.2112735218319572	0.3346514921468981	-1.1312193653712719	0.359442033227158	C_24	83760.0	0.24991014448985283	1	0.5235
120	-0.31520990296488427	-0.16576876886964784	2.574147400630841	0.3803331785824376	-1.1293807450276083	-0.22684094389011408	-0.853145787521249	-0.1839948649904794	1.4685564990448632	0.6234999141901042	-1.228836517296409	0.35956004854880347	C_24	83760.0	0.24991014448985283	1	0.5235
121	-0.5078631529166826	0.4357358184620742	3.687398173020903	-0.7298408737149293	0.04037274753881981	-0.7843143641250718	-1.1927233231484586	-0.29566069484740176	0.5903645587208188	0.5229449191965714	-0.4336145828577682	0.39670273515079374	C_24	83760.0	0.24991014448985283	1	0.5235
122	0.059397961027447	-0.4306938957553371	3.197607597323015	0.07085751494847882	0.09653991796297198	1.323461461585663	-2.409586336506034	-1.11843990659032	-0.33401230140276866	0.6653475956308219	-0.3240498892646601	0.5312640328670573	C_24	83760.0	0.24991014448985283	1	0.5235
123	-0.7897126217417934	-1.5468443861311572	3.9411250900420196	-0.1262652481383318	0.20097598365577504	-0.6182061436309891	-0.6085934967277411	-0.4610214166169907	0.10484804646616909	0.7464493431913733	0.19530823479193157	0.3490179310340889	C_24	83760.0	0.24991014448985283	1	0.5235
124	-1.4338860966688785	-0.12057436614636927	3.4750241122138217	0.43557023690855623	-0.8184303870333532	-0.8365986258903545	-1.5374158062132395	0.1820079109852423	0.7217496165728197	0.8094431214986819	0.2598363761840765	0.31378684582950733	C_24	83760.0	0.24991014448985283	1	0.5235
125	0.12149989242401203	0.9948228765608832	4.138834349564922	0.05138235324704114	-0.39222193184718934	-0.02095726173668904	-0.9302533390164522	-1.6186964217606477	0.7669557817640185	0.052557342289308716	0.03665624173898393	0.5144651951427419	C_24	83760.0	0.24991014448985283	1	0.5235
126	-0.3926422391217198	0.15967481135324968	3.099667089264235	-1.5336877125986947	1.0877650173955422	-1.3507454038603228	-0.6186172204023841	-0.6154122562705601	1.3678032479678532	-0.4583769389421622	0.7545820978839668	0.3940166092643253	C_24	83760.0	0.24991014448985283	1	0.5235
127	-0.5429250109482165	-0.6018229531576992	4.184294248495804	-0.0926101765248166	0.50133370375451	-0.8631256425716798	-0.5128433117510205	-0.6994674897025098	-0.01582242255922206	0.4763450958626439	-0.836859476408181	0.35796345748701025	C_24	83760.0	0.24991014448985283	1	0.5235
128	-0.4643095516235792	-1.4252532741681905	3.619191772306585	-0.5346462273324871	0.2621007408995323	-0.22848243660118808	-1.3635741430926782	-2.5257552416859137	0.8266214669520102	1.128165767044529	0.7529984069677695	0.3232980026372466	C_24	83760.0	0.24991014448985283	1	0.5235
129	-0.1626776423699099	-0.0811166413787406	2.242488970762027	0.11096832025936805	0.8910405713900653	-0.34819303766257753	-0.9940671759709383	-0.49508219747038584	1.2343620299063145	-1.1599869886496548	-1.205978777362514	0.3359426009434835	C_24	83760.0	0.24991014448985283	1	0.5235
130	-0.7223117142128201	-0.35238194173963827	3.2807953798307836	-0.8898392340994772	-0.24384145618215808	0.3606266648222581	-2.1398616449658507	-0.9856626439117941	2.197191514765808	1.004330381838252	-1.1237884671463527	0.41658200767881187	C_24	83760.0	0.24991014448985283	1	0.5235
131	0.09598302708508467	-0.38868551276558955	4.1011015846862415	-0.1490864513812138	-0.5548489806367894	-0.646711038901237	-0.40687524568515393	-0.7864465211494772	0.07864084488519647	-0.45240786185403475	0.03817303846308396	0.3198159043160997	C_24	83760.0	0.24991014448985283	1	0.5235
132	-1.0977899703713256	-0.21724168926509657	3.6762712730746303	-0.21591651414387183	0.9519856236144852	-0.03334632635863067	-1.9984517186645607	-0.8577181448989551	0.8788818121373991	0.7355266133668549	0.42564959239549455	0.4447573765023386	C_24	83760.0	0.24991014448985283	1	0.5235
133	-0.6243012991557747	-0.97354269933574	3.382017422295303	-0.8957398162096382	-0.21262515754557357	-0.4608349679848565	-0.6042329165241802	-1.5042722674898237	0.7559357686894591	-1.1803983206730553	-0.5006905381761925	0.4445313316851156	C_24	83760.0	0.24991014448985283	1	0.5235
134	-0.4088113059325678	-0.40025643739386746	2.566757600286903	-0.2711840414766069	0.699348594430808	-1.1554570196471927	-0.053181231225675966	-1.0933855100219696	0.2960506656134316	0.393709507659479	-1.1682609105423825	0.4862178291613825	C_24	83760.0	0.24991014448985283	1	0.5235
135	0.5100538658490639	0.27684906842688045	5.074907823136034	0.15938989945055504	0.3644123160965351	-0.4124113468111957	-1.7864075596647437	-0.48053910019881824	0.9028938628901365	0.7866897719922458	-1.5474976109138903	0.3038514292285732	C_24	83760.0	0.24991014448985283	1	0.5235
136	-0.6167845500489321	0.48542906752788195	3.525123410064089	0.06038301541327203	-0.5061796763014546	-0.1960102452224817	-1.4393803613075273	-1.6546310413843408	0.48352819242480255	0.2865416651356572	0.008944358263475945	0.4994580632858676	C_24	83760.0	0.24991014448985283	1	0.5235
137	0.8530254550131501	0.13588358928976316	3.405392843137093	0.056821581443583805	0.14421216670404266	-0.03703926555701603	-2.307288699367262	-0.8288146128808009	1.6400092477281185	1.005096461131019	-0.28120493009905384	0.31763701869895616	C_24	83760.0	0.24991014448985283	1	0.5235
138	-2.2131985941276056	0.6729535378701781	4.037758292132277	0.2746786875190886	0.5476381479265734	1.0355656484012519	0.025296582008972657	0.313060251354161	0.9922385934138307	1.1848171994082266	-1.0654517030475847	0.44447953352130704	C_24	83760.0	0.24991014448985283	1	0.5235
139	0.5647111099719972	-0.07604667535330935	4.983897558638934	-0.8612290766674714	2.5262444641873465	0.4804723185762034	0.41725473847532213	-0.552877820173744	-0.07752063716360028	0.20624697663079095	-1.0934760227762756	0.3300664034525559	C_24	83760.0	0.24991014448985283	1	0.5235
140	1.3046748553672598	0.3058961495885298	2.757226922593178	-0.22199791442422787	-0.7054284020955138	0.3048281220632637	0.4052559329275129	-1.0651115081402507	0.6839098069606442	2.578446759328326	-0.26772472213346377	0.3455083576048427	C_24	83760.0	0.24991014448985283	1	0.5235
141	1.0143507760815273	0.872332774908501	3.7446417610308194	-1.3104631963376892	0.46345777627913537	-0.3349735072515445	0.05882034495766721	-1.163394712782548	-0.13067505324931145	2.4818012741005226	0.6546154174757456	0.3155483548135543	C_24	83760.0	0.24991014448985283	1	0.5235
142	1.5359043929253056	0.03928662803120048	3.28636329739728	-0.5084190768043252	0.5078938659328652	2.060256212261786	-1.2475350277551984	-1.9551941041338659	-1.068950927190086	2.4339586424856985	0.7707316246065615	0.43585292818892407	C_24	83760.0	0.24991014448985283	1	0.5235
143	0.7701891822425234	-0.9830292718561902	3.972962540555458	-0.7276147983652755	0.611183368153634	-0.10349392968353963	0.5896150518374383	-1.372051609486985	-0.6486003228670967	2.469565634533033	1.2384582836201887	0.324594681161378	C_24	83760.0	0.24991014448985283	1	0.5235
144	0.16092337247871924	0.35544518711555956	3.554601378601662	-0.15723055947578266	-0.40525962228595735	-0.3616155451175677	-0.3651564246056849	-0.682076718914224	0.033993671451380734	2.589451250650701	1.3278953848577917	0.2779429898648708	C_24	83760.0	0.24991014448985283	1	0.5235
145	1.729442298664034	1.4426008596270032	4.104455411325896	-0.5995072723358094	0.036923983593384176	0.5457620099379477	0.3649932290420008	-2.4324365834273003	0.005619355104296871	1.9393688252916317	1.0840380161839602	0.42895716398048234	C_24	83760.0	0.24991014448985283	1	0.5235
146	1.1097749936940784	0.6145430881652146	3.21169064842621	-2.082658160236148	1.4819143573990594	-0.9567850162704282	0.5862522951338685	-1.504486423316925	0.6158536065818897	1.4141426166089408	1.8239652386904666	0.33645280781745834	C_24	83760.0	0.24991014448985283	1	0.5235
147	1.0109029920227308	-0.0638648188259185	4.149807573103379	-0.7019893666332122	0.911562654991945	-0.3869505177962983	0.7816491026141881	-1.5614297460574853	-0.6992948832212758	2.2947863701316056	0.15057050749512574	0.3182098442626887	C_24	83760.0	0.24991014448985283	1	0.5235
148	1.0858304400301666	-0.8872093419794005	3.6703269480706986	-1.120557686677066	0.698024791985488	0.31191727462481794	-0.09873148718372116	-3.3165228112127467	0.08554550908822336	3.0363358453213167	1.91188736274069	0.285049699334382	C_24	83760.0	0.24991014448985283	1	0.5235
149	1.2995892144241563	0.39475602438361124	2.4580710859122754	-0.493721036235477	1.2553287109893079	0.18044859926078502	0.3775963870749114	-1.3552042908526911	0.531596531757736	0.5591742057659171	-0.20095027103957458	0.3048567133076737	C_24	83760.0	0.24991014448985283	1	0.5235
150	0.8216331842188406	0.12982386999153778	3.390151260246821	-1.4640100926379247	0.16371137247471865	0.9632586776324579	-0.9792341621590043	-1.813721851289896	1.4213699918760576	2.8215775035041215	-0.13361158361454142	0.3669927454685067	C_24	83760.0	0.24991014448985283	1	0.5235
151	1.6365559352023427	0.10247077819833011	4.115462229846055	-0.709026558051915	-0.12961599830813997	-0.160150204310587	0.8117363167508388	-1.685189106902812	-0.596658286814617	1.3366068280267411	1.0463550808440767	0.2960462964610781	C_24	83760.0	0.24991014448985283	1	0.5235
152	0.5496367674893685	0.19517585158494546	3.7369343308016925	-0.8296451535009823	1.3348349693577872	0.503077101365259	-0.8553448023171115	-1.7569557848179649	0.19322860783178664	2.5719836914833905	1.5254167401773613	0.4390442857492765	C_24	83760.0	0.24991014448985283	1	0.5235
153	0.9372175640919046	-0.44752359630368926	3.4445215151043707	-1.4363904242458296	0.1959653951362583	0.02064338031214635	0.815729964357541	-2.358559448498077	0.04538401300140911	0.6785178856086963	0.5715104901191931	0.35915673463364045	C_24	83760.0	0.24991014448985283	1	0.5235
154	1.1489054440149997	0.14141995205295665	2.754850128482745	-0.8579333470886089	1.0969331646327432	-0.7355784210250406	1.165465153769258	-1.9127032408949727	-0.3943913194742636	2.25344549397831	-0.17589979085106291	0.4301323146149052	C_24	83760.0	0.24991014448985283	1	0.5235
155	1.9316289046844686	0.7131584452871597	4.931440828082697	-0.44168871552813094	0.7825844473273542	0.10982110098616256	-0.5744718595223148	-1.3182309267625771	0.1989586895120927	2.590979724244727	-0.4659624874041938	0.27918115358311446	C_24	83760.0	0.24991014448985283	1	0.5235
156	0.9258718510403257	0.9286014492921446	3.6206988295153635	-0.5520749683892123	-0.09183982879338563	0.3328959192278515	-0.08019069740789563	-2.4520030180507364	-0.22984987058259518	2.158044704832497	1.1405783118846382	0.42432646312876093	C_24	83760.0	0.24991014448985283	1	0.5235
157	2.4472807217826333	0.6162743246212196	3.4958296560780835	-0.5579933972302571	0.5596709814384823	0.49130773155334384	-1.0278511632480176	-1.6925338315831984	0.8868071184303857	2.8769004653289345	0.7396150367337265	0.2988026127816341	C_24	83760.0	0.24991014448985283	1	0.5235
158	-0.5236707417926056	1.1109112753728254	4.052813888573277	-0.3737418698989822	0.9316388552966456	1.7423170771023684	1.4274497236120423	-0.6446346779497796	0.2487780116999571	3.04071099722542	-0.08047375462051524	0.3871657378750467	C_24	83760.0	0.24991014448985283	1	0.5235
159	2.0792155928643634	0.3742461531888844	4.84168510065399	-1.4585948606362984	2.9379669276335725	1.1120011189692842	1.8895704534810052	-1.342569830304265	-0.7602428734722525	1.9653499360081792	-0.08963166913011414	0.3371607915320677	C_24	83760.0	0.24991014448985283	1	0.5235
160	-0.7608284091686199	-0.9290255572364661	1.8481865962208406	-0.6147575226279032	-0.8814297130563853	0.27985950419218214	-0.36404916633248663	1.1190498211247601	0.5166077525258005	0.2119152108002076	-0.8330755993672282	0.35824913228563554	C_24	83760.0	0.24991014448985283	1	0.5235
161	-0.918329813175845	-0.38639172311162234	2.916976932904271	-1.7887912550627705	0.18065256891327877	-0.35346643177293907	-0.6720056508000299	0.9982326618739411	-0.28979070445047866	0.10165452430718509	0.039573618300361525	0.35069204609978155	C_24	83760.0	0.24991014448985283	1	0.5235
162	-0.3578908890658659	-1.1457875562980602	2.3674653201062044	-0.908195747377994	0.22841150931968393	2.0163264328928507	-1.8092271907721416	0.20375950869890264	-1.2370334204597346	0.29300769153342315	0.1557660918546121	0.5030650983725519	C_24	83760.0	0.24991014448985283	1	0.5235
163	-1.2004716413092154	-2.1353860509688563	3.1694916415778005	-1.164908984566366	0.3227497621138215	-0.12599394116745047	-0.1635545687386438	0.9128294364808451	-0.8179987583146512	0.3884062685541002	0.6683707150398297	0.3531665376380949	C_24	83760.0	0.24991014448985283	1	0.5235
164	-1.8311420479450142	-0.8974506921318762	2.7072478449210022	-0.5383217156642137	-0.6040608384815749	-0.381117447149798	-1.017218822698289	1.4287381564210746	-0.11713615757061988	0.44536505087169487	0.7463615998915408	0.32327049650048306	C_24	83760.0	0.24991014448985283	1	0.5235
165	-0.3391702896264331	0.03765517994025359	3.2708416278483345	-1.064780308429735	-0.20799723820232963	0.5179072972595233	-0.41987136470125463	-0.2880803447152687	-0.16118958711226528	-0.3942326381495192	0.5070204825329249	0.4910295160691889	C_24	83760.0	0.24991014448985283	1	0.5235
166	-0.8015787155472482	-0.6403969195637297	2.3084133666594338	-2.616874314612678	1.1237653977802529	-0.9707073557864341	-0.17043887124869128	0.7408940636315958	0.45468138408921527	-0.9469004382033738	1.2558876774354193	0.39303723129045937	C_24	83760.0	0.24991014448985283	1	0.5235
167	-0.9609128472929311	-1.350434749717559	3.325666198143793	-1.1435400072141908	0.5941740559074549	-0.4063901151248725	-0.045743860215706304	0.6232790214756234	-0.853470981332232	0.07991272947887988	-0.41866174584385957	0.290732118539645	C_24	83760.0	0.24991014448985283	1	0.5235
168	-0.8841491721452267	-2.0240034406762826	2.8150231959390704	-1.583620246087075	0.3825510898568172	0.28642152662354764	-0.819537927982347	-1.148226019249867	-0.07652407223570241	0.7669771621552354	1.2984357535064588	0.30926592928987945	C_24	83760.0	0.24991014448985283	1	0.5235
169	-0.567937974267965	-0.8651465394511265	1.4769970204402085	-0.9117230153871161	0.9481917419124974	0.15608706236122488	-0.44861070221671073	0.8057634840116294	0.3799359185715644	-1.6594396160633471	-0.7929595773907806	0.3078605854212406	C_24	83760.0	0.24991014448985283	1	0.5235
170	-1.1311904071570005	-1.0942805137569525	2.5458932734556803	-1.9527366129485835	-0.0821288211374278	0.9318358899027135	-1.5673660194602486	0.310044880533879	1.2601438778044356	0.648018180918444	-0.7136338182691548	0.41169177639234716	C_24	83760.0	0.24991014448985283	1	0.5235
171	-0.34246079422632164	-1.1336091826295343	3.3248065936734745	-1.110090526608673	-0.35721803099472266	-0.18102845358309022	0.026556427910111976	0.6023322593158663	-0.7484502529762354	-0.9159954083750378	0.49078521593360613	0.34923532876600794	C_24	83760.0	0.24991014448985283	1	0.5235
172	-1.519863398151861	-0.8974896428157018	2.9119272239679175	-1.2880397004172535	1.002409313192802	0.47719693810150293	-1.4490971487539517	0.5393476369367404	0.043367336809693145	0.3556112560243113	0.9321288050873436	0.43733398622458164	C_24	83760.0	0.24991014448985283	1	0.5235
173	-1.041437654791458	-1.6432066677700934	2.538587778174769	-1.884772886059514	-0.05329934152375247	-0.0006451458084879602	-0.0881851826771289	-0.11392965202873488	-0.11050366382799505	-1.7324846345132945	-0.03662140170854007	0.4066176400326515	C_24	83760.0	0.24991014448985283	1	0.5235
174	-0.8328532810955767	-1.1935249691342094	1.874225568731126	-1.2952019393793375	0.7725719141603439	-0.7512843254980074	0.3487666645556786	0.19786482519497378	-0.5484056975114193	-0.018009947425107142	-0.7587421475947406	0.45850297835068116	C_24	83760.0	0.24991014448985283	1	0.5235
175	0.09406102231801398	-0.5161929957629003	4.190089225281781	-0.8522897729592633	0.4716499510259836	0.08607247637175906	-1.2227029576018318	0.7852610903117384	0.04530063946594644	0.41654921204159345	-1.1203238498901122	0.2784847095382238	C_24	83760.0	0.24991014448985283	1	0.5235
176	-1.029037726672214	-0.3572007705114311	2.820922645210503	-0.9815587986810774	-0.31828352129516996	0.30799226940574054	-0.8461983733676899	-0.34957100985405	-0.38790113412590194	-0.13663165145760636	0.5166639906684463	0.45707908836434	C_24	83760.0	0.24991014448985283	1	0.5235
177	0.3627781491171724	-0.6961390336722934	2.6490394273078546	-0.9899091260235049	0.27253320722071434	0.4659417065702749	-1.6497841012916146	0.5090971557709945	0.7269377857229361	0.6399208587334999	0.1678588786136041	0.31310969841021163	C_24	83760.0	0.24991014448985283	1	0.5235
178	-2.6049810143870364	-0.19672763505536106	3.249513373259974	-0.8132416906473623	0.6341749397715322	1.7014072271497458	0.4652517178872874	1.6734206949495711	0.08718497264747453	0.8358816011848721	-0.6554056722330264	0.4157656542672892	C_24	83760.0	0.24991014448985283	1	0.5235
179	0.11566812005075168	-0.8279689547377959	4.0868747345268535	-1.9734712521396691	2.388018529521669	1.078185405882447	0.828223638786649	0.646265296186035	-0.9145942237838701	-0.19778127300483303	-0.6770841157084834	0.35473718476984184	C_24	83760.0	0.24991014448985283	1	0.5235
180	0.6284614603160984	-0.5232861431470572	2.2090202814573767	0.01950029028268193	-1.5536258722297058	-0.6477759421150074	0.7994430502666942	0.07676328042793663	0.4850487402809472	1.3478371203060284	-0.818498043257904	0.4192074251773069	C_24	83760.0	0.24991014448985283	1	0.5235
181	0.3525542001846304	0.026590236149832545	3.25339232514695	-1.1592417781020898	-0.3843655575801171	-1.2234515622416895	0.4913731936969465	-0.028554321970351928	-0.3342653215086984	1.2429369693406849	0.057541199627162816	0.41676623698324433	C_24	83760.0	0.24991014448985283	1	0.5235
182	0.9329491452323628	-0.7542926318171024	2.741150845274049	-0.29465057519949345	-0.31581038150766066	1.069835134023183	-0.6979658095198827	-0.7868563639807108	-1.3023124932907009	1.3164819571300572	0.17403784738643058	0.550203227302723	C_24	83760.0	0.24991014448985283	1	0.5235
183	0.07296448061754823	-1.7537549171971256	3.4975981040606436	-0.5230640299370372	-0.21028515115212754	-1.105919099452437	0.9503322307721895	-0.1639959618235581	-0.8760324684671243	1.3830540314476265	0.6864333576277971	0.39325599944639045	C_24	83760.0	0.24991014448985283	1	0.5235
184	-0.5996873532648326	-0.48665620664361087	3.05029459854739	0.08451365794765622	-1.231658490904045	-1.3231203685940085	0.08916874721074798	0.40594826132574935	-0.15638264123858722	1.4721126656506927	0.7650110115721375	0.40338120803428174	C_24	83760.0	0.24991014448985283	1	0.5235
185	1.0987755408757354	0.4916902768014352	3.617623133981109	-0.36984909608018635	-0.822847108532771	-0.4313047161644695	0.7725481444367928	-1.2517234965251811	-0.2057233806608248	0.7170328608612279	0.5249450025387249	0.5212332503701527	C_24	83760.0	0.24991014448985283	1	0.5235
186	0.4635535567098427	-0.22874397145236156	2.6731351757894846	-2.007652321949038	0.6924610232506827	-1.819940713045448	0.9487362799176625	-0.3105645372425731	0.422839240096777	0.17071940130063298	1.2752359138651927	0.476055543866079	C_24	83760.0	0.24991014448985283	1	0.5235
187	0.3355609033868949	-0.9310477783813644	3.6683367344177147	-0.49317602093660934	0.08967784372653623	-1.3579078030754776	1.1397603464012067	-0.39673188287860195	-0.9053512848761007	1.137876668934839	-0.40308181222549705	0.37497048080054607	C_24	83760.0	0.24991014448985283	1	0.5235
188	0.41813664904921305	-1.646690141624086	3.164021585027543	-0.9517920041405741	-0.17666520392717452	-0.6576731167609566	0.3566981895732371	-2.0849000124187924	-0.11813645976681211	1.860928653892272	1.3197248610341368	0.3808705218718216	C_24	83760.0	0.24991014448985283	1	0.5235
189	0.683746897409087	-0.4523642666755646	1.86684436591542	-0.27032652194920775	0.5274054810814822	-0.7906893330315564	0.8010519405446158	-0.21215052646294133	0.34838552877482054	-0.6196909970806556	-0.7776799979307486	0.3905012748159279	C_24	83760.0	0.24991014448985283	1	0.5235
190	0.13551248929318335	-0.6917373207695031	2.88495924482952	-1.32748033006462	-0.6517786963682568	-0.0036656827446467925	-0.46145231889028915	-0.6704521503463149	1.2430939846663807	1.691916078785696	-0.6984492291641492	0.45333040152942594	C_24	83760.0	0.24991014448985283	1	0.5235
191	1.019580417596642	-0.7277644906990175	3.6488624422064837	-0.514725308184767	-0.981118031348729	-1.1055170059899455	1.1534310315369156	-0.4603798183824394	-0.7976808530489479	0.14880220282278278	0.5079566640569592	0.372541302535823	C_24	83760.0	0.24991014448985283	1	0.5235
192	-0.20594563160646384	-0.5326792608535851	3.2468896863134855	-0.6303537051102808	0.5687929127350825	-0.42271944382748766	-0.35961706906536045	-0.5239704719488321	0.00693512889284471	1.4176214031110477	0.9516647635616285	0.5107775765227617	C_24	83760.0	0.24991014448985283	1	0.5235
193	0.25262833746155744	-1.2491255580901446	2.908841766617571	-1.2987572309646105	-0.6216925577596641	-0.8766568131576702	1.1892214169974211	-1.125108315257467	-0.15098094165881693	-0.6008433036851675	-0.019055714670248317	0.4757232435122569	C_24	83760.0	0.24991014448985283	1	0.5235
194	0.48334776377386873	-0.7608617544907675	2.222087195795335	-0.6673613766920778	0.3008673649678067	-1.6283094414535348	1.470989656812027	-0.772399638988544	-0.59538141822855	1.0670499246698462	-0.7435946828361208	0.5109104177374155	C_24	83760.0	0.24991014448985283	1	0.5235
195	1.378388011642551	-0.11164000220861817	4.505857664088523	-0.21578007094414167	-0.05551965099653482	-0.861873924413443	-0.08099650145687505	-0.20663457400841057	0.007961671321562766	1.4581987948069617	-1.104574364783111	0.34702436335750914	C_24	83760.0	0.24991014448985283	1	0.5235
196	0.24846746195756714	0.06341294487931087	3.1418799525396572	-0.3305044756390487	-0.9209846640028033	-0.608590589152663	0.40213114249422227	-1.2939939285660396	-0.43369196999024046	0.9585420714548422	0.5362002911461391	0.5013097309878848	C_24	83760.0	0.24991014448985283	1	0.5235
197	1.8974154332601318	-0.2686312990730434	2.9908853540051665	-0.33612426577803933	-0.2725509991590385	-0.4208401221565255	-0.4461943678479965	-0.5129480874630543	0.7001640375404012	1.7158079719193393	0.18482954365129978	0.3569017692843637	C_24	83760.0	0.24991014448985283	1	0.5235
198	-1.3872907679990436	0.23017891372955654	3.578979969058312	-0.12550995450782534	0.16366045847956703	0.7434037484818352	1.7199983834127757	0.5431749957352563	0.0486353746713137	1.8978505650193533	-0.6402110732877095	0.42328404065854935	C_24	83760.0	0.24991014448985283	1	0.5235
199	1.5108504801218894	-0.4313744520244396	4.408309195861258	-1.321382234714237	2.1099179906255374	0.12226679829304303	2.124799795099793	-0.2897579538350157	-0.9675182085079028	0.8312499535659162	-0.6616380711462726	0.41318174914926104	C_24	83760.0	0.24991014448985283	1	0.5235
200	-1.2871513223878743	-0.5536907472175491	1.584861940617314	0.2073947783231164	-0.2963594062528953	-0.12332978508699072	-0.02258603036364268	0.10263157184799901	0.7899073948803427	-0.171141794776678	-0.9762378184045672	0.3852353915910791	C_24	83760.0	0.24991014448985283	1	0.5235
201	-1.4079643855609552	0.05793303768014869	2.56392347151763	-0.9356111409205754	0.7722456104389573	-0.719428811994001	-0.36989726420236874	-0.011816618046467876	-0.023338587295775228	-0.2853222582510814	-0.18617782637068195	0.3903685462726371	C_24	83760.0	0.24991014448985283	1	0.5235
202	-0.7949205910341504	-0.8082100930539534	2.0202958091540735	-0.10455651154890308	0.8069999970681732	1.5542427593048191	-1.6555355920233619	-0.8320912879868476	-0.9479688841271463	-0.05024488882370554	-0.0804174526475818	0.5502880138963403	C_24	83760.0	0.24991014448985283	1	0.5235
203	-1.724487933840684	-1.9563702072453937	2.800342460048478	-0.3163317436102159	0.9007219711860999	-0.5392714269427599	0.18491540638635906	-0.15896435837069536	-0.5300801230567819	0.05628864758392013	0.4071259514668084	0.4063392599233617	C_24	83760.0	0.24991014448985283	1	0.5235
204	-2.4087040063542906	-0.5138633374054082	2.3687449368072357	0.26720138063630183	-0.029189414306327453	-0.7736885959082446	-0.768761135866054	0.45704622252516375	0.1348813254194581	0.10330637102616137	0.4731521494155851	0.36759189455832075	C_24	83760.0	0.24991014448985283	1	0.5235
205	-0.8305646153340869	0.5830126247348175	2.838480631532017	-0.14963841544678533	0.3874556544029886	0.09963510694013614	-0.07656074034223112	-1.3327692842773888	0.11696957661058577	-0.77962201831161	0.2555967397473161	0.5304522878120578	C_24	83760.0	0.24991014448985283	1	0.5235
206	-1.2754862633020463	-0.22511184406953097	1.9843606189844263	-1.760918951362024	1.689044776947903	-1.3167902919629033	0.17916457807317288	-0.318437221545541	0.7187828317420973	-1.344623902679023	0.9485590784020709	0.4401068329645672	C_24	83760.0	0.24991014448985283	1	0.5235
207	-1.467961418637147	-1.0278521854700422	2.895062231705959	-0.28436973635784457	1.174259117018177	-0.8018953605799629	0.34452981715311665	-0.41089108950901587	-0.5913107883095524	-0.27849326972437677	-0.5941407650728187	0.3911964602388096	C_24	83760.0	0.24991014448985283	1	0.5235
208	-1.3848618621393132	-1.8212880222158734	2.449931285938005	-0.7345477812089926	0.9901830356336054	-0.1236042152464441	-0.5339228775917627	-2.233299121475423	0.1931760636662715	0.407901588957677	0.9584554671039185	0.3649216309996489	C_24	83760.0	0.24991014448985283	1	0.5235
209	-1.0112286612982035	-0.47573059862154005	1.2235529591384158	-0.07169235200261913	1.4755961401634352	-0.2516409293799926	-0.09169274316310187	-0.21062240799604387	0.6294120780052366	-2.038763053910351	-0.9423125353998876	0.3568692722585524	C_24	83760.0	0.24991014448985283	1	0.5235
210	-1.6433572207340619	-0.7425862603040152	2.2346133351955904	-1.0995892674334438	0.48987144497863433	0.5080502869876601	-1.3841221456363197	-0.704822750492177	1.5179221780490688	0.30337930837974086	-0.867889361298779	0.47343072911946116	C_24	83760.0	0.24991014448985283	1	0.5235
211	-0.8049656102736016	-0.7849864955344545	2.9435923380944256	-0.32476753707101563	0.23281380489849468	-0.5717221286287009	0.4017173369109482	-0.48271449625221124	-0.49107323279092147	-1.2930959080180062	0.2500385932501275	0.36623564893160887	C_24	83760.0	0.24991014448985283	1	0.5235
212	-2.108975013094054	-0.5535575691335836	2.5625709052230694	-0.414194078472256	1.5530473506176619	0.0805290767246808	-1.2524946267482755	-0.5524265567910609	0.2922230072791501	0.0002758484692574733	0.6370181312517406	0.5291856844197615	C_24	83760.0	0.24991014448985283	1	0.5235
213	-1.5569828138732336	-1.3762777272443907	2.1722061465559026	-1.089468328489019	0.5200905924410797	-0.3765020026525466	0.3340182180697164	-1.204071418412941	0.1493003872024757	-2.1502677806489188	-0.25349614215914007	0.47572770765008787	C_24	83760.0	0.24991014448985283	1	0.5235
214	-1.3340313643719957	-0.8378769016560845	1.6236531519578805	-0.4611250739404438	1.3391894502902497	-1.1117157727499505	0.7583880248659567	-0.8140798302769084	-0.2886269300410755	-0.3874835653498552	-0.9097757607114829	0.5328388473837118	C_24	83760.0	0.24991014448985283	1	0.5235
215	-0.295473000646503	-0.09514072168416468	3.6853886813139973	-0.02039576855338814	1.0599325512816977	-0.32032293076840496	-0.9947832949101687	-0.20427285389653974	0.30034285802501504	0.06904753506923093	-1.2441311943902682	0.3503022139329353	C_24	83760.0	0.24991014448985283	1	0.5235
216	-1.534717517419769	0.099535230770335	2.5101037221551303	-0.1267481362858027	0.25981258741225655	-0.09140116992029734	-0.5502958965086102	-1.3746806300124499	-0.12249573092694743	-0.5117065272972194	0.24386481912106975	0.5423814786740446	C_24	83760.0	0.24991014448985283	1	0.5235
217	-0.06892309528005561	-0.271143383901304	2.3202434029267236	-0.13125935690003906	0.8561595454255574	0.07504010676428322	-1.4788898966695674	-0.5373408582483524	0.9868587919313072	0.28461721640549936	-0.05425190164280808	0.3791418510616444	C_24	83760.0	0.24991014448985283	1	0.5235
218	-3.2806421015820777	0.28497586017076015	2.8657113101102305	0.08356307961768485	1.1835290558370066	1.2440177595932833	0.9589761103598259	0.6166545018036028	0.3548332869289504	0.488331495389982	-0.8135098219677548	0.4915729797429976	C_24	83760.0	0.24991014448985283	1	0.5235
219	-0.3057411762420544	-0.4486715994199128	3.5806893607334547	-1.081287586528123	2.9871301501486553	0.6411493133648136	1.4018044031181736	-0.29249612789614204	-0.6517129962794576	-0.5503984513359965	-0.8353130127402745	0.3968336382604166	C_24	83760.0	0.24991014448985283	1	0.5235
220	-0.1601364914822903	1.2295831653899767	2.478171331515347	1.4134211642293797	-0.9004083444398568	-0.521943316165571	1.59260578494878	-0.6521826627200661	0.5721724732075784	-0.24064493128996164	0.04291595731727564	0.3119432480233021	C_24	83760.0	0.24991014448985283	1	0.5235
221	-0.36606491754017007	1.7433487030578931	3.477179826551227	0.3411056469215681	0.22239374759246996	-1.0753631985409897	1.2941717650608688	-0.7544928392500282	-0.2574108629977576	-0.3513083234482218	0.9778636664321768	0.33030689059675267	C_24	83760.0	0.24991014448985283	1	0.5235
222	0.20472039694990382	0.9569041008202925	2.9958796183092544	1.0791120821883695	0.27160513239922585	1.0699597711460442	0.10558776216159009	-1.5437351310219978	-1.228208462723977	-0.11684241930398885	1.0921711846811721	0.4503098331094333	C_24	83760.0	0.24991014448985283	1	0.5235
223	-0.6483577456529898	0.07365374423247728	3.7100890349579303	0.9401596860523969	0.3713306106027786	-0.9394302517965932	1.706895642029811	-0.9379705005801389	-0.7982086152414802	-0.01123066346251346	1.531961009887459	0.32843169353314006	C_24	83760.0	0.24991014448985283	1	0.5235
224	-1.2986915494249425	1.2870632497653778	3.283569347322236	1.4471010310250152	-0.607139418612822	-1.1518315437698943	0.8656456996297398	-0.2849718440743817	-0.08237924251808469	0.03235540089179748	1.6254791897777072	0.3019267888549018	C_24	83760.0	0.24991014448985283	1	0.5235
225	0.2830959355023623	2.3418713016701616	3.826819942933606	1.2058293471945893	-0.18933178789411517	-0.31655960048092474	1.5853438191489098	-2.022091940827059	-0.12410742498781968	-0.8285054815335767	1.38287613347594	0.42097814496211017	C_24	83760.0	0.24991014448985283	1	0.5235
226	-0.25118597264678166	1.5137340121779026	2.927692506548991	-0.461199432810426	1.2163858543188497	-1.6469106534707354	1.7087540609375935	-1.0776676626890778	0.5060162514318137	-1.3754482932977372	2.10869215094498	0.3381799488656088	C_24	83760.0	0.24991014448985283	1	0.5235
227	-0.39845990087152416	0.9628751763702046	3.8748278689815674	0.9877725575916059	0.6590931728569697	-1.1820506053808948	1.9362419684660859	-1.1463976142244783	-0.8344972042190034	-0.3406633218752652	0.4579274577131817	0.33667375482283773	C_24	83760.0	0.24991014448985283	1	0.5235
228	-0.3190153574209439	0.13050729437817415	3.394361029262972	0.5314189799404522	0.4390087891357496	-0.528389300015862	1.1724311456366587	-2.8980704213186494	-0.03830535515300788	0.3229569488318231	2.214909313572543	0.30371607422239766	C_24	83760.0	0.24991014448985283	1	0.5235
229	-0.022153354222426532	1.3266367484206771	2.161506179116612	1.16678420994636	1.0207285087650535	-0.6521271862389809	1.6498504133232859	-0.9456753907793595	0.4257773234461082	-2.050852234985498	0.12299014382572863	0.2728670229672641	C_24	83760.0	0.24991014448985283	1	0.5235
230	-0.5815014385068177	1.0689180441094268	3.1228517939615252	0.18065729677248463	-0.05691876332585713	0.0795971906340728	0.33103785198321084	-1.4097870392419802	1.3322199620080335	0.22565178105130299	0.18308758844560707	0.38144614565173257	C_24	83760.0	0.24991014448985283	1	0.5235
231	0.24920964432922918	1.056017089915854	3.854637075555741	0.8348786940669828	-0.3472652742636761	-0.9516761380873784	1.9124588562808642	-1.2492180680593286	-0.727239125463037	-1.3259714326874157	1.3354973403902144	0.28530727721801535	C_24	83760.0	0.24991014448985283	1	0.5235
232	-0.9530226822423433	1.0154634857100044	3.47056711011338	0.8834163042981389	1.0838389631816987	-0.315461307519537	0.4181004408982326	-1.3189200676726076	0.08127605011378364	-0.07015651895575192	1.8255190251939426	0.43579701548723954	C_24	83760.0	0.24991014448985283	1	0.5235
233	-0.4803071312948331	0.5558891018472868	3.1553218972450945	0.09944615728919338	-0.026437877438248176	-0.7463884514878681	2.0414330828500336	-1.9283539988575702	-0.07453098124447544	-2.1542033172896407	0.8926317882804875	0.3639077217085103	C_24	83760.0	0.24991014448985283	1	0.5235
234	-0.2618723948419258	1.1765885228418376	2.4845279454226348	0.7759347608615794	0.8451060757007006	-1.4569805808374798	2.2180206453166447	-1.511019172309643	-0.5226754449940945	-0.44769047761058944	0.14285145959686504	0.449239098655398	C_24	83760.0	0.24991014448985283	1	0.5235
235	0.6556450645604092	1.5815457573812566	4.66991782676648	1.204684997141913	0.5306409389550061	-0.7184194433106746	0.7251279399930963	-0.9201447115415974	0.08428342889332184	-0.00198967530864406	-0.10481481762814458	0.27125035922696333	C_24	83760.0	0.24991014448985283	1	0.5235
236	-0.4745471377321698	1.8118851085817078	3.3651176324265246	1.135426236116563	-0.30597591698210247	-0.48710199776795626	1.2645286129579398	-2.049985045408229	-0.35802151666769644	-0.5685204492173411	1.4604598142531002	0.4542136177305147	C_24	83760.0	0.24991014448985283	1	0.5235
237	1.0273470231625466	1.5586988414822764	3.2259883496124346	1.1368886708189365	0.31888380749846584	-0.3155214350736414	0.41590357005626355	-1.2736222609473038	0.7845542318620937	0.20487519416490838	1.0405476615156373	0.31190530450437504	C_24	83760.0	0.24991014448985283	1	0.5235
238	-2.0817482171650274	1.9876979788560578	3.788389509278207	1.4054701666243596	0.6954311999658322	0.7700327515286448	2.539538833941236	-0.20730161930904856	0.12939389824353853	0.4038243781097366	0.23284718633252052	0.41412446139513537	C_24	83760.0	0.24991014448985283	1	0.5235
239	0.7227676561037244	1.2625236346183843	4.576459248385282	0.2605431321196159	2.582177784637278	0.19779913625731044	2.9543276742328386	-0.9668500319029558	-0.8969715193689894	-0.6037282461475483	0.23038467075905514	0.31987777159607195	C_24	83760.0	0.24991014448985283	1	0.5235
240	-0.4846464805816709	-0.43859846475912156	2.158394643144625	0.04755580763160611	-0.6834423363597601	-0.10894592146641183	1.5930397315835576	-0.8197658968718244	0.8025944422649143	-0.39657864232098616	-1.7480022673657196	0.41394544277878137	C_24	83760.0	0.24991014448985283	1	0.5235
241	-0.6701919337814632	0.09560616995988919	3.142768564541809	-1.1565392199284705	0.36407278815448474	-0.7178903666148212	1.2774677727130945	-0.9279070499284865	-0.034024351195645446	-0.4996819551612542	-0.9928747581424151	0.3707298955029849	C_24	83760.0	0.24991014448985283	1	0.5235
242	-0.07889335948969962	-0.6657340719667907	2.6406831230897545	-0.2732990138918642	0.4071781557617285	1.6160407101754553	0.021954532715078027	-1.7812501286053433	-0.9859737722731539	-0.2685912493734085	-0.8828896982684552	0.5465352930182853	C_24	83760.0	0.24991014448985283	1	0.5235
243	-0.966644744456043	-1.6280798056091614	3.3754627818307585	-0.5057730580470138	0.49983623641459696	-0.5349935060900989	1.709328772558461	-1.145008276769025	-0.5564783057605931	-0.16554152636780223	-0.32391941309280325	0.3752108009191622	C_24	83760.0	0.24991014448985283	1	0.5235
244	-1.636784630265171	-0.40192405787181296	2.9498941023059846	0.11316837972673444	-0.41375082972171245	-0.7744711533283763	0.8236318030673166	-0.4145073221147919	0.12852258317060136	-0.12884818408409052	-0.2689236543433665	0.3885920143539107	C_24	83760.0	0.24991014448985283	1	0.5235
245	-0.029375511367480425	0.552472614714963	3.4599742785502627	-0.34811755276413325	-0.017011717361103424	0.119934457359167	1.5878213733102728	-2.2942261977122036	0.1097792854191768	-0.9408241390488894	-0.48893115578643226	0.5272560621544746	C_24	83760.0	0.24991014448985283	1	0.5235
246	-0.5485954050180483	-0.15227643657236614	2.5855358258609527	-2.0258938539243747	1.2845842562994412	-1.325814147859434	1.7117423238299263	-1.2912112109695941	0.7281846378261584	-1.449207641832866	0.23868269204177728	0.42780331332397664	C_24	83760.0	0.24991014448985283	1	0.5235
247	-0.7109382617308183	-0.8265885486627977	3.511056559421546	-0.4751242994693548	0.7674811861824443	-0.8035063591269871	1.9587187955003136	-1.3559426731465365	-0.6154729525473145	-0.4821881646197001	-1.3582894310497162	0.35014674374008775	C_24	83760.0	0.24991014448985283	1	0.5235
248	-0.6291901530897607	-1.5286138750762228	3.0482853371657144	-0.9441660718350438	0.567224283065659	-0.10902676924211382	1.1491778523500424	-3.2441322511303397	0.1881902774414094	0.13304872666092862	0.1989788552348249	0.36056080409736596	C_24	83760.0	0.24991014448985283	1	0.5235
249	-0.3063334195864358	-0.3683107886955641	1.8272715805656627	-0.24768103689332818	1.1019707241284187	-0.24018517257967337	1.6618759678370136	-1.1348504280048213	0.6349622514103574	-2.0836778824534252	-1.7480434757335854	0.36469637067714	C_24	83760.0	0.24991014448985283	1	0.5235
250	-0.8946256710241363	-0.6020937277646354	2.8006065345889284	-1.3287679318919658	0.09943433679900666	0.538540762485093	0.26021630573845	-1.6301065062219635	1.5497532863869987	0.050051702957902906	-1.6553172676388215	0.41923372985311713	C_24	83760.0	0.24991014448985283	1	0.5235
251	-0.048228434240101724	-0.6358467293857042	3.5185137931047694	-0.4978416233563809	-0.16560069949552553	-0.5677139028771401	1.9268570720417202	-1.4856947501647733	-0.5122849371150734	-1.4040265863817363	-0.4690967960972829	0.3760893122896521	C_24	83760.0	0.24991014448985283	1	0.5235
252	-1.2996435072584422	-0.45807285626554795	3.1382674200397975	-0.6154268577041568	1.1614343099961604	0.09922380746447709	0.3527660988673019	-1.5635133424982197	0.2895731456895786	-0.22951427699460916	-0.11253449637504874	0.4648382719796451	C_24	83760.0	0.24991014448985283	1	0.5235
253	-0.7961319264324901	-1.1407846765226246	2.7959014199210532	-1.2972263197135945	0.12826123143157772	-0.3680867299996543	2.0831858307877753	-2.216400980549625	0.14320476782286395	-2.17092525750596	-1.0543258477074806	0.4646648567344482	C_24	83760.0	0.24991014448985283	1	0.5235
254	-0.572896822468204	-0.6593037375327176	2.1769359825711634	-0.6532797916254333	0.9393432277949759	-1.1179218233737434	2.2476783639788964	-1.736723387127859	-0.30542224305539684	-0.5845744405354948	-1.7023433650572803	0.47719765998870733	C_24	83760.0	0.24991014448985283	1	0.5235
255	0.391825251956179	-0.04011424125934849	4.298150058781563	-0.19218538602693247	0.6492763075466724	-0.31053443282423604	0.6752034690305746	-1.0991296860870066	0.29800334935905853	-0.16307432993229753	-2.14366338379905	0.30354616030948445	C_24	83760.0	0.24991014448985283	1	0.5235
256	-0.7855515284846848	0.1326119904068025	3.0541888710986456	-0.3088605318316732	-0.13118044817772873	-0.07640619402622562	1.2507649999532005	-2.3145852778143894	-0.13566408023721938	-0.6979792094223763	-0.5563093163906491	0.4570152900908825	C_24	83760.0	0.24991014448985283	1	0.5235
257	0.7349812326224422	-0.18748781084568927	2.8962519269806966	-0.3145340860487505	0.4520849498413126	0.09331622245468507	0.3454264797930832	-1.4967854181887286	1.0033415273698307	0.025696592298996374	-0.803226539185386	0.32246390908372524	C_24	83760.0	0.24991014448985283	1	0.5235
258	-2.4591252153185517	0.2954273628568513	3.448091981763482	-0.09806472943987993	0.7983497388962507	1.2972155484944417	2.609832221088764	-0.3474869758059464	0.35426734498071866	0.21396943598357207	-1.5924328037259918	0.41827540346685116	C_24	83760.0	0.24991014448985283	1	0.5235
259	0.44049603420658795	-0.3519408256507728	4.200753252813995	-1.324251053239092	2.532884200428316	0.676306470526834	3.061038772075111	-1.1336348276386443	-0.6773793146545231	-0.7264032673157634	-1.6312996829601096	0.3984778505854284	C_24	83760.0	0.24991014448985283	1	0.5235
260	0.2146418426935229	-0.5284055163282437	2.8786470220800666	1.1022002697872575	-1.6673990899482203	1.066981339239671	1.1142761559248184	0.8659572707691165	0.8999077750605041	0.03940820447114147	-1.246501067458741	0.4343251184447473	C_24	83760.0	0.24991014448985283	1	0.5235
261	-0.020960719093421773	0.027171853262180624	4.02073355534132	-0.03737647923536447	-0.5847302223918885	0.4382587535699686	0.8114323673775768	0.7454312616469235	0.024159560637163784	-0.059773062419603354	-0.44924283737834564	0.3977976398818545	C_24	83760.0	0.24991014448985283	1	0.5235
262	0.5488178483356069	-0.7615385907428646	3.559219180959889	0.7595100945104695	-0.5169942836551686	2.662327293084088	-0.37270684352058026	-0.06237336562463483	-0.9640316605404395	0.12912238416114294	-0.33912867409756897	0.5828975547650556	C_24	83760.0	0.24991014448985283	1	0.5235
263	-0.2991737550043757	-1.774245752642904	4.276452720171506	0.5956452152491624	-0.41906035656007057	0.7268948474500623	1.2499442109342587	0.6450136114909665	-0.5165903422672129	0.2209474150174627	0.18363289997990365	0.39585216406789403	C_24	83760.0	0.24991014448985283	1	0.5235
264	-0.953266235168052	-0.49149873789628057	3.805819835875037	1.1432424601508557	-1.3670984017668488	0.4651871488345816	0.4002352826511005	1.1886955344679961	0.18906421191492082	0.26735391459852	0.24825600901081935	0.40337761532600325	C_24	83760.0	0.24991014448985283	1	0.5235
265	0.6649777480160833	0.49748118348576736	4.526522032091192	0.8494690784127953	-0.9905895439007449	1.299339868965075	1.0953518143084846	-0.5605608669022474	0.17708137706918248	-0.5010953938015182	0.024142689575124523	0.5474593714487053	C_24	83760.0	0.24991014448985283	1	0.5235
266	0.0910349034448979	-0.23074540241568822	3.4403376662700844	-0.8869363692784158	0.42262435522014896	-0.15773398617559473	1.2497270504770068	0.47418441302955283	0.8172223349393493	-0.9965487347486206	0.7454211499768618	0.4482615295786322	C_24	83760.0	0.24991014448985283	1	0.5235
267	-0.045945649278843384	-0.9421235905255337	4.567136749137036	0.6413635421011709	-0.14261255845892148	0.4485873846211773	1.4543645757962806	0.36133184934041807	-0.5795501303052731	-0.06923465004806316	-0.8530029133794128	0.3769576944036145	C_24	83760.0	0.24991014448985283	1	0.5235
268	0.03412948902032486	-1.6647965345495737	3.9696927086874028	0.16523904436165937	-0.39949242672160024	1.083369823667018	0.6825793146646186	-1.437949135705539	0.256325986197292	0.5450430919032832	0.7434192431513374	0.40442324523186	C_24	83760.0	0.24991014448985283	1	0.5235
269	0.3139388703835489	-0.4568620136878508	2.564487507018649	0.8371495132540099	0.29201820082419305	0.9649757019408459	1.1381244256556917	0.5496891785670505	0.7132433908677296	-1.6463582821283889	-1.2245449556970347	0.3999528010495146	C_24	83760.0	0.24991014448985283	1	0.5235
270	-0.23500906397604887	-0.6987190482745199	3.5938150470918817	-0.20666136200538404	-0.8268183947712862	1.67134633843875	-0.14168473293033396	0.049926265926268754	1.672208272963652	0.44833481255385044	-1.141544898900225	0.4609329935944327	C_24	83760.0	0.24991014448985283	1	0.5235
271	0.6115825445561796	-0.7353291081459002	4.439689015358721	0.5119193399506355	-1.1361003052847936	0.6383168994206636	1.4531761190221444	0.32821378062522844	-0.4731717127729623	-0.9707370943547091	0.026094484392921554	0.373178122849333	C_24	83760.0	0.24991014448985283	1	0.5235
272	-0.5883765532282906	-0.5367568649488991	4.006417607571473	0.5252081260371297	0.31708707638063927	1.2320963281241655	-0.046322203338524194	0.26300318629130276	0.35490630712922205	0.17983015786626763	0.4146686056330479	0.5139167252042447	C_24	83760.0	0.24991014448985283	1	0.5235
273	-0.1274555259618297	-1.2629606077928734	3.751864059390406	-0.26167959803272256	-0.7992042676115975	0.7722665982802402	1.5256061607429647	-0.39621840659073326	0.20653438051531414	-1.6976807726088587	-0.5164622951538814	0.49660795497879295	C_24	83760.0	0.24991014448985283	1	0.5235
274	0.09437528990470688	-0.7701818497093252	2.854885608116405	0.42924808179487506	0.05943003490446375	0.07104727409578629	1.7646805404821022	-0.06248617980944806	-0.25876320781669554	-0.16078829669359532	-1.186316521857027	0.5323581221686502	C_24	83760.0	0.24991014448985283	1	0.5235
275	0.9933937093569154	-0.11239367193301388	5.476959350118972	0.8800155585762297	-0.2802363872025313	0.9011784074092946	0.24285506864796053	0.5352923844163467	0.36572579876086037	0.23852327276132598	-1.5702744323829192	0.35923437917762746	C_24	83760.0	0.24991014448985283	1	0.5235
276	-0.12634212672419473	0.06438188827097317	3.824090402029532	0.7984784668446051	-1.0783737727804525	1.0859765195894	0.7467059314136003	-0.6176142499699541	-0.08167998605798986	-0.2685918080868769	-0.004637398599288457	0.5299533642894961	C_24	83760.0	0.24991014448985283	1	0.5235
277	1.424309444320556	-0.2712863849961534	3.7299574138356624	0.7985195205581891	-0.4787420330508252	1.2134807667274476	-0.09769112902522523	0.2431765655568142	1.1021853596620985	0.4343554997827032	-0.2950138875018039	0.3564408619062019	C_24	83760.0	0.24991014448985283	1	0.5235
278	-1.72938984159902	0.2328460457538217	4.382246501863006	1.0674751988428899	-0.05939583339684656	2.3821639100132748	2.04073267152388	1.4174532162248783	0.4287196846924236	0.6146764220114486	-1.0827713687468694	0.46050959293518445	C_24	83760.0	0.24991014448985283	1	0.5235
279	1.0882346548825752	-0.435248039606112	5.392278111682939	-0.14273823857559648	1.6869316103997178	1.8155548351501052	2.4471126599638673	0.4072126931958648	-0.643580879103795	-0.3184102037722871	-1.1113661908912116	0.40028026458317	C_24	83760.0	0.24991014448985283	1	0.5235
280	0.9410719313175715	-0.1480935512013412	2.2990209487376636	0.9963317239494045	-1.4319795331504968	-0.428369848483723	0.22870640163141276	0.6604460832735912	0.38496884593435005	0.9329403678808907	-1.3095169558258546	0.39874168109942165	C_24	83760.0	0.24991014448985283	1	0.5235
281	0.6194169498907139	0.3812330038745292	3.350507649469159	-0.11275653588060126	-0.3252367572807299	-1.0006966511256263	-0.09037460708686758	0.5500634613386686	-0.4412662958455239	0.832032719956044	-0.4835906562368238	0.3753664037451434	C_24	83760.0	0.24991014448985283	1	0.5235
282	1.2259384598591543	-0.38168667339121515	2.8445034288712323	0.6662962543744416	-0.2626074955634222	1.2203668138663908	-1.2925331283970949	-0.2066119808277465	-1.4312606783838904	0.9468860166959818	-0.36799859483801906	0.5322913799662407	C_24	83760.0	0.24991014448985283	1	0.5235
283	0.3299573934081343	-1.327942470283666	3.5952599395576708	0.5004485841394563	-0.16305242614148624	-0.8550260310948075	0.409605550563051	0.44434385531360265	-0.999525577670085	1.0216058723389692	0.18060626857617776	0.3551887628088906	C_24	83760.0	0.24991014448985283	1	0.5235
284	-0.37962106946889196	-0.10827841556378202	3.1467498859306513	1.039274308373644	-1.1304952727934303	-1.0756189463157733	-0.4758171318141672	0.9710746281903058	-0.25515462803137273	1.093831121229834	0.24826117126446795	0.3456402182865651	C_24	83760.0	0.24991014448985283	1	0.5235
285	1.447003498487221	0.8584818448444957	3.7271846971214924	0.734928786818235	-0.7375250145793257	-0.21477315058831442	0.18607105643602445	-0.6736632514626396	-0.3165300240584301	0.346638271350367	0.01407074209830558	0.5073265254682551	C_24	83760.0	0.24991014448985283	1	0.5235
286	0.732802109885333	0.13696879348379437	2.7717442656785582	-0.9332509060984399	0.688574339322097	-1.586502016435681	0.40533604721065364	0.28891332990493146	0.32547446523541396	-0.17112230615378987	0.7669204123273727	0.43048949983876655	C_24	83760.0	0.24991014448985283	1	0.5235
287	0.6088662672219074	-0.5158054917491046	3.7768670026057043	0.5431331405367532	0.12003518486202067	-1.1062780123099585	0.5703372061582667	0.1885398219993327	-1.0161640237414593	0.7639541054150678	-0.9003536199820201	0.38684016246480496	C_24	83760.0	0.24991014448985283	1	0.5235
288	0.6962251848406618	-1.2356958459392142	3.2650695673334478	0.08365401805815109	-0.12787744397410764	-0.43368125920219397	-0.2368647220086032	-1.4986086999666126	-0.22416451476798424	1.4349249726139823	0.7693161530380694	0.34379581784645086	C_24	83760.0	0.24991014448985283	1	0.5235
289	0.9566634054280174	-0.07384507933817187	1.960883830719047	0.7358876642012175	0.5346289331571007	-0.5609944524358974	0.18632283475518502	0.3668640678784238	0.255803122090448	-0.9004367268633164	-1.2920326852892279	0.3604565850861535	C_24	83760.0	0.24991014448985283	1	0.5235
290	0.39317471206464855	-0.31060119175309947	2.977156187740295	-0.27638986890039635	-0.581562313653121	0.19276051059568938	-1.044688322503375	-0.09906668700600965	1.158176053487035	1.295977775803281	-1.203007843953708	0.42207399943147994	C_24	83760.0	0.24991014448985283	1	0.5235
291	1.338567025335392	-0.3409610402968971	3.7473387040619506	0.4280452131348921	-0.8884256119479624	-0.870727629265753	0.61294429139073	0.1495701250705052	-0.9051215535303727	-0.1769578201945101	0.016445150264609146	0.33926584336861654	C_24	83760.0	0.24991014448985283	1	0.5235
292	0.04947341137586377	-0.19862250333991646	3.343254251239234	0.4286019930792447	0.5727941582048505	-0.2182684893776745	-0.9299033094279057	0.08826575024016727	-0.08887839669722326	1.0279879966143493	0.4227939157380242	0.5153122250002936	C_24	83760.0	0.24991014448985283	1	0.5235
293	0.5220736418023956	-0.8433375364642516	3.014097834551604	-0.32518612098840755	-0.5527730500320308	-0.6629939162780851	0.5769130608827496	-0.5232188037746668	-0.25306523319312113	-0.9021086337346034	-0.5534358425676755	0.4598359368338849	C_24	83760.0	0.24991014448985283	1	0.5235
294	0.767932324648546	-0.34202456023416095	2.308107596198816	0.3412172405903447	0.31892342613433067	-1.3913118718158881	0.9429781219640542	-0.2039292575610384	-0.7020091547418897	0.6868230231372096	-1.2502684175904337	0.49726760177315177	C_24	83760.0	0.24991014448985283	1	0.5235
295	1.6834622142538747	0.24182820986660913	4.61908997572751	0.7788337128969884	-0.01612069005103765	-0.6292114893270433	-0.6715180116483435	0.35850494522665793	-0.09042143391215067	1.074634918143081	-1.669858754596966	0.31174492228331935	C_24	83760.0	0.24991014448985283	1	0.5235
296	0.5132674392587399	0.4230401437139323	3.230716603808269	0.695966777190363	-0.8350087488449198	-0.393412914859487	-0.22863489646688043	-0.7260467001313051	-0.5412817745381953	0.5804731834665303	-0.016942346751923715	0.5169874156170089	C_24	83760.0	0.24991014448985283	1	0.5235
297	2.3147686450554623	0.11432569980192439	3.085857470762709	0.6953745254022873	-0.221074279894795	-0.21957624824512256	-1.0867669503056796	0.07673591261613238	0.607691878869771	1.305197805480279	-0.31885319281389657	0.33448898737918736	C_24	83760.0	0.24991014448985283	1	0.5235
298	-1.2059202239037488	0.5873737402163055	3.678807295707946	0.948689802832602	0.1887125708702706	0.9109196143818484	1.1402063061918115	1.1568565140723885	-0.05458220028482991	1.4839037407687656	-1.1407715439384738	0.4524738166988053	C_24	83760.0	0.24991014448985283	1	0.5235
299	1.8589268975553623	-0.07018605887356737	4.522855718744305	-0.2179701550045107	2.003433161272271	0.3174781381246463	1.5432147622241463	0.2476129133345075	-1.079289889717367	0.48278409446225895	-1.1729099573156738	0.34700857323600126	C_24	83760.0	0.24991014448985283	1	0.5235
300	-0.14603986626815063	0.5374307586479666	2.152120801101759	1.0968279744658995	-0.40259887198032396	-1.0687614977070512	0.5634501319457937	0.46681653335880907	1.4482784512563045	0.5266099652238302	-1.0074374779228317	0.37652040122111524	C_24	83760.0	0.24991014448985283	1	0.5235
301	-0.37011028443476235	1.0443522889107353	3.2197921063235726	-0.00803803016132973	0.7374144496467422	-1.6270584351857176	0.26006940448984517	0.3541745479006637	0.5811300473947014	0.4223477470449899	-0.19366418463264182	0.4187752929748146	C_24	83760.0	0.24991014448985283	1	0.5235
302	0.2501646189487483	0.29340601874094796	2.6977899853998246	0.7643627264108951	0.7741514039479178	0.6966784683300163	-0.9016150284200765	-0.4287806509873773	-0.33361271109738766	0.5768212287079791	-0.08400279713775788	0.5667021302741404	C_24	83760.0	0.24991014448985283	1	0.5235
303	-0.6788217705578746	-0.590612898370423	3.469104960032175	0.6045002475033351	0.8742330296221061	-1.57013797483694	0.7227474539278991	0.23476102807945093	0.10024581938397008	0.6619112913416183	0.41979657401167336	0.3985392195907167	C_24	83760.0	0.24991014448985283	1	0.5235
304	-1.3881900990821159	0.5838183761012632	3.0122813927730565	1.13756909320084	-0.11641884641497632	-1.7708489580976015	-0.12492691665232758	0.7936056367238378	0.7120502037413825	0.72469447662623	0.4885402659209647	0.3479589793500994	C_24	83760.0	0.24991014448985283	1	0.5235
305	0.3453043545392108	1.5576741602390098	3.597510945204071	0.8479716945714665	0.325367327264863	-0.8577063483704607	0.5308510508236056	-0.9101383754346206	0.7549373223036999	-0.061093697294246734	0.2634968987066921	0.549198259731841	C_24	83760.0	0.24991014448985283	1	0.5235
306	-0.24494705345050471	0.8134577300254905	2.627203755007289	-0.8280868176074921	1.7147593839377173	-2.2246166810136367	0.7200382207699694	0.07659785134035242	1.3499970209617784	-0.5892290086508852	0.9789001127127838	0.4164638051860923	C_24	83760.0	0.24991014448985283	1	0.5235
307	-0.40639716526991837	0.2271577178374578	3.648770658397266	0.6486027609477889	1.1669595900867067	-1.812247218955563	0.8938403405813723	-0.022184000527348202	-0.01875724289410769	0.3800944743719413	-0.6136919669166878	0.3568835002683861	C_24	83760.0	0.24991014448985283	1	0.5235
308	-0.31962193051346616	-0.5191999823998781	3.1298708219464055	0.18780465925857404	0.9725430989053595	-1.0880444751886456	0.12488089210829105	-1.765626049133013	0.8145479906291929	1.0495705056922195	0.9937462028695768	0.3309098452674302	C_24	83760.0	0.24991014448985283	1	0.5235
309	0.0032189920509217364	0.6194298699714725	1.8010700383220544	0.838779233155061	1.4793786662637733	-1.226434948248904	0.5467410005492818	0.1645327317060218	1.2197337300437605	-1.3016012815496358	-0.9750294475063982	0.34475650528773866	C_24	83760.0	0.24991014448985283	1	0.5235
310	-0.6051157740229723	0.3808394923483515	2.8425953016293914	-0.17166205393660944	0.4360349014351912	-0.40951737658837395	-0.667612033626498	-0.3140696819488551	2.170185201178419	0.9241632379143964	-0.897029180139248	0.4688052076448438	C_24	83760.0	0.24991014448985283	1	0.5235
311	0.30281551259803885	0.3593062570441099	3.623683864067434	0.52371251326944	0.16055094195852587	-1.5372391245162065	0.9202230805060828	-0.07177615942843471	0.07487709328559597	-0.5767631003743	0.25722272258837686	0.34487190301981807	C_24	83760.0	0.24991014448985283	1	0.5235
312	-1.0197265663582578	0.4141357404651757	3.212908516574187	0.5360593589041409	1.5661342725122582	-0.8225038428136192	-0.5642561298413958	-0.13626750385528788	0.8678727190676382	0.6466196437579866	0.6587754202680516	0.44504374275673897	C_24	83760.0	0.24991014448985283	1	0.5235
313	-0.49596179159028225	-0.12499921404472632	2.8701332488157187	-0.22816552312134553	0.46815573177469316	-1.275369433396715	0.9220596940388858	-0.7657055032357035	0.745365408059314	-1.337047248018732	-0.26326585231514377	0.48051783612290244	C_24	83760.0	0.24991014448985283	1	0.5235
314	-0.25735068898041286	0.41213800653671345	2.1659164614738975	0.4433422444105152	1.3412238981705402	-2.045145560993469	1.234460293644346	-0.4211142867431401	0.2901426706673946	0.29297507017185176	-0.9405382867785465	0.49544944799256935	C_24	83760.0	0.24991014448985283	1	0.5235
315	0.7360473913116068	0.8992180795532376	4.507248200775312	0.8806379177075185	1.045483671831519	-1.3003330900658125	-0.2993559896273239	0.16072086054228613	0.8911562574386868	0.7004499120494484	-1.295118908422066	0.32513654832085176	C_24	83760.0	0.24991014448985283	1	0.5235
316	-0.488802639456038	1.0963215308390126	3.103832943157656	0.8008387529959534	0.1906056704610918	-1.0224334067543654	0.15506159338261744	-0.95940105264217	0.4754857206087525	0.18169789424332158	0.252548513137709	0.5125184356340862	C_24	83760.0	0.24991014448985283	1	0.5235
317	1.1786494115631097	0.8206199594461656	2.9512586583364926	0.8007617953422075	0.8269105490898615	-0.8136783923072749	-0.6700256410118905	-0.13954581808874303	1.6195349686770528	0.9234895964097406	-0.056585277691554706	0.3611661482867138	C_24	83760.0	0.24991014448985283	1	0.5235
318	-2.2557716441128	1.2607372452165098	3.553047343136327	1.059208284907753	1.1729498559484715	0.352630610746144	1.4489518676892141	0.9738442232861394	0.9784392449896673	1.1091164478237032	-0.8404575346109275	0.46901255903003236	C_24	83760.0	0.24991014448985283	1	0.5235
319	0.8223665262256002	0.5929978464082215	4.408786648526041	-0.10795803725169817	3.131887544165572	-0.28980323434693117	1.8367051383045507	0.056246461304470474	-0.07987080286864408	0.10457998608877027	-0.864034138766273	0.4076103660114449	C_24	83760.0	0.24991014448985283	1	0.5235
320	1.3866663389686729	-0.6451130031731315	3.3181620929356384	1.5825929853050675	-1.6258325214734173	-0.6783612131545023	-1.838092414421123	0.545826303465139	1.2874952834685989	-0.3178999175102008	-1.2018672415153069	0.4527781273874439	C_24	83760.0	0.24991014448985283	1	0.5235
321	1.0639357084144445	-0.10547438557764595	4.287345010066191	0.5091206145853555	-0.5391186937503356	-1.2513235116219792	-2.176177220643433	0.43430556438960327	0.4097595786445784	-0.430583249518108	-0.3906719002574885	0.4346162907628484	C_24	83760.0	0.24991014448985283	1	0.5235
322	1.6186281738761297	-0.8685489509796266	3.8715075577048363	1.2415407000553973	-0.4722657517436813	1.0353918246788552	-3.340051389806433	-0.33644337333375113	-0.5342871026534577	-0.1847196939457868	-0.2789418611790808	0.5879733056140592	C_24	83760.0	0.24991014448985283	1	0.5235
323	0.8046583538737354	-1.8466933278840127	4.5077161632823755	1.11201284679948	-0.37406181241813286	-1.1374956997783678	-1.5482118699194836	0.320881840172029	-0.09266996758579506	-0.07597932244752821	0.2466967780819849	0.3860513380792437	C_24	83760.0	0.24991014448985283	1	0.5235
324	0.15315888004703115	-0.6105099712254343	4.103408218049268	1.6125375062125162	-1.3253576059440637	-1.3531401829136251	-2.466767304318999	0.8653533609816596	0.5514292602390208	-0.033947626593978604	0.3134470227158402	0.4103163561788721	C_24	83760.0	0.24991014448985283	1	0.5235
325	1.8475702831990097	0.33914488210043214	4.668977899386978	1.3959614817731407	-0.9460446760778993	-0.46298575474860426	-1.9421012982238672	-0.8111257431788058	0.579221222362193	-0.9123180102190025	0.08584884551010885	0.5805279015263758	C_24	83760.0	0.24991014448985283	1	0.5235
326	1.1645399691970586	-0.35679746559524195	3.78403262456025	-0.2995668853578247	0.4692597913398215	-1.8464447630739882	-1.5631064734477178	0.16410731416220561	1.1921855810755377	-1.4676385691014908	0.8155844943008383	0.4760248437942992	C_24	83760.0	0.24991014448985283	1	0.5235
327	1.0627455370094723	-1.0491960831315776	4.709358942707088	1.1624989460799877	-0.09649835322778906	-1.3881759290277942	-1.5199206447923659	0.06476544336550111	-0.19583204738993498	-0.4137168365138511	-0.8032621060989317	0.4331164093005141	C_24	83760.0	0.24991014448985283	1	0.5235
328	1.1430077774769427	-1.741428396296718	4.229293495222391	0.7000901340705359	-0.3518213684465309	-0.6888003040734028	-2.358329739582567	-1.6525165678053908	0.6448428443788248	0.25633001060634947	0.8196684402747495	0.41510186923509396	C_24	83760.0	0.24991014448985283	1	0.5235
329	1.3638362854963406	-0.5773397906558511	3.0510910912275855	1.3383886941340104	0.33465824609466505	-0.8216906574960189	-2.0601259702190755	0.2476571784660082	1.0677071406671548	-2.1438408123623764	-1.178321439761524	0.40423016791929667	C_24	83760.0	0.24991014448985283	1	0.5235
330	0.8588846533359745	-0.809958988853896	3.9309656543433484	0.34730955551712434	-0.7836339190125633	-0.03559979358973254	-3.0665106134319347	-0.22495376629918912	2.029612000058747	0.1606549849056919	-1.0948378024607301	0.49055083558352197	C_24	83760.0	0.24991014448985283	1	0.5235
331	1.735977333661408	-0.8462631579333539	4.646851472679045	0.9914275648987223	-1.0924696071627051	-1.1352996763136258	-1.3592851450207775	0.01981453047503959	-0.09769467002524726	-1.4123242067487298	0.08562062371312339	0.3734195333849245	C_24	83760.0	0.24991014448985283	1	0.5235
332	0.571575324732425	-0.642678426418925	4.277455713228949	1.0607429394478531	0.36197570052275674	-0.452705608958025	-2.910670308682358	-0.04321752756409597	0.7112706795793978	-0.14002253725011962	0.483524642889331	0.5795892516782492	C_24	83760.0	0.24991014448985283	1	0.5235
333	0.9841242269395627	-1.3551985372113733	4.027985721671896	0.25295995607459604	-0.7558197286693124	-0.9051828242952626	-1.6990716259216863	-0.6641661069197823	0.5805042381091637	-2.259280689530042	-0.4594135936256472	0.5022944318308947	C_24	83760.0	0.24991014448985283	1	0.5235
334	1.2115939678462644	-0.8857565567897657	3.2990038887353217	0.9431389483745782	0.10498742785620724	-1.6558884611160367	-1.0024977699850564	-0.3309480919515238	0.1188469069410114	-0.5241503830821473	-1.1400430562077708	0.5355360203345239	C_24	83760.0	0.24991014448985283	1	0.5235
335	2.0349944572541356	-0.23912381069321856	5.468816478870785	1.3746462352309967	-0.2338591411069302	-0.8927996486107521	-2.747290180200478	0.24191537085557582	0.7312417997175831	-0.06966675017853136	-1.526740381808607	0.3637472452289623	C_24	83760.0	0.24991014448985283	1	0.5235
336	0.9705802941374689	-0.07165679647947108	4.139531787079775	1.3103027608452138	-1.0354921906504617	-0.6388621764572747	-2.501909811657123	-0.8617206835210564	0.30319688727168165	-0.6473982746504109	0.0614095193755554	0.5389083995004275	C_24	83760.0	0.24991014448985283	1	0.5235
337	2.6326427397999144	-0.40093364172499096	4.042052343790552	1.3126934806261772	-0.43345331791699493	-0.4503756807527606	-3.3232306789880113	-0.05006454346806989	1.4683550270085712	0.1377158949975529	-0.23797961014667143	0.35730087136063926	C_24	83760.0	0.24991014448985283	1	0.5235
338	-0.5816613837657797	0.0907194356742125	4.59101920247592	1.5928087481913458	-0.015784112115445514	0.7091804750233663	-1.050572864346382	1.0474757889798967	0.8125713207727678	0.3400437323685443	-1.0355880333623217	0.488855875510163	C_24	83760.0	0.24991014448985283	1	0.5235
339	2.2112085059760513	-0.551950907893842	5.385980360135904	0.43658034046565275	1.7420674462220187	0.08935358940844212	-0.7015295213919727	0.13483856495118865	-0.25825958176307673	-0.6778724062310257	-1.0638702007317986	0.4178138892858545	C_24	83760.0	0.24991014448985283	1	0.5235
340	-1.5088001964928173	0.8100135517726716	3.242015516092515	1.7367311380830435	-1.3045780278806285	-0.2700998410702217	-0.06898272474235202	2.0433434612119057	0.9682635332755252	-0.31623066478294404	-0.7766522080334856	0.4066369659324971	C_24	83760.0	0.24991014448985283	1	0.5235
341	-1.611550434835641	1.3537757060139448	4.345955707737236	0.6867564082374841	-0.1514974561247429	-0.8499184035118896	-0.37791292942689086	1.91000905242514	0.1277702660301238	-0.42136665826519065	0.07879850113646318	0.38664659762458076	C_24	83760.0	0.24991014448985283	1	0.5235
342	-1.008522852872378	0.5357949423087044	3.918751988144534	1.3974967314743514	-0.09076899216258218	1.3744155704645622	-1.5313303489697094	1.0961160433849908	-0.8097221708922689	-0.19217928860650368	0.19177828355439894	0.5346051706496846	C_24	83760.0	0.24991014448985283	1	0.5235
343	-1.924452233968952	-0.4233137642871055	4.5912417196003785	1.2783650388380638	0.012634374615737808	-0.686577307392108	0.11971237060268673	1.875020328738061	-0.38111186240145095	-0.08910245538049584	0.6898185723301911	0.39338508329456734	C_24	83760.0	0.24991014448985283	1	0.5235
344	-2.5942613278892845	0.8650562167340038	4.139696631557535	1.7634069568760675	-0.9935886640352969	-0.9125747607185316	-0.7382068557144008	2.3285130598923254	0.28132955245275465	-0.049615245283190196	0.7659278210828102	0.3907382931136118	C_24	83760.0	0.24991014448985283	1	0.5235
345	-1.0658123160949708	1.9514932831991363	4.844860157572251	1.5693520447394018	-0.5800919039247294	-0.05387975316074141	-0.11779091484607047	0.5873876191912305	0.2787805152569743	-0.873571803088401	0.532518107003752	0.5257564052934641	C_24	83760.0	0.24991014448985283	1	0.5235
346	-1.4798298982232092	1.1089486114680926	3.796550690089826	-0.10647814757279897	0.893870618541894	-1.4374611034615037	0.11413278807518831	1.6819740816926572	0.8882165301495091	-1.39283813681964	1.2630463387512976	0.4642208417204863	C_24	83760.0	0.24991014448985283	1	0.5235
347	-1.674345590948804	0.49477529610671006	4.8824542757374205	1.3299843931868898	0.308350014118609	-0.9415410585286066	0.2557963235493765	1.53600951502563	-0.4561423585926308	-0.4078769768037826	-0.37137243148419213	0.3959757748473485	C_24	83760.0	0.24991014448985283	1	0.5235
348	-1.5931146613442329	-0.3477368026420234	4.3039619403723925	0.8735284087330808	0.06054736634131039	-0.2727302181461434	-0.5227365105104871	-0.28217365546491174	0.3519109096412755	0.22215845424758335	1.3023206005702086	0.37920411392675335	C_24	83760.0	0.24991014448985283	1	0.5235
349	-1.216562559584134	0.9051662756024071	2.956860384697477	1.4994590813404618	0.7157646231825953	-0.3991097227474802	-0.13244419606483532	1.7127709333821508	0.7860269418042481	-2.0412561720382585	-0.7340632969729153	0.3597446450614768	C_24	83760.0	0.24991014448985283	1	0.5235
350	-1.8434637395466706	0.640227999856328	3.928698893598193	0.5278152756779498	-0.42450470410429036	0.3497999180496181	-1.2900531200689194	1.1902991165407963	1.7055174258534922	0.1338664626398562	-0.6581736307026821	0.4533139511128066	C_24	83760.0	0.24991014448985283	1	0.5235
351	-1.0292353011208673	0.6209131436158783	4.7486445559903245	1.1475624492471455	-0.7386348774785685	-0.7113283383406706	0.3136102748669346	1.5575883468584506	-0.355955952034538	-1.3478477376302607	0.5161854704287974	0.35294528995045693	C_24	83760.0	0.24991014448985283	1	0.5235
352	-2.3085839766484137	0.6376747113481209	4.330973112116212	1.2327721653175212	0.7661813789995433	-0.06526530911523727	-1.1754497074805308	1.4966428040549062	0.44037600126464155	-0.14995682738212326	0.9467944627256993	0.5532385393160145	C_24	83760.0	0.24991014448985283	1	0.5235
353	-1.7618854055843693	0.0908446374061306	4.1043721890098555	0.4221476567145092	-0.3941852956701916	-0.512320196019283	0.23615691731762714	0.8058346145406317	0.3008175859464495	-2.1304821733191655	0.004246650888784601	0.45793525111348243	C_24	83760.0	0.24991014448985283	1	0.5235
354	-1.5448789195514332	0.7090639740253568	3.2078022754187474	1.109492097724397	0.5096563129034686	-1.238113899039705	0.6355421241005352	1.0702366554018639	-0.14766969105084854	-0.510926863641186	-0.7018466392889049	0.522568602658436	C_24	83760.0	0.24991014448985283	1	0.5235
355	-0.5132996080778435	1.1906102264420275	5.753771575988334	1.53368607757521	0.1697127008639469	-0.46687095017074143	-0.9356327248342187	1.6675128371321641	0.45261871700355777	-0.08351235377377905	-1.0434385126891086	0.3506192962375657	C_24	83760.0	0.24991014448985283	1	0.5235
356	-1.7376552404306667	1.4184015800712468	4.141905410717678	1.4744913135688245	-0.686090459101392	-0.23706463321045115	-0.5317782019748677	0.5078038342581287	0.02551893060448356	-0.6262142215836709	0.5427848319813678	0.5135693334620699	C_24	83760.0	0.24991014448985283	1	0.5235
357	-0.3301552564099958	1.136815064027933	4.064446604312272	1.4775336669833192	-0.045732442444229804	-0.06868670127138592	-1.3490857833527898	1.4261906191254343	1.1606786741509827	0.11129988875084193	0.20143134285793612	0.35214056895969664	C_24	83760.0	0.24991014448985283	1	0.5235
358	-3.451489543226209	1.5997071695552696	4.695585739382018	1.7593838996335065	0.36696404027921076	1.0681801338201313	0.7858548995020376	2.6704374133022846	0.5166492391810887	0.30232733100497694	-0.6019377012031296	0.42727752234587935	C_24	83760.0	0.24991014448985283	1	0.5235
359	-0.5413161463397396	0.8585238210539127	5.673255262701923	0.6240445118687514	2.294465919499932	0.477162177178092	1.1606766958420807	1.4773560164740929	-0.5175811236304286	-0.6582753220587969	-0.6216246885698823	0.40912874152166834	C_24	83760.0	0.24991014448985283	1	0.5235
360	0.1064564138594503	0.7423323286256825	1.8630091440418772	0.99316118035261	-2.527522131572329	1.2507532719198173	-0.07523005725397659	0.9377548673380071	0.908437164026475	1.2769621361159156	-1.0681411119996047	0.3748462509445854	C_24	83760.0	0.24991014448985283	1	0.5235
361	-0.11723655717539105	1.3111924741933132	2.8840995980159945	-0.1017750682956711	-1.4673201837121586	0.5209065724178766	-0.3961983328074109	0.8259687976917928	0.12491545635760541	1.1760267557213118	-0.259541186097828	0.35448320827307134	C_24	83760.0	0.24991014448985283	1	0.5235
362	0.4450088620317334	0.456430368985087	2.3488283397701686	0.667254987910283	-1.3779183399329642	3.142299609225991	-1.590437472325628	0.07584547121970361	-0.7514434329318398	1.25825525986988	-0.1499203571980291	0.5100683872093905	C_24	83760.0	0.24991014448985283	1	0.5235
363	-0.3925429197372734	-0.5621378017359275	3.126824548072985	0.5031365745712274	-1.2799595921065892	0.8719583615799864	0.12048813426517274	0.7345136416283572	-0.35042040049037315	1.3253751584187243	0.35808866697564035	0.37326187804977023	C_24	83760.0	0.24991014448985283	1	0.5235
364	-1.036207191190085	0.7996410063692705	2.6829514986205107	1.0359331297591854	-2.2131171262703724	0.5624095297749899	-0.7676719508317544	1.237710227165771	0.27051454968538086	1.4080580827636942	0.42566607785361993	0.35269493628892346	C_24	83760.0	0.24991014448985283	1	0.5235
365	0.5472379979306762	1.9409107071568406	3.2053882814358907	0.7336678605677641	-1.8753668044340321	1.5284385853524372	-0.12626509534954558	-0.388785953832798	0.26545863736406433	0.6747491244017034	0.2011606989273712	0.4645760327011995	C_24	83760.0	0.24991014448985283	1	0.5235
366	-0.005992743790023837	1.0554696675079516	2.297391950258288	-0.9103902642599011	-0.4252576075662543	-0.14708464116555228	0.11473595351067138	0.576374608548862	0.8376439668023316	0.15089666494215204	0.9171757229055117	0.3507566733748838	C_24	83760.0	0.24991014448985283	1	0.5235
367	-0.14387265769708255	0.40577277940567386	3.2597776698919088	0.5451940935715688	-1.0101257880594394	0.5448587896935077	0.2623224317416498	0.4703028727039471	-0.4257338601067459	1.0829666677498	-0.6749223229934436	0.35859445409486984	C_24	83760.0	0.24991014448985283	1	0.5235
368	-0.06513971473143379	-0.476709900609939	2.7806693955584545	0.09189396839172177	-1.3122263430448007	1.2753397024169764	-0.5472555201297187	-1.2037146352644141	0.3348175243056088	1.774013270374333	0.9274964531574404	0.31392864827643213	C_24	83760.0	0.24991014448985283	1	0.5235
369	0.21571009772572192	0.8416406421258126	1.5055484155835357	0.7356205818933195	-0.4898255831585701	1.139055991907466	-0.14226957831724046	0.6443735868211399	0.7469151171461863	-0.6088089607882707	-1.038347195052937	0.3453197182175145	C_24	83760.0	0.24991014448985283	1	0.5235
370	-0.3286247833120499	0.564070051541457	2.5324593194555165	-0.2631245491409927	-1.673341417338231	1.95656384130184	-1.339601091509948	0.17842964358405766	1.6024296230487085	1.6179902821651888	-0.9592104994716439	0.3996715637875256	C_24	83760.0	0.24991014448985283	1	0.5235
371	0.5010368678493683	0.5430201529493318	3.2754841789495357	0.43181251419915945	-2.0100478519685487	0.7574370324068304	0.3213584449005563	0.44298413854728586	-0.33180113784100573	0.13099790632184394	0.19702661783972716	0.3534579344176871	C_24	83760.0	0.24991014448985283	1	0.5235
372	-0.6809575406810386	0.5686580202084062	2.880245384748047	0.4321623086566472	-0.5044317703066943	1.4308248476714263	-1.21941161352177	0.38325007630197505	0.4211189255100195	1.3517927308312776	0.5946652682010981	0.4192421284208394	C_24	83760.0	0.24991014448985283	1	0.5235
373	-0.22427700691896252	-0.016287307935566434	2.5102030731822693	-0.3125407836229526	-1.6483582302554303	0.8991157938162521	0.24320062150770297	-0.2280552979647091	0.28807685567911145	-0.587790948656628	-0.3284419301824265	0.4024896878059702	C_24	83760.0	0.24991014448985283	1	0.5235
374	-0.006644781741405255	0.631626733239414	1.8904801097154387	0.34599953171208436	-0.7869453165736058	0.10900515305028433	0.6544449689246558	0.07296129943494875	-0.13462308374559384	1.012545063378139	-1.0029780304850573	0.4677674642067591	C_24	83760.0	0.24991014448985283	1	0.5235
375	0.8858773516720821	1.1408570046425481	4.082482756873943	0.778134309377572	-1.1604703296494974	1.0655868501119605	-0.9746349646462268	0.6297397044531114	0.43162542581527047	1.3930426909198073	-1.3642467828601297	0.3197311774892395	C_24	83760.0	0.24991014448985283	1	0.5235
376	-0.2219562076614023	1.3790970622670033	2.801901499949778	0.6960391829796339	-1.9326763815508812	1.2688892363887987	-0.5597679052299778	-0.44568300752950935	0.02881830456485391	0.9075369188092226	0.18561117692241108	0.46452203709053524	C_24	83760.0	0.24991014448985283	1	0.5235
377	1.288475810331131	1.0846524200912049	2.6286955449269227	0.6954107937051127	-1.3487343675064933	1.404516448647773	-1.4107257442126084	0.36141302029788175	1.0938323954267213	1.6369807657215814	-0.1182755469991913	0.31408869730969274	C_24	83760.0	0.24991014448985283	1	0.5235
378	-1.8014432699407508	1.56878129586309	3.200710872705487	0.9446249882996243	-0.8750675169806323	2.8151923181090486	0.8167120091750157	1.443080931534676	0.48932772262040075	1.8139372453819005	-0.9021625284174669	0.40609464251630994	C_24	83760.0	0.24991014448985283	1	0.5235
379	0.9695795365998836	0.7943107066590406	3.980245870927899	-0.20475753763446558	0.762815827387673	2.1380934989242104	1.2110488556397807	0.5068369416388101	-0.48367144288529	0.7897721916140411	-0.926952751153369	0.3439116201845371	C_24	83760.0	0.24991014448985283	1	0.5235
380	0.16428918578829435	0.39195972396416734	3.119949589623778	1.1172778686888827	-3.73215964594628	1.4485512118254267	0.9995713974225832	0.6356607605035625	1.8089546677448913	0.9248559918328461	-1.338531317020684	0.3570657861974494	C_24	83760.0	0.24991014448985283	1	0.5235
381	-0.07503016540998093	0.9284268984330335	4.193100656206844	0.005374152942954032	-2.696306402781692	0.703940796789262	0.6897053595472477	0.5189889381103702	0.91568550919782	0.8216919526644965	-0.5245405384551606	0.34861447969822457	C_24	83760.0	0.24991014448985283	1	0.5235
382	0.5125430703015058	0.13744428114293877	3.7552528221923125	0.7820190586364132	-2.574097079157299	3.353920723287192	-0.5155126295064058	-0.27924570968994533	0.011894589644272452	0.9380616134744343	-0.4104756304854206	0.4230486251649766	C_24	83760.0	0.24991014448985283	1	0.5235
383	-0.3630399981053152	-0.8143277330942031	4.434138553414814	0.6224126523448701	-2.4752629417238143	1.0786498838078487	1.1421529653442533	0.4066812827189022	0.45258224753369236	1.0138914923777895	0.13455090870723133	0.3284238364030721	C_24	83760.0	0.24991014448985283	1	0.5235
384	-1.0377958343947793	0.4396174913010874	3.9909795499930394	1.157663774046021	-3.3941709168829	0.7600911855740186	0.27509804598120097	0.9627037429678216	1.0303039807436003	1.0877997736167568	0.2004271240409235	0.32592608674287077	C_24	83760.0	0.24991014448985283	1	0.5235
385	0.6309057071207577	1.4672923799051438	4.652377344078495	0.8699693216003799	-3.1112415595727834	1.73199714391553	0.9778513627042849	-0.7704794902383123	1.1078680915054666	0.32549079645207063	-0.030588713071847257	0.41914540667939437	C_24	83760.0	0.24991014448985283	1	0.5235
386	0.04092558511741684	0.6840127911203735	3.646837073596408	-0.8212407737545082	-1.5942118759028574	0.029421491798545585	1.141522498772701	0.2421787210465858	1.6958272607784333	-0.20382651713194772	0.7142073841748192	0.4286316265051934	C_24	83760.0	0.24991014448985283	1	0.5235
387	-0.10210654939451168	0.05139538823579601	4.6924662631599325	0.66715720236633	-2.212813371048191	0.7443671484149238	1.345951154304082	0.13697420015348705	0.3003450445828933	0.7517725271030946	-0.9340229648411446	0.2821340368376384	C_24	83760.0	0.24991014448985283	1	0.5235
388	-0.019484135638240082	-0.7309208799006249	4.141487267326403	0.2026348908970562	-2.5845460114656653	1.4766369991333366	0.5565568490484114	-1.6404232192063792	1.1575940052982818	1.4370463916743466	0.7116184094640777	0.31394948880836	C_24	83760.0	0.24991014448985283	1	0.5235
389	0.27132296286019353	0.4769564348743664	2.8298547876110325	0.8581027701833107	-1.5639435851423629	1.3402705646692687	1.0171614801438038	0.32559704967599024	1.5431090371332385	-0.9449846715601734	-1.3219049602333903	0.30123452976103343	C_24	83760.0	0.24991014448985283	1	0.5235
390	-0.2961896925227821	0.22580800346179117	3.792893880797757	-0.15952624853300165	-2.850754859950129	2.15935302219193	-0.2785889997145653	-0.16471158457251578	2.5236077586462424	1.2940947482039578	-1.2336121176634465	0.37924999340533616	C_24	83760.0	0.24991014448985283	1	0.5235
391	0.5763320422685566	0.201182918103824	4.587648101180844	0.5393233630424759	-3.2309596002161336	0.9524295531857851	1.3487211131093428	0.09370594976370797	0.38967687596805606	-0.20817522172981306	-0.026587733131512883	0.33544527437424376	C_24	83760.0	0.24991014448985283	1	0.5235
392	-0.6663472634095644	0.27745704554700845	4.180190962477341	0.554185815216533	-1.6358411911749733	1.6236870040675822	-0.17900535877943782	0.028440361284153774	1.1845478543483594	1.0211145506717296	0.371732139409876	0.44584294114404727	C_24	83760.0	0.24991014448985283	1	0.5235
393	-0.18639024743630814	-0.3150436248661768	3.9333035877153835	-0.21722660293031174	-2.8294485787344223	1.0848320127537452	1.4131727498998081	-0.617468499230644	1.0742605789396098	-0.9519067808587811	-0.5930989730494237	0.3909518453266965	C_24	83760.0	0.24991014448985283	1	0.5235
394	0.04229327098212441	0.24560433546546323	3.094768495532848	0.4596916991775867	-1.956776413873529	0.2919253675791781	1.6670615501769195	-0.2745876102477706	0.6113287719302624	0.6731034898400753	-1.280403122489466	0.43412286428096036	C_24	83760.0	0.24991014448985283	1	0.5235
395	0.9703724213572802	0.7767640575734605	5.540123554343764	0.8999793167451824	-2.3832198301121537	1.266702186545623	0.11017353628161049	0.31738842316831406	1.2163456198426774	1.0684296607101522	-1.6955890649306624	0.2739473458773641	C_24	83760.0	0.24991014448985283	1	0.5235
396	-0.18434881223263416	0.9820129550032851	4.011525388770007	0.8203808190516817	-3.123733513148829	1.464490412668193	0.6153345427945872	-0.8230060180434121	0.8068451796316063	0.5644946360713284	-0.06478270781983748	0.4050650107382285	C_24	83760.0	0.24991014448985283	1	0.5235
397	1.4200167253873293	0.6873431273130578	3.920311392099888	0.8204305540263704	-2.558037693981036	1.594530453486539	-0.24654554334490883	0.018486797713279716	1.9648099273324788	1.3041772324165457	-0.3592569043150447	0.2889451885196942	C_24	83760.0	0.24991014448985283	1	0.5235
398	-1.8443228663064057	1.1550255906840752	4.531645632438327	1.0822432995540363	-2.0009348773785933	3.0274438170395324	1.9430279132577142	1.1651011187063753	1.3218914718607155	1.4861543737716953	-1.1719357320526873	0.3571805322919908	C_24	83760.0	0.24991014448985283	1	0.5235
399	1.068991551029044	0.45452333771482717	5.456499518075749	-0.09471696982124367	-0.5053020037515157	2.3461478437021954	2.3587826268642917	0.2025742177964156	0.23912134207472094	0.46521026897759066	-1.2040782065055566	0.365582388065216	C_24	83760.0	0.24991014448985283	1	0.5235
800	-0.3572132309132557	1.484145406076223	-1.0895738320199546	-0.2841642513171883	-1.0952906185725897	6.8857649705284505	1.227232300526859	-0.8154833659506585	2.01585008909219	-0.4342094641315189	-1.378974954229272	0.40593988008898335	C_42 eta_C_13	106800.0	2.368293157004649e-16	2	0.6675
801	-0.5474475005006579	1.9869369127382774	-0.04125500682119442	-1.45176325925766	-0.02726450060011377	5.88276128213765	0.9313084533537321	-0.9172782927577414	1.1486342347795298	-0.5575995103210218	-0.5568323900302175	0.3954032915568192	C_42 eta_C_13	106800.0	2.368293157004649e-16	2	0.6675
802	0.022714812824750838	1.208546532409757	-0.8574959508785653	-0.5861836323238346	0.025621815974907855	8.878605571316488	-0.23154536960941155	-1.7164587164734653	0.2904288729212847	-0.27609857745941685	-0.44082853255162296	0.5028404726501872	C_42 eta_C_13	106800.0	2.368293157004649e-16	2	0.6675
803	-0.8312404941440008	0.3548157144778077	0.23677928604841886	-0.8265076461334661	0.12093923466968026	6.7305935906821475	1.356434059238593	-1.1138271710976935	0.7158547996974545	-0.15704366811060577	0.11495359403246937	0.3573498850878112	C_42 eta_C_13	106800.0	2.368293157004649e-16	2	0.6675
804	-1.47828046159412	1.5439518603013547	-0.26747189905535296	-0.21398936079078074	-0.8118733799427765	6.253382679498791	0.5239745306456993	-0.4376026054009346	1.2500553855809005	-0.11523022816828117	0.18148711254354982	0.3061032851760588	C_42 eta_C_13	106800.0	2.368293157004649e-16	2	0.6675
805	0.08129258368966776	2.5964506349182757	0.05097575493520909	-0.6999821626190088	-0.42056262079994383	7.261076580800324	1.2108323489285255	-2.199387019254662	1.342227757122054	-1.074462682896544	-0.0529089018659517	0.48905533358488157	C_42 eta_C_13	106800.0	2.368293157004649e-16	2	0.6675
806	-0.43131681595738586	1.763487864970628	-0.7953367978197069	-2.283255267332593	0.9328600304297562	5.106310526064699	1.356588674139257	-1.2520429535346753	1.9023868193241622	-1.6783075254620838	0.7032909518347209	0.37748949417800604	C_42 eta_C_13	106800.0	2.368293157004649e-16	2	0.6675
807	-0.5835772995705736	1.241711751008057	0.141480804108612	-0.8009132811908037	0.39382271261918583	6.277582100784319	1.5609609749703293	-1.3163255642676652	0.5478127274312147	-0.5260994982329505	-0.9691318878694	0.3315698891366713	C_42 eta_C_13	106800.0	2.368293157004649e-16	2	0.6675
808	-0.504625796830066	0.40270268443858126	-0.2647971425619323	-1.2471119949169052	0.17055613773695408	6.983116197673352	0.8065700129554328	-3.088550591765662	1.3850490318050084	0.1919044884039714	0.7006971588444862	0.369227676071722	C_42 eta_C_13	106800.0	2.368293157004649e-16	2	0.6675
809	-0.19956191919558172	1.583805470703695	-1.6532157312812912	-0.5754422530146133	0.7687707248389729	6.857133921120818	1.2565343565656129	-1.1109006427929422	1.7466866490165969	-2.3781307509004326	-1.3649721115538107	0.33670382217919403	C_42 eta_C_13	106800.0	2.368293157004649e-16	2	0.6675
810	-0.7631510020798342	1.3265515563622094	-0.3383804189944099	-1.6165768595378123	-0.2849255755801977	7.634076381449266	-0.006298355071614445	-1.5775941942064442	2.698808287660133	0.09178239670525912	-1.274087738066935	0.4165694468883796	C_42 eta_C_13	106800.0	2.368293157004649e-16	2	0.6675
811	0.057608723564083385	1.3172215742691764	0.3950355660309955	-0.7961142153040164	-0.5689370254338154	6.372641936526786	1.5562680231503088	-1.429820977896826	0.6308319878679224	-1.6013869066159305	-0.04798772252831903	0.38370743380306765	C_42 eta_C_13	106800.0	2.368293157004649e-16	2	0.6675
812	-1.1430624985757039	1.2423977122326215	-0.02716956327525567	-0.9404644798452568	0.8154889149795381	6.943672308140311	0.08504882071622956	-1.5013368848017326	1.397921448695292	-0.23251871288170678	0.35523469161845855	0.366335694672628	C_42 eta_C_13	106800.0	2.368293157004649e-16	2	0.6675
813	-0.6654219755203684	0.8267861818015607	-0.7053089139166733	-1.5702892354397024	-0.2563906550486919	6.294633725627796	1.6354898530958761	-2.1143464618906798	1.2979675709788658	-2.5440211818268494	-0.6260523794861468	0.3916937338543299	C_42 eta_C_13	106800.0	2.368293157004649e-16	2	0.6675
814	-0.4491995222258103	1.4587827912274565	-0.940575609529107	-0.9630615301967508	0.5783770323163994	5.498058808822052	1.861024252767237	-1.6788556964421721	0.8483364339336631	-0.6494019163902698	-1.321863466150327	0.3852652266646903	C_42 eta_C_13	106800.0	2.368293157004649e-16	2	0.6675
815	0.47610076960233383	1.8236114429498955	1.0376068506048557	-0.5189259584603721	0.26736880570577987	6.788019176791517	0.3737197167130409	-1.08013059530375	1.4327946640730598	-0.15488800289077426	-1.752602134549154	0.2989359906874356	C_42 eta_C_13	106800.0	2.368293157004649e-16	2	0.6675
816	-0.6572959796240824	2.0590769643927986	0.07031208818355904	-0.639827680836249	-0.525170880097442	6.854829767484236	0.8752759976298641	-2.223496354635798	1.042352713300342	-0.7843262834669814	-0.08961044046093981	0.43948893225702307	C_42 eta_C_13	106800.0	2.368293157004649e-16	2	0.6675
817	0.8158423896443495	1.8198672871152137	-0.2949063673726083	-0.6467188325024301	0.06827312787440058	6.857035939780793	0.04839526123301033	-1.4467536589602175	2.160358910081201	0.065050635716238	-0.38621799382450395	0.32996690699825537	C_42 eta_C_13	106800.0	2.368293157004649e-16	2	0.6675
818	-2.263012122961919	2.23413813795165	0.27348676975861236	-0.45421016085935817	0.44492813080162225	8.597050977305061	2.1363818005278103	-0.3749273588980196	1.5427606652981602	0.2834065514308287	-1.2109973312815563	0.45202380148615967	C_42 eta_C_13	106800.0	2.368293157004649e-16	2	0.6675
819	0.5285261501925488	1.5081740150525174	0.8870669133059713	-1.6226726300771668	2.1980776479300976	7.905347629319903	2.533395415734964	-1.1176650679729594	0.48885336541551827	-0.8043908019378503	-1.2448754737310237	0.42537014237784393	C_42 eta_C_13	106800.0	2.368293157004649e-16	2	0.6675
820	-0.07250313169134959	-0.733323412939168	-1.2535338210986036	1.0825254269280604	-1.5002059232162606	5.758930881698023	1.0999050524570386	1.2820427044207023	1.017545470838912	0.27962944251178296	-0.930399125931859	0.34782305421224136	C_42 eta_C_13	106800.0	2.368293157004649e-16	2	0.6675
821	-0.28203113704173166	-0.14905797003315052	-0.20965841758970977	0.021985746560120378	-0.2636356224040838	4.783913615364746	0.7772947478740603	1.1653052663659509	0.14174803671514558	0.17614243185949738	-0.12836002520257897	0.3854480445381563	C_42 eta_C_13	106800.0	2.368293157004649e-16	2	0.6675
822	0.2795690178647666	-0.9711600364619815	-1.0382804925876519	0.7634441960896098	-0.19435031439674366	7.7757486366057735	-0.4803036974319671	0.4036482310434448	-0.8319026903611972	0.3518299218200907	-0.021345961171671465	0.49285993265629546	C_42 eta_C_13	106800.0	2.368293157004649e-16	2	0.6675
823	-0.5586476399765167	-2.0551157459009004	0.06898111622925165	0.6083867958539453	-0.08288980374712235	5.567564997868184	1.2410994629467411	1.0898637316421702	-0.3865672726856501	0.44170398639663977	0.4676189938855924	0.3566427800737073	C_42 eta_C_13	106800.0	2.368293157004649e-16	2	0.6675
824	-1.199246811512817	-0.6974852126585392	-0.4361027705638817	1.1229410837473621	-1.1610265666966044	5.1075444386625675	0.3408304508855911	1.5757368082514416	0.2992825268125398	0.49687059280797985	0.5355127029339283	0.2927778938002078	C_42 eta_C_13	106800.0	2.368293157004649e-16	2	0.6675
825	0.36395770936907995	0.3297400257058622	-0.13293611981760428	0.8382665507781251	-0.7278891164731853	6.126278164165308	1.0812663722910045	-0.06962431370968125	0.29978138879037014	-0.2932227960286351	0.31514200506329193	0.5026348054802324	C_42 eta_C_13	106800.0	2.368293157004649e-16	2	0.6675
826	-0.1696756872441809	-0.4209542840522297	-0.9695354258948358	-0.760669281684512	0.8674437318595631	4.015702157661004	1.241195490168342	0.9236462913263556	0.9309850619050364	-0.81348589937789	1.014609179600646	0.413013509516074	C_42 eta_C_13	106800.0	2.368293157004649e-16	2	0.6675
827	-0.3120282492941484	-1.188864469442489	-0.040686842521908385	0.6503313203478606	0.2355372239756908	5.125692017028901	1.4638973065759175	0.8075081391108933	-0.46222843584977275	0.15106097258477874	-0.5441779643313263	0.32058678314337324	C_42 eta_C_13	106800.0	2.368293157004649e-16	2	0.6675
828	-0.23375143317038513	-1.9293521534864337	-0.43946734035089086	0.20924432815688634	-0.03803341236269557	5.847016281122339	0.6399381644971074	-0.8931366489839828	0.3746911246904222	0.802447158853647	1.0299516596433078	0.3539108790696819	C_42 eta_C_13	106800.0	2.368293157004649e-16	2	0.6675
829	0.0544492465542709	-0.6619187118328262	-1.8258978561541221	0.8334389750802873	0.6749427867959735	5.717292815543867	1.1306023897972755	0.980883473766025	0.820702846675384	-1.5016965664252262	-0.8946329870457391	0.29620164868071863	C_42 eta_C_13	106800.0	2.368293157004649e-16	2	0.6675
830	-0.4936281523645722	-0.9126197143106661	-0.5016154483765815	-0.13442779934414212	-0.5505389993268377	6.5141607898125375	-0.2341696119747914	0.5029533978337476	1.7799104256636855	0.6897529811049085	-0.820094025926022	0.44532988007607427	C_42 eta_C_13	106800.0	2.368293157004649e-16	2	0.6675
831	0.3269432679888244	-0.9543264316505349	0.2269134527431951	0.531994161728284	-0.8959778009838396	5.240478494971458	1.4572717407326763	0.7938827896387202	-0.3584986154707195	-0.7921628249555438	0.30748694313569996	0.3253119670174801	C_42 eta_C_13	106800.0	2.368293157004649e-16	2	0.6675
832	-0.8534618154849385	-0.7149864902867628	-0.1945109988224679	0.5422729839465886	0.7292285188323068	5.836423875760247	-0.13141297043958516	0.7343558472236673	0.46316264616651587	0.4126408587391704	0.7024443808681322	0.41893386118895964	C_42 eta_C_13	106800.0	2.368293157004649e-16	2	0.6675
833	-0.39241801970335627	-1.5118658345147609	-0.8877334427859093	-0.19180375904402147	-0.5185700440100361	5.196033411357244	1.550371025853165	0.10644184327970882	0.32037003963675487	-1.550522309187963	-0.1970031337734591	0.40557672399051503	C_42 eta_C_13	106800.0	2.368293157004649e-16	2	0.6675
834	-0.1768116402214143	-1.014021885297676	-1.0981289264366896	0.45409933572458633	0.4536743532875562	4.389591538225804	1.7865719109732447	0.3941943956908025	-0.14352926919800052	0.059969746716424334	-0.8622605156797106	0.4188454040476181	C_42 eta_C_13	106800.0	2.368293157004649e-16	2	0.6675
835	0.7225930874997145	-0.2918835322426487	0.8540169125107504	0.8740467614290439	0.08445553078793809	5.646325122749046	0.17193845524300688	0.9578893379051993	0.4768279789139043	0.4698696132498737	-1.19703103926853	0.3018426717047018	C_42 eta_C_13	106800.0	2.368293157004649e-16	2	0.6675
836	-0.38796615651656396	-0.11355792641278648	-0.08641290538133506	0.7963469235650404	-0.8335589313050246	5.734946158600857	0.7092669547668733	-0.13274436563072783	0.03574172377045845	-0.05145231361497316	0.3076496256609143	0.4397981028971134	C_42 eta_C_13	106800.0	2.368293157004649e-16	2	0.6675
837	1.0963582929832232	-0.47354363006187744	-0.46168715611166083	0.7960950799804056	-0.14719286494026018	5.75775360401508	-0.1972602467236432	0.6992882423813502	1.2130197987784324	0.6822617579194767	0.00151889129355824	0.32609676929275677	C_42 eta_C_13	106800.0	2.368293157004649e-16	2	0.6675
838	-1.9658735301352888	0.06131883111707073	0.10303943108192037	1.040982477316417	0.3020249108279	7.482003052364878	2.1005447100128176	1.815289449708449	0.5455136512576712	0.8679809323459163	-0.7654484677494962	0.44188624225694373	C_42 eta_C_13	106800.0	2.368293157004649e-16	2	0.6675
839	0.7930359551963058	-0.6283335134247723	0.7011791127550389	-0.07171373670293948	2.4120570259792267	6.777881194014508	2.5460031158085474	0.8169687781916738	-0.5257214255496594	-0.11461990999660265	-0.7867344031556799	0.40688026193886273	C_42 eta_C_13	106800.0	2.368293157004649e-16	2	0.6675
840	-0.06881142507600037	-0.04074530256957802	-0.7912997657037009	0.46811481701175794	-0.5446150336674029	8.395877988049957	2.0106710795232887	0.08444547658472526	1.6331036864577362	0.9336676200636166	0.31882641453515076	0.3566472159917677	C_42 eta_C_13	106800.0	2.368293157004649e-16	2	0.6675
841	-0.28549454864999774	0.5189238748391707	0.21978789792074876	-0.6595557404996134	0.5190963021347575	7.073952041325879	1.6992067960888275	-0.02063498375201894	0.7341390667690522	0.8277939436688444	1.3413595653514363	0.3281590131413168	C_42 eta_C_13	106800.0	2.368293157004649e-16	2	0.6675
842	0.2947712386317659	-0.2914435200145151	-0.5379424644196911	0.1513720113389033	0.5592903788040424	10.965121823836029	0.4392421362918691	-0.7767766770896181	-0.1941319211388448	0.9441238013527401	1.4632624211947964	0.43042428881594696	C_42 eta_C_13	106800.0	2.368293157004649e-16	2	0.6675
843	-0.5719539363522249	-1.3048038427502733	0.4852924360972906	-0.04469282517221778	0.653083059303403	8.319687639761911	2.1069256849833327	-0.15523313843860337	0.25202352109136134	1.0208402533640266	1.8945570130966813	0.33031919503665175	C_42 eta_C_13	106800.0	2.368293157004649e-16	2	0.6675
844	-1.2347448233060636	0.0029413849864655967	0.0036101457176917384	0.5222870155745251	-0.27369395666987745	7.65483942855234	1.2289756647986791	0.412477950005837	0.8590982588409428	1.0973320186635616	2.0033274198730173	0.27776198986789025	C_42 eta_C_13	106800.0	2.368293157004649e-16	2	0.6675
845	0.3853825297817782	1.0416622446391963	0.3296720227295684	0.14329556156594322	0.1334851877325615	8.909565401000952	2.0164808580957474	-1.2404334485713182	0.9209312474624475	0.31775367739441585	1.7424199460688847	0.436860282105562	C_42 eta_C_13	106800.0	2.368293157004649e-16	2	0.6675
846	-0.1692974092581329	0.2618931307711854	-0.49094976103925464	-1.4798244274099932	1.4452142171930435	6.131386945781107	2.111277735522329	-0.3014929369724066	1.5238736429137953	-0.22576771028248263	2.50311668428084	0.35662489946188825	C_42 eta_C_13	106800.0	2.368293157004649e-16	2	0.6675
847	-0.31684061652789536	-0.42883945657334704	0.41335138131347027	-0.00936246104853729	0.9251545126439424	7.70319275308627	2.3797569282283684	-0.3876517980753915	0.11594149190716288	0.7542724746988493	0.7588509714112178	0.318264494999316	C_42 eta_C_13	106800.0	2.368293157004649e-16	2	0.6675
848	-0.2358118027049629	-1.2036307014015473	0.01554924628171005	-0.46082803758211577	0.7297536564892406	8.552758319153659	1.5776279112571467	-2.0711629091923176	0.9764695435392122	1.4577491091331864	2.66131081466244	0.2929737253536919	C_42 eta_C_13	106800.0	2.368293157004649e-16	2	0.6675
849	0.06202881916090792	0.040003772909960225	-1.3104652070398066	0.19604319724512642	1.2484700677090972	8.40334273655085	2.111275307988641	-0.20370184809123076	1.3781796307611784	-0.9824462737614648	0.4176526957438597	0.2904993730857634	C_42 eta_C_13	106800.0	2.368293157004649e-16	2	0.6675
850	-0.5044234982720236	-0.21358599100316852	-0.0728381352868689	-0.8227573206290741	0.24557944356003134	9.341502813927313	0.6723087051257888	-0.6608735604114825	2.364574788560873	1.3089964672782117	0.47470518361517755	0.356950403113799	C_42 eta_C_13	106800.0	2.368293157004649e-16	2	0.6675
851	0.3452001644280855	-0.24497671435130908	0.6374019374571389	-0.0739994808951828	-0.018560311708640313	7.764299220396823	2.32666769420208	-0.45066371168659247	0.2093380701139266	-0.22896534352193154	1.6753446140127544	0.26899707327174754	C_42 eta_C_13	106800.0	2.368293157004649e-16	2	0.6675
852	-0.8797760753016041	-0.10580646810784458	0.23174124528746598	-0.13368881345787878	1.3157904457370235	8.404433950163611	0.7570886804509164	-0.5140135138373879	1.0167187349632476	1.0301989039333022	2.2262877219310804	0.42782783275035696	C_42 eta_C_13	106800.0	2.368293157004649e-16	2	0.6675
853	-0.40011008026531114	-0.782670597068942	-0.39059769174994013	-0.8323266315939449	0.2751529376056278	7.5733897238744055	2.5365740370229197	-1.1135695170620585	0.8985076880780735	-0.9948586545246247	1.2454674259139722	0.39085744451370336	C_42 eta_C_13	106800.0	2.368293157004649e-16	2	0.6675
854	-0.17691301506904197	-0.23962110824363236	-0.6607952560941828	-0.19365950493016193	1.0955009494461865	6.633726079722133	2.641996730134417	-0.7626086251488461	0.4312971948000732	0.674137019764419	0.4336949539158241	0.4125191165429922	C_42 eta_C_13	106800.0	2.368293157004649e-16	2	0.6675
855	0.7511044746816585	0.3690802985931925	1.2682367861024486	0.24444927468843353	0.8075765660858825	8.320791108656021	1.0963856516569699	-0.19841960182418344	1.0449360904681326	1.0779963508121775	0.20742593087279154	0.2639295796696924	C_42 eta_C_13	106800.0	2.368293157004649e-16	2	0.6675
856	-0.3952177806422871	0.5663791222455247	0.31018221236159305	0.14609718631058494	0.0134000554658858	8.333464551449492	1.7059595006219008	-1.282852693022716	0.6249119222199325	0.5628997225097576	1.8641004913362125	0.43810814243550783	C_42 eta_C_13	106800.0	2.368293157004649e-16	2	0.6675
857	1.1502137346092285	0.24442854863577607	-0.02554757848899312	0.14287302583764933	0.6062117865716219	8.270177258463592	0.796381218984755	-0.5034526432940478	1.7981911737505232	1.3206917562096476	1.3761088982395326	0.3083277657519207	C_42 eta_C_13	106800.0	2.368293157004649e-16	2	0.6675
858	-2.0323811256209745	0.7418345320922607	0.5239185633828655	0.36924923286195394	0.9475293977613405	10.633749035871585	3.0469995334662676	0.5497076615285946	1.1437776549669807	1.5064441713302368	0.5244633829088322	0.37317921891757494	C_42 eta_C_13	106800.0	2.368293157004649e-16	2	0.6675
859	0.828443295884578	0.03846251331415105	1.1269999719536514	-0.7911895645316765	2.725539502878009	9.737653932123036	3.506249269842953	-0.2817741730626337	0.05368352565394311	0.46065442103254056	0.5289111304110913	0.31514822290101585	C_42 eta_C_13	106800.0	2.368293157004649e-16	2	0.6675
860	0.11524569432125811	-0.4110883111214126	-1.0145996667679267	0.3311001688539891	-0.8600188234563402	7.710435281990846	1.1230175740316513	1.0964999433687486	0.6904793831382932	0.7526137074578397	-1.2728182799253134	0.35554987895987417	C_42 eta_C_13	106800.0	2.368293157004649e-16	2	0.6675
861	-0.12113083662511823	0.16495751885182738	0.024059124876032546	-0.7700201673266712	0.2658925955684774	6.510651675645007	0.8221008598985929	0.973282283806045	-0.110090330724098	0.6515292349275607	-0.4349640523827872	0.386612234153432	C_42 eta_C_13	106800.0	2.368293157004649e-16	2	0.6675
862	0.46946679331710406	-0.6562806163016557	-0.7767319837190495	0.025435229389429995	0.3141120588340861	10.06816608696425	-0.35515365747791644	0.1633160075363045	-1.0300398483318565	0.7828877798823208	-0.3179761393561296	0.5138525229544214	C_42 eta_C_13	106800.0	2.368293157004649e-16	2	0.6675
863	-0.41122899475613295	-1.7150133993551566	0.2988268078080685	-0.17229270258517224	0.4140167701129757	7.59637037320811	1.2578176235548981	0.8857344958228136	-0.6169498943660288	0.8615475695067651	0.23290936684685393	0.3607337847187754	C_42 eta_C_13	106800.0	2.368293157004649e-16	2	0.6675
864	-1.088919952774141	-0.3713707163208044	-0.1995394939462009	0.3869071584387282	-0.56689228109411	7.005109439198826	0.41303790634893867	1.412144460801438	0.05099277980691567	0.9286340019381379	0.30243927480161426	0.3035112232941726	C_42 eta_C_13	106800.0	2.368293157004649e-16	2	0.6675
865	0.5836916497174653	0.6677655821939726	0.12103429684202904	-5.627772046945014e-05	-0.14650350168920648	8.170798371625503	1.104255486013275	-0.33751608347340806	0.024778089401934825	0.17315555604025976	0.06525469900792721	0.49803686701783145	C_42 eta_C_13	106800.0	2.368293157004649e-16	2	0.6675
866	-0.004187049022000774	-0.10144673276943629	-0.718642969072491	-1.5653799662760195	1.259919538959233	5.628849817346652	1.2576045108144787	0.7102706540340953	0.623829567800715	-0.34254297369750714	0.8252428238820265	0.3611055017657328	C_42 eta_C_13	106800.0	2.368293157004649e-16	2	0.6675
867	-0.14943075816312745	-0.838382316610941	0.20973166753906763	-0.13951928094375723	0.7026453206792798	7.043207007332829	1.4609246469811112	0.590720403917274	-0.6705729226453329	0.5958110027120119	-0.8593423923979248	0.32582118062267973	C_42 eta_C_13	106800.0	2.368293157004649e-16	2	0.6675
868	-0.06646617240883998	-1.599352009305874	-0.19439184578067822	-0.5766496917392715	0.4844534872667684	7.843093069293293	0.6941538036629347	-1.214378286287616	0.10279714468307177	1.2579313325431596	0.8332426008421026	0.31365242496426304	C_42 eta_C_13	106800.0	2.368293157004649e-16	2	0.6675
869	0.22815319091184016	-0.334887864730259	-1.5664858771016241	0.06312936730814661	1.0604090984624412	7.701508023635265	1.146777200233562	0.7770091137509332	0.5410114584856244	-1.0575918821538317	-1.254009016337345	0.3063399357615374	C_42 eta_C_13	106800.0	2.368293157004649e-16	2	0.6675
870	-0.3436181136890269	-0.5884566565232451	-0.27193303896734067	-0.928359419994484	-0.01570391521516928	8.584269403680093	-0.12563790579536324	0.2721784827868882	1.4150536155343014	1.1272161636113318	-1.1645629747429278	0.41658751529236915	C_42 eta_C_13	106800.0	2.368293157004649e-16	2	0.6675
871	0.5312616608988024	-0.6256411613529825	0.4554851262518045	-0.19164843799767942	-0.305247729858793	7.1212224663488195	1.459862466388133	0.5683858831954178	-0.5700600252734923	-0.3411856721628558	0.06568043694354879	0.3367368950002325	C_42 eta_C_13	106800.0	2.368293157004649e-16	2	0.6675
872	-0.7187169100007622	-0.43152358462876667	0.037581901557757265	-0.26231308545487053	1.125726406950728	7.741615926691655	-0.031086658620459964	0.5039326745274193	0.20771805421974346	0.8578929323987895	0.4801827584779306	0.41729795251642676	C_42 eta_C_13	106800.0	2.368293157004649e-16	2	0.6675
873	-0.2342093149546057	-1.1776280693248016	-0.6257958692904756	-0.9322294888001437	0.014958181867265533	6.978656521200623	1.5313604697899745	-0.16237042281678335	0.06270053967264919	-1.0711379155569425	-0.5061354779397861	0.42077457711015714	C_42 eta_C_13	106800.0	2.368293157004649e-16	2	0.6675
874	-0.004807899805141621	-0.6556518641928297	-0.8704772225976287	-0.31508913945172873	0.8878949315162252	6.088317308499333	1.769581189159986	0.15813366384750102	-0.370409024075397	0.5151749742228715	-1.2121933176186739	0.4550585657084281	C_42 eta_C_13	106800.0	2.368293157004649e-16	2	0.6675
875	0.9301975912814741	0.018011113710060055	1.0950537009549675	0.11156687537083464	0.5746064615281558	7.623512258518137	0.25698281971661696	0.756485204521801	0.21363930937461478	0.9073144264547821	-1.6343606442758445	0.2983542682730592	C_42 eta_C_13	106800.0	2.368293157004649e-16	2	0.6675
876	-0.23146175939902472	0.2063558949411032	0.13005990718755245	0.01219780473128671	-0.2648194061123375	7.661220104513764	0.7582196223150048	-0.39904110429676926	-0.20778612914547062	0.40795800418178146	0.0381908359285663	0.46291121710451055	C_42 eta_C_13	106800.0	2.368293157004649e-16	2	0.6675
877	1.3759102680052036	-0.13779301373284772	-0.22743811654626803	0.008457727506039533	0.36193220247387103	7.626550827630263	-0.08046385789439837	0.47406877413091236	0.8901208485073819	1.1315982302532985	-0.271660004363374	0.33157946883067063	C_42 eta_C_13	106800.0	2.368293157004649e-16	2	0.6675
878	-1.9012836018758659	0.3825279626403233	0.33604895117693473	0.22187451949007783	0.7363656468453297	9.752694568913162	2.04294102455766	1.6638272996851267	0.2631588629148818	1.3114639115077666	-1.1019216265322567	0.4287811567795741	C_42 eta_C_13	106800.0	2.368293157004649e-16	2	0.6675
879	1.026179748445458	-0.31754124581582	0.9469606466802779	-0.9013559278566793	2.6328532386677477	8.931448302526803	2.4459165470806172	0.6160046477797598	-0.7305393814284463	0.320233703067416	-1.133798593216363	0.35511257805017804	C_42 eta_C_13	106800.0	2.368293157004649e-16	2	0.6675
880	0.10248678488778781	0.2803761666457924	0.6158184855032248	1.2133219632403023	-0.5913958202452388	7.581227729023263	1.600889199358344	0.7677959035022269	-0.035422420759756434	0.33754730599902766	-0.3955308320117006	0.38682327038149744	C_42 eta_C_13	106800.0	2.368293157004649e-16	2	0.6675
881	-0.12664155749379752	0.817192964084323	1.5813240202337318	0.05504606974763971	0.5566200537272202	6.431822072656322	1.2890083421624994	0.6508722388932164	-0.8269091026857507	0.23202525735216956	0.43071902990509925	0.380152751340464	C_42 eta_C_13	106800.0	2.368293157004649e-16	2	0.6675
882	0.449333240398928	0.029545877323954965	0.9699650151103114	0.8607851894261738	0.5980722962867928	9.838769719460927	0.04748686220678784	-0.14072735501218242	-1.8225883402721235	0.4052127897553388	0.5355257067551796	0.4524956538455503	C_42 eta_C_13	106800.0	2.368293157004649e-16	2	0.6675
883	-0.4091731388309588	-0.9252799633946516	1.822983858350507	0.7013446158918151	0.699277630550166	7.45761326571122	1.716416994144975	0.546643856243655	-1.4012256896927038	0.49507142430159656	0.9817604158243537	0.3482897243766316	C_42 eta_C_13	106800.0	2.368293157004649e-16	2	0.6675
884	-1.0691738400757003	0.3264823140649392	1.3831497049030257	1.2519253889593207	-0.2990107719264162	6.89612457633059	0.8401872009479097	1.0879896259964301	-0.6235125564784001	0.5530984059773976	1.0568895860272083	0.2909703432486388	C_42 eta_C_13	106800.0	2.368293157004649e-16	2	0.6675
885	0.5563617499316551	1.3448122553981994	1.7818530573874265	0.9733960581491832	0.13931139293875008	8.019090861532128	1.5954231696255052	-0.6288585226758804	-0.7235167111095211	-0.24880485957319884	0.8372267385684116	0.44588511349984555	C_42 eta_C_13	106800.0	2.368293157004649e-16	2	0.6675
886	-0.012579215868952064	0.5719731884303059	0.9667096780269777	-0.8143954134983504	1.5515864766931737	5.5766556725431435	1.7187469799863986	0.3813920396949403	-0.07753968051086974	-0.7801244240432229	1.517415686283205	0.3780275244313594	C_42 eta_C_13	106800.0	2.368293157004649e-16	2	0.6675
887	-0.15424185021025855	-0.0677894932396104	1.8475119742286674	0.7498872842777591	0.9940581800350142	6.930805168778881	1.9619601859937916	0.2735238722734146	-1.3813318767046632	0.20242089179324532	-0.012811409493212765	0.3552271733168878	C_42 eta_C_13	106800.0	2.368293157004649e-16	2	0.6675
888	-0.07348226218043676	-0.8392807404559133	1.4347154925771828	0.2616472380458902	0.7887331967822009	7.704823928188163	1.162224517551746	-1.4900932107592781	-0.6206515610123715	0.868975412018963	1.564297405482007	0.38590686244021416	C_42 eta_C_13	106800.0	2.368293157004649e-16	2	0.6675
889	0.2144126210435696	0.36332402567564576	0.20548836275529267	0.9463915994634106	1.3255129279789162	7.567574009698128	1.6677796078628917	0.45910881261778214	-0.121085067806564	-1.4825421570592965	-0.33871036002938504	0.3109917316843014	C_42 eta_C_13	106800.0	2.368293157004649e-16	2	0.6675
890	-0.34341850884445607	0.11438754203020877	1.2753604984624232	-0.11813021841212307	0.25917915647090706	8.421074748294986	0.2829491689837323	-0.029350320620503453	0.7413376182267879	0.7506515215752098	-0.27518707254039027	0.3738028518700825	C_42 eta_C_13	106800.0	2.368293157004649e-16	2	0.6675
891	0.50768110393607	0.08837616704548884	1.9659090637632273	0.6056682381287715	-0.02509978374696559	7.0124478019239715	1.931468105398998	0.2368157393358625	-1.2661473665060172	-0.7591179611520906	0.8134690506171381	0.3439764477264033	C_42 eta_C_13	106800.0	2.368293157004649e-16	2	0.6675
892	-0.7070592994175836	0.17952266298624134	1.585334649588416	0.6336655578505566	1.4059882580513494	7.618669292380562	0.3741836839194198	0.1727015432492667	-0.45631727862358584	0.46931704697998683	1.2291914964345463	0.40852510440290113	C_42 eta_C_13	106800.0	2.368293157004649e-16	2	0.6675
893	-0.2367622929640506	-0.42695698492995277	1.1154534852025262	-0.18111146101796963	0.2911011182013345	6.885234413327229	2.082781706803793	-0.47050290152882773	-0.6334441918683774	-1.5333717827179214	0.35823432733394617	0.393761227644313	C_42 eta_C_13	106800.0	2.368293157004649e-16	2	0.6675
894	-0.01353174100030497	0.1226831732121669	0.688588678204209	0.529050605757805	1.174190590745169	6.019718168944207	2.2489941635463726	-0.13916784171281382	-1.0712347614012916	0.11076389939758995	-0.3143194555950565	0.3680285464322352	C_42 eta_C_13	106800.0	2.368293157004649e-16	2	0.6675
895	0.8999864582337884	0.6676593899636639	2.6392007024141932	0.9886329002434411	0.8687693765774614	7.492033083003292	0.6937374856789776	0.4475943774773584	-0.4675159384297165	0.5264732047240114	-0.585625666463041	0.3052303261731755	C_42 eta_C_13	106800.0	2.368293157004649e-16	2	0.6675
896	-0.23413719906686417	0.8684386334997413	1.5868754523866588	0.9096224614641775	0.00948246019316945	7.5365815383578445	1.2622730700922502	-0.6837793420058476	-0.922761883831996	-0.002522314460194045	0.8643323213470013	0.4249394047718775	C_42 eta_C_13	106800.0	2.368293157004649e-16	2	0.6675
897	1.3215794361412654	0.5696461156332243	1.3436037406395522	0.9103721223011002	0.6496398764082101	7.510758684200155	0.3689224498435247	0.15709592918375234	0.20362537901551894	0.7451219462212899	0.5252584157575915	0.3357264078618402	C_42 eta_C_13	106800.0	2.368293157004649e-16	2	0.6675
898	-1.8571737001232667	1.0401842895397484	1.875661931928074	1.1929084667713623	1.009845759987802	9.53302507960895	2.6031103426781783	1.2993536277273734	-0.45257231296442973	0.9335496358362523	-0.22562357212873457	0.3846719661849791	C_42 eta_C_13	106800.0	2.368293157004649e-16	2	0.6675
899	0.9888504879473607	0.3465454401494071	2.5225057490524794	-0.04776125060990325	2.9750144266129133	8.747850541867345	3.0465803018697084	0.3268438674471165	-1.4439828821240903	-0.06956174480655877	-0.23644926564247717	0.3634336640003581	C_42 eta_C_13	106800.0	2.368293157004649e-16	2	0.6675
900	-0.09901641083154138	-0.4678154382314076	-2.7734790436164443	1.799134511318068	-1.3466712942367978	7.911178250978186	1.0981619961584121	0.07648777442570846	0.6154856042936637	1.5601845403672465	-1.2250955273195998	0.31507158963761583	C_42 eta_C_13	106800.0	2.368293157004649e-16	2	0.6675
901	-0.33039864339067654	0.080521913358169	-1.6474886671873552	0.7003653879465025	-0.29130768534725743	6.751516766941142	0.7866969726478912	-0.03152114826972785	-0.21944478540442927	1.4642729377696868	-0.40470887036906666	0.33222064550634917	C_42 eta_C_13	106800.0	2.368293157004649e-16	2	0.6675
902	0.2978770284842968	-0.6998646259156452	-2.7365206313683657	1.4409907869200773	-0.23284963497554645	10.165158973360576	-0.42912866512885733	-0.8087254219749441	-1.1918297453947522	1.5220087283262238	-0.29121046411428536	0.464745279997719	C_42 eta_C_13	106800.0	2.368293157004649e-16	2	0.6675
903	-0.6429262243459244	-1.694831720631387	-1.3280598061338005	1.32298696101258	-0.13812105816154957	7.798163945136283	1.236725998764374	-0.17096528032119557	-0.7598706794923711	1.5815211902262625	0.24284218317189546	0.3083206716062939	C_42 eta_C_13	106800.0	2.368293157004649e-16	2	0.6675
904	-1.3626112156524266	-0.43059953626758607	-1.9051687707901703	1.8236864179870858	-1.0612483859682313	7.230634665411588	0.36492453986129364	0.41367928864708575	-0.04581418018627084	1.6673571908578309	0.31055018703906667	0.28716341200732637	C_42 eta_C_13	106800.0	2.368293157004649e-16	2	0.6675
905	0.4016022078850709	0.5490822081449491	-1.725712216708476	1.6426082858835889	-0.682639803979582	8.352133468872967	1.079081233656688	-1.2845185536083696	-0.08371721292280283	0.9771581949383207	0.07970537884502822	0.4532294709778746	C_42 eta_C_13	106800.0	2.368293157004649e-16	2	0.6675
906	-0.20394269342215363	-0.17383959804023216	-2.5753544597526	-0.13809535931545935	0.6723886566332846	5.892545355326743	1.2365950499756748	-0.3213054178859262	0.5473120931747782	0.47532358221012977	0.8196565797301079	0.36240841946837915	C_42 eta_C_13	106800.0	2.368293157004649e-16	2	0.6675
907	-0.36629707428245806	-0.8709913209728964	-1.6005134233601566	1.3789914196827313	0.13120518298216602	7.267179987481841	1.448451438290357	-0.4091915908508411	-0.7996449003300227	1.3593609266372548	-0.8214351019970566	0.31126554889083397	C_42 eta_C_13	106800.0	2.368293157004649e-16	2	0.6675
908	-0.2782138886130564	-1.5894210412258176	-1.9753550894955259	0.8969176705463436	-0.10300492312647856	8.037745103149906	0.6540281973501333	-2.138354035823068	0.001200784086526548	2.031169811564385	0.8250783394425165	0.305085687433331	C_42 eta_C_13	106800.0	2.368293157004649e-16	2	0.6675
909	0.04649663274436583	-0.39618240589908954	-3.5387167741141847	1.553865803421023	0.5282949965663968	7.90138858889292	1.1241253755201237	-0.21975144587573925	0.46413143774936555	-0.2770282645534154	-1.203033339002226	0.26663886198733644	C_42 eta_C_13	106800.0	2.368293157004649e-16	2	0.6675
910	-0.5684493513855655	-0.6358826489578562	-1.9205740721988702	0.532633344382585	-0.5375713865147106	8.750329492860358	-0.1914694120759228	-0.6889087263066522	1.3766764658627644	1.873023626729438	-1.1175873977998039	0.37852737551251153	C_42 eta_C_13	106800.0	2.368293157004649e-16	2	0.6675
911	0.354609259635043	-0.6711863434437301	-1.154004911596442	1.1774004680453791	-0.8271903826757896	7.3430593925123615	1.4455018228652496	-0.4756257359460119	-0.6925712873545492	0.44320121063894086	0.07965606115062909	0.2779287670863111	C_42 eta_C_13	106800.0	2.368293157004649e-16	2	0.6675
912	-0.9878381204400362	-0.4833553331813889	-1.6194052675449127	1.2788613963752686	0.5633012085042103	7.942818669913985	-0.0927653269690326	-0.5410906305119432	0.11803775498839159	1.619310662576846	0.48322958533186344	0.4237212373556004	C_42 eta_C_13	106800.0	2.368293157004649e-16	2	0.6675
913	-0.45709910768588313	-1.1914057357700805	-2.582483152031644	0.4194591672808603	-0.5099218377374368	7.205586877228937	1.5252564281900267	-1.1574262015715608	-0.03673477547484247	-0.23004887950727204	-0.4742906341101768	0.37776578205077155	C_42 eta_C_13	106800.0	2.368293157004649e-16	2	0.6675
914	-0.2146476470124605	-0.6997036656906793	-2.5236300345302896	1.1434624955602282	0.3205292499697351	6.341634614997719	1.7648588578610795	-0.7930615737101743	-0.4868388775087434	1.2967538736162807	-1.1636007574345906	0.3752292444008278	C_42 eta_C_13	106800.0	2.368293157004649e-16	2	0.6675
915	0.7885279800508949	-0.05828982917900754	-0.5885460809935841	1.5883050092893047	0.0020460647772704106	7.826277839649636	0.20225189969812774	-0.21378036669007464	0.1220425342908122	1.655503891955545	-1.561850664390511	0.24029022738643946	C_42 eta_C_13	106800.0	2.368293157004649e-16	2	0.6675
916	-0.4503506557257653	0.11824321935775045	-1.3919328139083924	1.530308349595716	-0.7784636248080284	7.864379384885004	0.7197829394753252	-1.3266100864959598	-0.32066907968057673	1.197686444831957	0.05447778617328272	0.39138210798850515	C_42 eta_C_13	106800.0	2.368293157004649e-16	2	0.6675
917	1.2527265229708548	-0.21119757922939378	-1.9139594788828207	1.5342126729880128	-0.192950988187226	7.832341649438424	-0.15115552757168044	-0.5285737075465606	0.8265119086611012	1.8964767912009208	-0.24856088953369293	0.27048260040229866	C_42 eta_C_13	106800.0	2.368293157004649e-16	2	0.6675
918	-2.243574561926154	0.28513152881300036	-1.3160861072009638	1.8394315310069618	0.1965545278516779	9.862558948448127	2.0558463570657692	0.5566755248323351	0.1693992121833229	2.0648877350733077	-1.057211197865361	0.37067289723024355	C_42 eta_C_13	106800.0	2.368293157004649e-16	2	0.6675
919	0.8823095790739794	-0.3777398112528434	-0.7848285474390507	0.6367231826082801	1.906514530672238	9.079870419997835	2.4785471289520875	-0.29807395159473005	-0.8622847127400676	1.0705058914542984	-1.0866562882874482	0.3189088943852456	C_42 eta_C_13	106800.0	2.368293157004649e-16	2	0.6675
920	-0.8431661466006276	0.23354749166267694	-0.7258822373471358	0.27427374222263534	-0.7716990406196723	8.008380209632543	1.4998680955653543	-0.3360253730847518	1.307715077441493	0.17524748326033146	-0.8340676490297776	0.4051294067227379	C_42 eta_C_13	106800.0	2.368293157004649e-16	2	0.6675
921	-1.0005271430886429	0.7740759776677438	0.3354581517989404	-0.8691534650006045	0.4443066066658826	6.887156550674264	1.1812116262870342	-0.4425113152840944	0.439092244363267	0.06390852768008763	0.055515536453288244	0.3845211941517379	C_42 eta_C_13	106800.0	2.368293157004649e-16	2	0.6675
922	-0.39979789310166347	-0.017515456761381488	-0.4550916817096213	-0.03996247426928879	0.4905831127044833	10.173530957248099	-0.08158841929037726	-1.2387870611497527	-0.49255592366311346	0.2603895208302884	0.17420661190804995	0.5448520607036218	C_42 eta_C_13	106800.0	2.368293157004649e-16	2	0.6675
923	-1.3057009071884071	-0.981638164794606	0.6128729788800602	-0.24856193205951288	0.5981402165304575	7.893732323085584	1.620982667375773	-0.6097923970633793	-0.05571490728693004	0.357259081498516	0.694685906506904	0.36747104046688794	C_42 eta_C_13	106800.0	2.368293157004649e-16	2	0.6675
924	-1.9819033590845048	0.279366160306463	0.10912350073199861	0.3328079594504514	-0.4582878635452008	7.348551028498909	0.7280059311945953	0.023489731509832096	0.5781193964937414	0.4136641725632633	0.7750185630165634	0.3291663412050326	C_42 eta_C_13	106800.0	2.368293157004649e-16	2	0.6675
925	-0.3873710277018798	1.3016613243408741	0.46357330184447343	-0.07588819336039236	-0.0007918269918969355	8.431618129950234	1.4923794281372504	-1.7230543217998784	0.6078138000381736	-0.4348897804564921	0.5307388961761617	0.5342193201788523	C_42 eta_C_13	106800.0	2.368293157004649e-16	2	0.6675
926	-0.8741919537951748	0.5269788668921844	-0.4076624683797463	-1.696641192006642	1.5039975746599819	6.049979238308273	1.6230230842467277	-0.7564668782476808	1.2132733429215163	-0.9922180790190843	1.2930843253828799	0.3834301486680889	C_42 eta_C_13	106800.0	2.368293157004649e-16	2	0.6675
927	-1.0496648926920416	-0.12057170687998695	0.5503517054657615	-0.21564576571161023	0.9113375418312999	7.383241037007446	1.8675309284903896	-0.8344637020966971	-0.16139014735051269	0.044740417309108556	-0.4123435937527761	0.40174608408701057	C_42 eta_C_13	106800.0	2.368293157004649e-16	2	0.6675
928	-0.9673369737952212	-0.8933679631611077	0.12558968540702453	-0.6678581831087942	0.6900073098912481	8.128884802923555	1.0505565009737339	-2.6028676557696806	0.6720694117446444	0.7358200512427259	1.3418361094089746	0.35681766449767427	C_42 eta_C_13	106800.0	2.368293157004649e-16	2	0.6675
929	-0.622337261598935	0.3162781992189811	-1.2716984942207343	-0.003996030979262033	1.2630313990881423	7.996894706016169	1.5628815969590601	-0.635421017223909	1.0894916436165372	-1.706009091814241	-0.7939701199125274	0.3376330746850669	C_42 eta_C_13	106800.0	2.368293157004649e-16	2	0.6675
930	-1.2297175300389214	0.06643014390306631	0.02573804945722431	-1.0335947020445708	0.13276721355619114	8.817372967349337	0.15946679152710047	-1.1086602530357104	2.0412504742229256	0.6172290334609837	-0.7128405243155448	0.4369573597864988	C_42 eta_C_13	106800.0	2.368293157004649e-16	2	0.6675
931	-0.3869064786973281	0.0396388346100605	0.7723038163013423	-0.26217934425279477	-0.17379569439609815	7.458725060675665	1.83949198816963	-0.9236121498396148	-0.06474986064895892	-0.9585826783480694	0.5129411788314033	0.345330853109918	C_42 eta_C_13	106800.0	2.368293157004649e-16	2	0.6675
932	-1.661047525463197	0.13763220111189484	0.34715436993425114	-0.3446276865620965	1.3485119339582705	8.041860293687748	0.25449706706777786	-0.9927314848161636	0.7362800561698007	0.32227575894537003	0.9655084264953441	0.5103030207721535	C_42 eta_C_13	106800.0	2.368293157004649e-16	2	0.6675
933	-1.136516792531118	-0.4793908501533704	-0.29865910941517615	-1.0278791743473232	0.1662086115693899	7.3285242502403465	1.9870673299897015	-1.6149023515323695	0.6075864871649886	-1.784932410910706	-0.022474617944724187	0.4440518009034602	C_42 eta_C_13	106800.0	2.368293157004649e-16	2	0.6675
934	-0.913429707714343	0.06996404740048362	-0.5908845275613585	-0.39491183179189177	1.103176200565411	6.487872339730133	2.163455574275878	-1.2125479718128143	0.15019933178946746	-0.054809551777937726	-0.7588562868181321	0.5029367069346694	C_42 eta_C_13	106800.0	2.368293157004649e-16	2	0.6675
935	0.08344223451421773	0.6243471362237126	1.4526030533988104	0.04675011023696529	0.7773364221948791	7.924209666698794	0.5749346114354789	-0.6179530889456843	0.7565244798493027	0.38422976080297416	-1.1310183692153977	0.32148132724136097	C_42 eta_C_13	106800.0	2.368293157004649e-16	2	0.6675
936	-1.1208449165819752	0.824860279999833	0.42064875319650363	-0.05796392714279915	-0.1332432870712394	7.964241186947634	1.147159842263248	-1.756849471385232	0.33346162491526	-0.17468326457576921	0.5435129138186114	0.5451496957678162	C_42 eta_C_13	106800.0	2.368293157004649e-16	2	0.6675
937	0.37572554046946716	0.5225722161086277	0.07739680905639332	-0.062167877943442015	0.5445866868363561	7.936097491876309	0.2356472821444954	-0.960390929677	1.486346592254479	0.608260490118077	0.18494057936055036	0.3521641266994996	C_42 eta_C_13	106800.0	2.368293157004649e-16	2	0.6675
938	-2.8257192803457936	0.9972987792016649	0.6557673273379255	0.15645603454252707	0.92980017399944	9.881311474745292	2.5210343931479438	0.13294314945506058	0.8378931660353923	0.8059703559963254	-0.6534390309590576	0.4929399902477044	C_42 eta_C_13	106800.0	2.368293157004649e-16	2	0.6675
939	0.10633260875170789	0.3016000070508809	1.3069602039786081	-1.0122441700099143	3.0445101163099406	9.131092576730486	2.9750950024978464	-0.6814911034454474	-0.22317103916138106	-0.2338637468897682	-0.6757603054386049	0.3280193323523392	C_42 eta_C_13	106800.0	2.368293157004649e-16	2	0.6675
940	-0.12521665607984414	-0.38754825611244237	-0.7158425914281146	0.7104471720554102	-1.5035166355179999	6.7131091095362265	2.0650671474265714	0.23405156149152645	0.5397968739277605	0.07856121455369922	0.7152593007534501	0.3595350110185563	C_42 eta_C_13	106800.0	2.368293157004649e-16	2	0.6675
941	-0.33511357562605576	0.1606834586833285	0.31290078757804485	-0.5052713010958481	-0.36829286367580155	5.62178417018378	1.7477489708384848	0.12184510591646641	-0.3126693842708035	-0.03140711600545974	1.6922535914377155	0.2876122151685968	C_42 eta_C_13	106800.0	2.368293157004649e-16	2	0.6675
942	0.23907396127438477	-0.6219897543392039	-0.45160579151244584	0.36230521040586927	-0.3025705085795824	8.913496332201426	0.4614460570261291	-0.6735710538020037	-1.3177114371710101	0.17222503336563405	1.8049645340913685	0.4185466368212745	C_42 eta_C_13	106800.0	2.368293157004649e-16	2	0.6675
943	-0.6188858181878208	-1.6153066239472023	0.5820826543284698	0.164449119124292	-0.20026255605480384	6.557685995742895	2.158549481374222	-0.012562837244585429	-0.8753248983325594	0.2704183736347501	2.1925578117827245	0.31174799603608966	C_42 eta_C_13	106800.0	2.368293157004649e-16	2	0.6675
944	-1.27370620597535	-0.3493431645418769	0.0935030511971371	0.7619145475934092	-1.192371127495932	6.030407694510679	1.2650232278671845	0.5735649582048212	-0.1297885195476668	0.3231698083662659	2.2968524597677127	0.2922774832311112	C_42 eta_C_13	106800.0	2.368293157004649e-16	2	0.6675
945	0.32196486032397453	0.6364652941296205	0.43334718853959064	0.39269684654409326	-0.7926657274358895	7.128701638805559	2.0736758504017185	-1.16078931275204	-0.17858845579012306	-0.5199254551025465	2.052464962571965	0.43681158529571373	C_42 eta_C_13	106800.0	2.368293157004649e-16	2	0.6675
946	-0.21977243493429008	-0.0932167651355937	-0.40651552333561747	-1.4057034805332742	0.6751758020073046	4.793540493444186	2.1634492140556554	-0.1693575457356087	0.47228592957768134	-1.0688441694110176	2.760462181378479	0.3815339281205315	C_42 eta_C_13	106800.0	2.368293157004649e-16	2	0.6675
947	-0.36710280942673834	-0.7861131994792026	0.5175026468672722	0.20617703310506744	0.09048249901833869	6.058335489203909	2.443273004588717	-0.26323004108763437	-0.9026511805190374	-0.043408583787109864	1.1299064321744574	0.3450098301105874	C_42 eta_C_13	106800.0	2.368293157004649e-16	2	0.6675
948	-0.28708725300870225	-1.511471350770237	0.10875339955378839	-0.2888461854865091	-0.16669984634236112	6.82357988250194	1.624845961099607	-2.0325816476619654	-0.08840653572077672	0.6342787046084428	2.9110033682356877	0.3261458140384295	C_42 eta_C_13	106800.0	2.368293157004649e-16	2	0.6675
949	0.0100609512099186	-0.3146040593230182	-1.2408348140551182	0.42310337889991767	0.5173730531273412	6.687040410051499	2.1761278397267327	-0.07085433690448914	0.3912643439982724	-1.768552613528842	0.8236148458444154	0.28534994926909263	C_42 eta_C_13	106800.0	2.368293157004649e-16	2	0.6675
950	-0.5517985888223069	-0.5557586730081008	0.013143342527450802	-0.6839121721602427	-0.6291410143574454	7.5322319712417025	0.6985326002665712	-0.5530084553957864	1.3235027304619702	0.5223585446663331	0.8699437287410543	0.3810102063322314	C_42 eta_C_13	106800.0	2.368293157004649e-16	2	0.6675
951	0.2857593292060711	-0.5901984457649234	0.736665272897638	0.11441949152077617	-0.9467978206883079	6.156255665809564	2.3832363315710197	-0.3249909547157789	-0.7912020340306092	-1.0328513090599454	1.983062114756777	0.29615498546160257	C_42 eta_C_13	106800.0	2.368293157004649e-16	2	0.6675
952	-0.9246177385814878	-0.4119124987588607	0.32444674480899977	0.07470721570990212	0.5562713893911387	6.768636010730984	0.7841287431535121	-0.39163160995227575	0.038405358345683566	0.22983699878065186	2.5064758721951135	0.4548235518878749	C_42 eta_C_13	106800.0	2.368293157004649e-16	2	0.6675
953	-0.44945908034893456	-1.1111232682999457	-0.3008406473976402	-0.7002764653085242	-0.5997948005770867	6.063906653860977	2.613924924416303	-1.0261937100950516	-0.12345020127576918	-1.8493361271013424	1.600904862299485	0.3628911249601225	C_42 eta_C_13	106800.0	2.368293157004649e-16	2	0.6675
954	-0.22930237359250993	-0.6124813064589966	-0.5859014876622558	-0.0015163030661637035	0.2954322886722584	5.211152524237142	2.7034120635628236	-0.6601952193014224	-0.5826618867102376	-0.14370652891407895	0.8332521061040232	0.43430017139959737	C_42 eta_C_13	106800.0	2.368293157004649e-16	2	0.6675
955	0.6919212254383401	0.020480790996483346	1.388062019328976	0.47260483201222586	-0.050062783805218766	6.612084397420789	1.132090829330293	-0.06857901822181643	0.040351749887401034	0.2927679521622625	0.6660681235135526	0.3029556038658876	C_42 eta_C_13	106800.0	2.368293157004649e-16	2	0.6675
956	-0.4440290673973596	0.19990525039146134	0.39802355542149953	0.37406462980503763	-0.8899883960570163	6.67665893078981	1.7618179371602654	-1.2056602380384436	-0.41560518151381687	-0.2625649204321181	2.1774634397346353	0.4298884945548096	C_42 eta_C_13	106800.0	2.368293157004649e-16	2	0.6675
957	1.073623123181505	-0.12702035435154027	0.06294456593429047	0.3718963926789099	-0.26039604320985277	6.67162935150725	0.829342973139195	-0.38442765955645797	0.759189791973204	0.510401929304597	1.7085979704532992	0.30188125552523654	C_42 eta_C_13	106800.0	2.368293157004649e-16	2	0.6675
958	-2.061955296608658	0.3676352946265435	0.6228928682339918	0.6340087273017848	0.16255577990312994	8.606552965490284	3.1322868137398574	0.7372148312559779	0.08440088205476678	0.7066588577888502	0.9135775967928921	0.38802656408514524	C_42 eta_C_13	106800.0	2.368293157004649e-16	2	0.6675
959	0.7628022871286213	-0.29975093736449493	1.246067756968833	-0.6452734828189863	2.035278583507436	7.838979894582436	3.6076085392372015	-0.16221767635284517	-0.9668503327493637	-0.3158895214431869	0.9247743653612001	0.3561582787715654	C_42 eta_C_13	106800.0	2.368293157004649e-16	2	0.6675
960	0.6959281982089932	-0.27099966594137953	-1.1110240257220467	0.4184013894056804	-1.7274921676205608	8.536278356276291	1.195811980324604	1.2680780057938852	1.063464109400546	0.04380736619024625	-1.2210678889198403	0.39084063005062	C_42 eta_C_13	106800.0	2.368293157004649e-16	2	0.6675
961	0.4158155942484374	0.2353022404225893	-0.20052554073478107	-0.7203214288682588	-0.4557239429086743	7.214646543793098	0.8723766584641778	1.1459525333020915	0.20768206310338005	-0.06009401309126199	-0.4056473525913512	0.4106210406085559	C_42 eta_C_13	106800.0	2.368293157004649e-16	2	0.6675
962	0.9934210379754543	-0.4910762371712628	-0.9026668832615597	0.10053862360652605	-0.3772535377111652	11.092180038828829	-0.3931861394445324	0.3522449844896126	-0.7369470741351731	0.1365451606172352	-0.2929923633746281	0.5103207913341828	C_42 eta_C_13	106800.0	2.368293157004649e-16	2	0.6675
963	0.13832805541331694	-1.388868698531648	0.04200859126315866	-0.10002069786698858	-0.26186947008713646	8.464071213884374	1.3325155041273538	1.068604172444628	-0.3023396369845103	0.23151894674863935	0.23758036044598463	0.4128727286685504	C_42 eta_C_13	106800.0	2.368293157004649e-16	2	0.6675
964	-0.5318727367492938	-0.23432160273377495	-0.39706822299036854	0.4739350110545529	-1.3713299260983836	7.799585661401524	0.42947367987470886	1.5726670701245713	0.35861563321204654	0.28031461312654027	0.30469398098233447	0.34374452235244146	C_42 eta_C_13	106800.0	2.368293157004649e-16	2	0.6675
965	1.1649677727095373	0.6774805682654145	-0.13243373574027897	0.08508533093004	-0.9379936674112916	9.048940095215324	1.1799797689315976	-0.13999292773656527	0.3647170788177103	-0.5215635350177811	0.0754516939680849	0.4930672557576474	C_42 eta_C_13	106800.0	2.368293157004649e-16	2	0.6675
966	0.5257676148149906	0.0007095430848920603	-0.8522540198336783	-1.5480884796647427	0.72486257744853	6.272808874792204	1.3331229297061802	0.8943496177157848	0.9783521082264715	-1.0402267119697655	0.8106398472321957	0.39172718421551445	C_42 eta_C_13	106800.0	2.368293157004649e-16	2	0.6675
967	0.40031969505054915	-0.6249485218851285	-0.05394924800459694	-0.06513360964245633	0.06615697019823032	7.848470656463739	1.562913130323939	0.7729484740693583	-0.3850969306632384	-0.06976719154548308	-0.8198618520969329	0.32970851138412616	C_42 eta_C_13	106800.0	2.368293157004649e-16	2	0.6675
968	0.482620006547433	-1.302173169105199	-0.39709749290039653	-0.5195932913846515	-0.23060096010648642	8.693576558041343	0.7359049559597379	-0.9975784674082695	0.4360896228609188	0.5716969489310797	0.8148719111084153	0.3439264874382113	C_42 eta_C_13	106800.0	2.368293157004649e-16	2	0.6675
969	0.7438720112609147	-0.20193116577629516	-1.5862694030760336	0.14318558972101827	0.5386637045838739	8.545062694606955	1.2352226848123848	0.9536710501210328	0.8689484065271514	-1.7114800751920634	-1.1986092005297813	0.34982647449998666	C_42 eta_C_13	106800.0	2.368293157004649e-16	2	0.6675
970	0.200047257357939	-0.4257236783567976	-0.45685211806676035	-0.884919497599267	-0.7410380410864371	9.477798067938132	-0.14692934367190183	0.4560997266183826	1.805789106485415	0.4690500613105336	-1.1139593368071583	0.44051941878552237	C_42 eta_C_13	106800.0	2.368293157004649e-16	2	0.6675
971	1.0828271110780343	-0.45555679876317057	0.17963837441568073	-0.1251747726691031	-1.108101748267371	7.907196511844823	1.5504430624745495	0.7586911806269616	-0.2849410617214631	-1.0097137698349221	0.07557443771400485	0.41708956300336075	C_42 eta_C_13	106800.0	2.368293157004649e-16	2	0.6675
972	-0.13601409348812915	-0.3080533779864243	-0.18753154817528886	-0.19153620816055988	0.586932922950789	8.542748778847452	-0.04539965009892651	0.696357715313633	0.5186002155156063	0.18981196252303287	0.47599060888063066	0.34825748173566523	C_42 eta_C_13	106800.0	2.368293157004649e-16	2	0.6675
973	0.31785128135395435	-0.9316849019561116	-0.7733116428222264	-0.8896619551927355	-0.7088729678390494	7.712945123261796	1.6591237611976526	0.04055763380715732	0.3809380302152296	-1.7757206940166788	-0.47474690730368085	0.39935128511939816	C_42 eta_C_13	106800.0	2.368293157004649e-16	2	0.6675
974	0.5481020726441109	-0.46300795309149656	-0.9844858319690418	-0.2491458499938933	0.29706338961812956	6.776499086199166	1.8800286560341148	0.3431781476276301	-0.0734160488020574	-0.16541768597328035	-1.1596203474367677	0.3956631652420151	C_42 eta_C_13	106800.0	2.368293157004649e-16	2	0.6675
975	1.4358870359308566	0.1041100025257154	0.710490924630632	0.19248200753448333	-0.09388246627449658	8.462985093067774	0.26343627043052376	0.9294527301072627	0.5331472685897556	0.25060871328511114	-1.5531749379111797	0.3453208169672009	C_42 eta_C_13	106800.0	2.368293157004649e-16	2	0.6675
976	0.3128079528662082	0.27260930779186016	-0.09363081891001955	0.09188483120693802	-1.036197497143718	8.4733337748852	0.8125059289568336	-0.20419473169756708	0.10370471299146422	-0.2781287551636537	0.05004128064629712	0.4281433702085808	C_42 eta_C_13	106800.0	2.368293157004649e-16	2	0.6675
977	1.9616028317961876	-0.026415153013191004	-0.4201867306200322	0.08838277688032291	-0.33112873329565917	8.408024480039751	-0.10101458296513462	0.6600064529141457	1.253244224536327	0.45551923261211674	-0.25063594275855283	0.4040828821426915	C_42 eta_C_13	106800.0	2.368293157004649e-16	2	0.6675
978	-1.3138626821493105	0.42835924638691664	0.07114701070180045	0.314248292705561	0.14752611475180938	10.763442371972848	2.20846881065664	1.8302578643314777	0.6025416006666616	0.6429899482466315	-1.0540605595409556	0.4408940510922136	C_42 eta_C_13	106800.0	2.368293157004649e-16	2	0.6675
979	1.5722254040997878	-0.19353435701062122	0.5773160168231457	-0.8564320383078642	2.326368379347557	9.872865321710766	2.6597903007231336	0.783092077968231	-0.4471099932909931	-0.32884729654937994	-1.083097487065968	0.4228617698843119	C_42 eta_C_13	106800.0	2.368293157004649e-16	2	0.6675
980	-0.659641319344244	0.01497437312990349	-1.3910109594957831	2.2155653713622225	-1.599173462001885	7.711049555251644	2.236327300018282	0.7007498993949403	-0.14271082930722137	0.49613022003104545	-0.34730487477035277	0.41059667805989447	C_42 eta_C_13	106800.0	2.368293157004649e-16	2	0.6675
981	-0.8292805750526289	0.5688208663281915	-0.3453136857604208	1.1439601969777293	-0.5993343345211292	6.607089100687349	1.9432241170728253	0.5822517474015073	-0.9382608899899372	0.39543319057365317	0.5674497796097744	0.3698712746302501	C_42 eta_C_13	106800.0	2.368293157004649e-16	2	0.6675
982	-0.24527325373295608	-0.23495945109827518	-1.189241949777259	1.8489198918231207	-0.5376631595723748	9.860834270617293	0.7473988525351831	-0.2233757859432713	-1.9548150912891873	0.5490002905382162	0.6834904192796855	0.45080113700777374	C_42 eta_C_13	106800.0	2.368293157004649e-16	2	0.6675
983	-1.1234237705908323	-1.2337655774994982	-0.06472233738993823	1.7587643307777605	-0.4474363860459572	7.586543083641304	2.322912425923909	0.4726923880310896	-1.5290906957095334	0.6327971178673729	1.157262083972874	0.3789879967458977	C_42 eta_C_13	106800.0	2.368293157004649e-16	2	0.6675
984	-1.782689122800017	0.05895077372329127	-0.5731597577203464	2.230195589464004	-1.3239967298765574	7.051415067656217	1.4916566110247158	1.0283366001715157	-0.7261105219925452	0.6923127825568658	1.2450068673185692	0.34640733321641787	C_42 eta_C_13	106800.0	2.368293157004649e-16	2	0.6675
985	-0.21491797636917337	1.0903577926383126	-0.2807286893959672	2.1171447283706586	-0.9719200868332658	8.127819613792054	2.244189323331342	-0.7193029098202859	-0.8398860811777487	-0.07034751267577251	1.0019564597939	0.445157652179954	C_42 eta_C_13	106800.0	2.368293157004649e-16	2	0.6675
986	-0.7080107225481514	0.31466040639469006	-1.1143412608692398	0.3144394425312479	0.3288459631019489	5.77789574725267	2.3274835414107637	0.3053287176300226	-0.18107875527586786	-0.5800180982001584	1.7426742124810242	0.3595805337296008	C_42 eta_C_13	106800.0	2.368293157004649e-16	2	0.6675
987	-0.8727060893531996	-0.3643801734027616	-0.18649731147640547	1.8208262110674236	-0.19309482263709393	7.084044417302405	2.5850383231201595	0.19735729503064783	-1.494899145730267	0.3571472188999818	0.07018942157129819	0.30742801964421346	C_42 eta_C_13	106800.0	2.368293157004649e-16	2	0.6675
988	-0.7923796820218305	-1.136000169151082	-0.5815467282839925	1.3363492077067995	-0.4291027502619957	7.827620062875132	1.8305370196043904	-1.5963929885212795	-0.7318263604358747	1.0031438067305984	1.8239977247826382	0.37332538045982777	C_42 eta_C_13	106800.0	2.368293157004649e-16	2	0.6675
989	-0.46602089252553436	0.0958482446603921	-1.9745707005684856	1.982708664116202	0.2155672166264314	7.695734302137603	2.3368825126945447	0.38704448662737645	-0.2184746744104455	-1.272095140191629	-0.2842852136662968	0.33985379595380494	C_42 eta_C_13	106800.0	2.368293157004649e-16	2	0.6675
990	-1.0512762445424786	-0.1560577107859942	-0.6345409400078346	0.9775955004768024	-0.8242561889816111	8.514387924241973	0.965901848136042	-0.10871460772716997	0.6484666996709795	0.8848277370508322	-0.21532050590380716	0.3916600477166004	C_42 eta_C_13	106800.0	2.368293157004649e-16	2	0.6675
991	-0.22392847437362667	-0.18635405878343864	0.0937718694436132	1.5762506399357346	-1.1069392444459907	7.164633070720725	2.531779492764193	0.15656391392340843	-1.3763266158451155	-0.5691670819298721	0.967347010696411	0.40632576877341736	C_42 eta_C_13	106800.0	2.368293157004649e-16	2	0.6675
992	-1.457654548350102	-0.056326116843257376	-0.32922316035691934	1.7306050124049612	0.2345164484841618	7.750148728324903	1.0422982172191713	0.09087008256378847	-0.5561169752152703	0.6150658480158392	1.4407104126784303	0.37677477008097804	C_42 eta_C_13	106800.0	2.368293157004649e-16	2	0.6675
993	-0.9568466787402534	-0.7180468378503073	-1.039137561834222	0.8293569816167529	-0.7985601930702653	7.045221471080608	2.7343435734569392	-0.5627474934014983	-0.7398774481233988	-1.3006174565645334	0.48537987229730256	0.3367794675099532	C_42 eta_C_13	106800.0	2.368293157004649e-16	2	0.6675
994	-0.7382570709227881	-0.17563380313092705	-1.2292100477986896	1.5717524904808218	-0.005879599000913616	6.2079855863413425	2.829958066064173	-0.2198805630383024	-1.1811744042471597	0.2721236339568593	-0.2579744674661651	0.3473107704395732	C_42 eta_C_13	106800.0	2.368293157004649e-16	2	0.6675
995	0.22277369139099856	0.4195223541062819	0.7125059951955002	2.012009964034146	-0.3198472648860059	7.623166508354851	1.3728447136115456	0.3770444837939397	-0.5703009418037536	0.6681161671606167	-0.557748546061065	0.31276567680511697	C_42 eta_C_13	106800.0	2.368293157004649e-16	2	0.6675
996	-0.9444232285466039	0.6167417645029113	-0.21201223449839898	1.9682862403308168	-1.0559790129779034	7.66940456826372	1.958847526531673	-0.7731469890450227	-1.0343867732101226	0.16434563761834708	1.0517871640629746	0.383097196609122	C_42 eta_C_13	106800.0	2.368293157004649e-16	2	0.6675
997	0.529169262683477	0.29988313500904035	-0.5973484233440451	1.9745027514016964	-0.5022638608166976	7.647689932018894	1.1036050717162567	0.07822359964458361	0.10457629306805824	0.8823302579071307	0.6585045571463249	0.3430511990765065	C_42 eta_C_13	106800.0	2.368293157004649e-16	2	0.6675
998	-2.5950136610279766	0.7909632724277902	-0.03258964860945	2.300709675059893	-0.1139345074054343	9.567970332876467	3.2111951909452645	1.2403693210168465	-0.5612281453910433	1.0628698752337133	-0.16150640318492157	0.42323686302939717	C_42 eta_C_13	106800.0	2.368293157004649e-16	2	0.6675
999	0.2562782529061825	0.09159861277897721	0.5570281630750651	1.1058306085233183	1.4659454091197952	8.822318732565913	3.6375459061819013	0.2579261301320643	-1.5584102170383445	0.09078387120513212	-0.17240566140279492	0.42944918339045224	C_42 eta_C_13	106800.0	2.368293157004649e-16	2	0.6675
1000	0.17566143986145774	-0.0036551554501655604	-0.5837477176730751	0.7615493732487518	-1.096595693977606	6.107570316902991	1.1263922766518375	0.4654377413188425	1.2379778333216893	-0.6934344778950269	-1.1016741089906086	0.32525781221727235	C_42 eta_C_13	106800.0	2.368293157004649e-16	2	0.6675
1001	-0.06410348149141555	0.5720566703786337	0.40437778923670636	-0.3773815917644919	-0.08629097590764892	5.196110660127209	0.8180936607313788	0.35429540763068224	0.4000608354888421	-0.793716261856511	-0.2538322215346822	0.44044760146770345	C_42 eta_C_13	106800.0	2.368293157004649e-16	2	0.6675
1002	0.5222579485478447	-0.26305625464287763	-0.31775187146449796	0.4317249634767453	-0.03508957558150518	7.956635840523099	-0.3871556101565223	-0.4189120850581101	-0.5050046321932858	-0.5472325163405001	-0.13773590690382673	0.530398129482147	C_42 eta_C_13	106800.0	2.368293157004649e-16	2	0.6675
1003	-0.35136257199479315	-1.3134761560761024	0.662139673082092	0.24893601199599474	0.05509181798397596	5.927498964873005	1.2629007727283474	0.23630854700324963	-0.08204931638498873	-0.44110123100498616	0.39604177978375965	0.41715599273886816	C_42 eta_C_13	106800.0	2.368293157004649e-16	2	0.6675
1004	-1.0248230651598258	0.04195020184808811	0.19438707471471245	0.8100627577372748	-0.8284058145551914	5.501813190463373	0.3990494614197575	0.7884638234288908	0.5379741579193983	-0.4125679336671595	0.46840654333120957	0.32573859129868526	C_42 eta_C_13	106800.0	2.368293157004649e-16	2	0.6675
1005	0.6413479530876731	1.1184742606228821	0.5251091390127588	0.46693395556718403	-0.45768394505751386	6.445723715295861	1.107950863488755	-0.8945839684601672	0.5609553100930091	-1.2134953703628584	0.23149941135706237	0.5200358237215176	C_42 eta_C_13	106800.0	2.368293157004649e-16	2	0.6675
1006	0.05152081918648598	0.3082646629737166	-0.2798113717616498	-1.2154636166738666	0.8247569495058273	4.468931837489187	1.2628436890737755	0.08030648715848203	1.1503984508364222	-1.7045246361669568	0.9839452378634413	0.43676376597456806	C_42 eta_C_13	106800.0	2.368293157004649e-16	2	0.6675
1007	-0.09086716700753139	-0.40364764975889295	0.6046487764218792	0.28903058538705745	0.31254072759663465	5.518750853291015	1.4733725935942843	-0.017283290253447617	-0.1827574501322832	-0.7609979015257118	-0.6895146171309294	0.34811129626657944	C_42 eta_C_13	106800.0	2.368293157004649e-16	2	0.6675
1008	-0.008400642136608375	-1.2067805603928217	0.21201008585869294	-0.17578330921465884	0.0981814032129973	6.188121757165484	0.6870889913658839	-1.7395494022614149	0.6251033115288487	-0.17411927575494163	1.0043362826442055	0.34265207417734755	C_42 eta_C_13	106800.0	2.368293157004649e-16	2	0.6675
1009	0.2812771380638361	0.08037134161685855	-1.0759430797419982	0.49128343545906156	0.678651105819131	6.067848965619346	1.153313155262261	0.16704439406944388	1.035588742790183	-2.307231803723854	-1.0743734482238885	0.32976240412085717	C_42 eta_C_13	106800.0	2.368293157004649e-16	2	0.6675
1010	-0.28475508284519	-0.18199444416587887	0.1144921571500035	-0.5442046231202148	-0.3285973896642602	6.805097238563288	-0.15204334808438072	-0.30579884190884143	1.9528456174130122	-0.24315156734464016	-0.9893783751714595	0.4770715146348541	C_42 eta_C_13	106800.0	2.368293157004649e-16	2	0.6675
1011	0.5863994833882779	-0.21409436846639635	0.8104555817710657	0.19543385040533082	-0.5978533740510285	5.6255350110848	1.4699025533753007	-0.06596145953322029	-0.0883539966455507	-1.6533343855772837	0.22565032627792994	0.3786953908555691	C_42 eta_C_13	106800.0	2.368293157004649e-16	2	0.6675
1012	-0.6533562889013681	-0.0749104938841733	0.4150051494908449	0.16756795933548305	0.717488525985194	6.181155168336155	-0.054902024986782844	-0.12953040381604486	0.6925143958167678	-0.5175028279198597	0.6482691852292084	0.3750663721792522	C_42 eta_C_13	106800.0	2.368293157004649e-16	2	0.6675
1013	-0.17495713996453888	-0.7708129751663881	-0.17337315190842909	-0.5733032039962045	-0.30162360570726315	5.58334450027235	1.54996343654553	-0.7508534177762265	0.5649014160516742	-2.401418997293566	-0.3266032167948426	0.444765954167852	C_42 eta_C_13	106800.0	2.368293157004649e-16	2	0.6675
1014	0.05334660832737758	-0.2063655016571089	-0.46464276214612243	0.09150599628849818	0.48941456496670466	4.825679277327053	1.7862888071048533	-0.4116519425367574	0.12054820623037678	-0.8651282173467377	-1.0357943717579203	0.4699208663224834	C_42 eta_C_13	106800.0	2.368293157004649e-16	2	0.6675
1015	0.9790592066230915	0.4168777420867195	1.4344634205638083	0.5374698708113093	0.1919587653437248	6.002046820194219	0.23903989563850128	0.16326625928570948	0.7106356084215809	-0.4489289530265427	-1.4312819933461236	0.33130950801595405	C_42 eta_C_13	106800.0	2.368293157004649e-16	2	0.6675
1016	-0.1730865529878501	0.6223600405339291	0.4814431812326237	0.44607275688329145	-0.5564355828449102	6.085894703284544	0.7537142558527447	-0.9437631927681652	0.2977672893211425	-0.9764594320533365	0.21840223421512323	0.4680375815114382	C_42 eta_C_13	106800.0	2.368293157004649e-16	2	0.6675
1017	1.4288002104171793	0.2931768899165169	0.16416071526323572	0.444275085513628	0.004684816264332108	6.108502207834376	-0.10835346570800793	-0.133095301894841	1.4160710451483098	-0.2738050073292579	-0.10478015647129153	0.3607161827114675	C_42 eta_C_13	106800.0	2.368293157004649e-16	2	0.6675
1018	-1.8291416123708066	0.803603109475854	0.7019927686617902	0.6907634958627383	0.36624916847848055	7.686310698878635	2.0743987593731887	0.964597269331806	0.7861400284402481	-0.08869676434326303	-0.9287657236953388	0.4576825689597569	C_42 eta_C_13	106800.0	2.368293157004649e-16	2	0.6675
1019	1.0780572010906346	0.07658302015960614	1.2989486860489365	-0.4986903017244752	1.9977716673859012	7.043968770751846	2.4918978242683183	0.05987474697280877	-0.2429137267932267	-0.991767400994167	-0.9564301424015804	0.4355890265603035	C_42 eta_C_13	106800.0	2.368293157004649e-16	2	0.6675
1020	-0.03303605864071201	0.22312950989861688	-1.3888690249025761	1.9736359350885997	-1.017443714685384	7.966934598777029	1.2056417527369092	-0.2278853943869026	1.883974336862842	-0.2943566055835266	-1.901816913784218	0.3680127742053336	C_42 eta_C_13	106800.0	2.368293157004649e-16	2	0.6675
1021	-0.257225574041605	0.7443839202411248	-0.2987955307569232	0.8342991741808338	0.1512423373661148	6.835650511032286	0.9009956235623373	-0.3330800936854943	1.0162490425771935	-0.40146516563450013	-1.1731752498812302	0.4005994575455274	C_42 eta_C_13	106800.0	2.368293157004649e-16	2	0.6675
1022	0.3350461728724175	-0.018154615036145492	-1.1833146254559694	1.593703394786963	0.20423469575526576	10.1562565203699	-0.2940935640126254	-1.111464102088859	0.1450601748825173	-0.16981237571782354	-1.0657283257059298	0.49392590805668246	C_42 eta_C_13	106800.0	2.368293157004649e-16	2	0.6675
1023	-0.5497131681465762	-0.9395451291378031	-0.006596923036157245	1.4860629771179958	0.3082879866323997	7.852262942755766	1.3377844915870936	-0.48940440304618293	0.5726028071670779	-0.06568095831360758	-0.5074423986937233	0.39699883113764556	C_42 eta_C_13	106800.0	2.368293157004649e-16	2	0.6675
1024	-1.227300700434204	0.26692287003302817	-0.5363843524015682	1.9926940274099956	-0.709612499520334	7.301269172614999	0.48284121777407507	0.11984302547949716	1.1242764609159146	-0.024909019133672747	-0.45683181297771297	0.33353099031962574	C_42 eta_C_13	106800.0	2.368293157004649e-16	2	0.6675
1025	0.4335556450003808	1.24642402598776	-0.22775153681286545	1.8490199950186277	-0.27939940545949343	8.394844836606852	1.189098689355989	-1.586179027661886	1.2055922056841366	-0.8623391509466181	-0.6709228887283764	0.5075216866469061	C_42 eta_C_13	106800.0	2.368293157004649e-16	2	0.6675
1026	-0.13880652558567796	0.5055991566702293	-1.102743539872569	-0.04801888855783581	1.1901558042563096	5.992641318779821	1.3380248352876822	-0.6347582541518166	1.773766970289244	-1.391389396606219	0.04408244796817507	0.4442335768388514	C_42 eta_C_13	106800.0	2.368293157004649e-16	2	0.6675
1027	-0.2887581000057533	-0.11648367513894126	-0.1292217957718201	1.5485990495680506	0.6084234818987622	7.336385010715919	1.5496859235741867	-0.7146318600466177	0.4153327137573416	-0.38856862032191286	-1.5205881891077941	0.3479449898899978	C_42 eta_C_13	106800.0	2.368293157004649e-16	2	0.6675
1028	-0.2058762720527358	-0.8573634563781202	-0.5446903146161111	1.0395328746162729	0.37622231904498565	8.088955368298507	0.7724240574259181	-2.4449255536840346	1.2521341034209432	0.2531563574391246	-0.009009368163983792	0.39111446063480637	C_42 eta_C_13	106800.0	2.368293157004649e-16	2	0.6675
1029	0.096594406735085	0.30231132596206745	-2.0045719009746024	1.7245355553800803	0.9857346321781542	7.955739938685756	1.2371298402252213	-0.5215990906094092	1.623606924782339	-2.049105324196326	-1.9068597161604117	0.29864347052169093	C_42 eta_C_13	106800.0	2.368293157004649e-16	2	0.6675
1030	-0.48079209690962743	0.062473619899886354	-0.600724331275641	0.6579773189433117	-0.13691980082090005	8.78414284025082	-0.062136063895895224	-0.9866238178052176	2.575898832197274	0.16196178077233409	-1.8138050934738648	0.45698211420790363	C_42 eta_C_13	106800.0	2.368293157004649e-16	2	0.6675
1031	0.38929160164960436	0.03668355700810201	0.15857564222935033	1.3135953452169868	-0.4429610955764735	7.412222814534045	1.5432526082513955	-0.7950955678099556	0.5007609402314049	-1.3446266360889305	-0.6456660339084136	0.33047664889538525	C_42 eta_C_13	106800.0	2.368293157004649e-16	2	0.6675
1032	-0.8646838800150843	0.1322109398342421	-0.2822526607996503	1.4488690325589757	1.051511339266752	8.000167916163058	0.03255094035283309	-0.8618895899686553	1.273985716099489	-0.12620995000523236	-0.30724252916911676	0.4695564960106311	C_42 eta_C_13	106800.0	2.368293157004649e-16	2	0.6675
1033	-0.3738740470075923	-0.4604535350795429	-1.0257281193102985	0.5265726699786498	-0.10544739208182252	7.28046988015142	1.6297549086594199	-1.4725411747819652	1.1689649873220795	-2.143553891170283	-1.2316518257342979	0.4194067944487972	C_42 eta_C_13	106800.0	2.368293157004649e-16	2	0.6675
1034	-0.14540629014234896	0.0651961381014027	-1.2185086025545553	1.2932331963138277	0.8029409866061727	6.433368860720085	1.8560100301470526	-1.089173964182508	0.7178668947557999	-0.49315874761176837	-1.860403584858474	0.4326214461017662	C_42 eta_C_13	106800.0	2.368293157004649e-16	2	0.6675
1035	0.7993351755671194	0.6006314096353844	0.8143411657219446	1.7574420418338934	0.4737190885026706	7.882376980337433	0.3273075931423733	-0.5078377182645826	1.3062953805703998	-0.05904579428036917	-2.303514738800495	0.32689555877709575	C_42 eta_C_13	106800.0	2.368293157004649e-16	2	0.6675
1036	-0.3691237153406368	0.7922813912439851	-0.163145422852405	1.7055473522578888	-0.3972568653763711	7.922166115107157	0.8429287529210153	-1.622595458951437	0.9100521343979734	-0.6104526432232765	-0.7490833581822725	0.4494524942420972	C_42 eta_C_13	106800.0	2.368293157004649e-16	2	0.6675
1037	1.2214590993545975	0.4994322797516656	-0.5617540749307814	1.711132213542184	0.25296620202493303	7.893231448580975	-0.01071598198992664	-0.8365486550455222	2.0344376698356657	0.13984773531125774	-0.9773366820327222	0.36666986647897454	C_42 eta_C_13	106800.0	2.368293157004649e-16	2	0.6675
1038	-2.0447122750821047	0.9580537081279331	0.02786257676073218	2.047962456077484	0.6477512368983946	9.861092116042949	2.1461865706655052	0.23547452310844275	1.4113002657851978	0.3337610472883337	-1.7512036482940614	0.4587754502879725	C_42 eta_C_13	106800.0	2.368293157004649e-16	2	0.6675
1039	0.8840486773051611	0.2893416782790631	0.653082021536261	0.777855856893823	2.631855314712251	9.102010156509925	2.559427854120817	-0.5766985091989535	0.35586494563641324	-0.6433206629941727	-1.7917185102991624	0.4223103889779181	C_42 eta_C_13	106800.0	2.368293157004649e-16	2	0.6675
1040	1.0530192654241528	0.20866807894384803	0.24576115008660296	0.23063382680380393	-0.2824476918366149	7.861317422333929	1.8756303175698883	0.29447134469759334	0.2544115071264314	-0.38013115421076293	-1.0023846200007627	0.3378678330431311	C_42 eta_C_13	106800.0	2.368293157004649e-16	2	0.6675
1041	0.7276438063088594	0.7331625626533392	1.2987946248230458	-0.8440427521744542	0.7954554188577903	6.7195715067803174	1.5805262478039543	0.1771759294901777	-0.5395842846190163	-0.4810131546678073	-0.18601971681153293	0.35398224788775556	C_42 eta_C_13	106800.0	2.368293157004649e-16	2	0.6675
1042	1.3242692862222594	-0.033733869618677706	0.6080829723637887	-0.06545317262007386	0.8298527732034551	10.080650188097223	0.39256043168496774	-0.6483268659257783	-1.5016991444619374	-0.2563006245121033	-0.07603051101923464	0.5159394638918144	C_42 eta_C_13	106800.0	2.368293157004649e-16	2	0.6675
1043	0.4443879072721643	-0.9625432585007234	1.5640127969440611	-0.2625814568140008	0.9243456533378799	7.744887814352343	1.9775522686331157	0.04067729517995552	-1.084469327223271	-0.15534115262360973	0.4285755421245232	0.34684177773191405	C_42 eta_C_13	106800.0	2.368293157004649e-16	2	0.6675
1044	-0.2546123202995751	0.2525857511455031	1.0810885822569234	0.2871534477830793	-0.013374164174722893	7.187832228109499	1.1432632551615514	0.6440502479758712	-0.3541893872117325	-0.11893562770231762	0.4976919772588568	0.3093446418207763	C_42 eta_C_13	106800.0	2.368293157004649e-16	2	0.6675
1045	1.5511013515279675	1.23787520937926	1.5094380652427715	-0.10176956800941431	0.4074310858843117	8.294396051272951	1.8749464411369892	-1.1532246396071364	-0.42308700933796795	-0.9140234880228988	0.27196380999688846	0.4860440057354424	C_42 eta_C_13	106800.0	2.368293157004649e-16	2	0.6675
1046	0.8382826901751014	0.49288863484006346	0.614523347632449	-1.6160783483337986	1.7186512905093352	5.870184771677218	1.9805784182975308	-0.12357520799524381	0.202120651431533	-1.4119980782775803	0.9891331228115922	0.3536017502516289	C_42 eta_C_13	106800.0	2.368293157004649e-16	2	0.6675
1047	0.7197372138589585	-0.13434247549468473	1.5832632218075495	-0.2316953155726467	1.2003887231634531	7.223156736618307	2.220265890389107	-0.22222847884087096	-1.0957769505018926	-0.46552835773850554	-0.607618921241363	0.33365539344889206	C_42 eta_C_13	106800.0	2.368293157004649e-16	2	0.6675
1048	0.8058213945309364	-0.8790338285729146	1.1315791890965603	-0.6558693567068096	1.0162792919460546	7.984692457896759	1.4631600537513418	-2.056925894292574	-0.3308568024554344	0.13858025281223585	1.0049790483426906	0.3168978941611323	C_42 eta_C_13	106800.0	2.368293157004649e-16	2	0.6675
1049	1.0568330445114713	0.28815834652248673	-0.22704717699214377	-0.03257355250370658	1.5007289302414994	7.849844120965976	1.951404164095138	-0.022915100001096787	0.1423347743094161	-2.03882710562438	-0.9697830241096012	0.29553370615623215	C_42 eta_C_13	106800.0	2.368293157004649e-16	2	0.6675
1050	0.5055769738110836	0.04696750078482027	0.9693338739064217	-0.9978414799395695	0.5097698851534059	8.688614534237058	0.6142131057280206	-0.5234542560210048	1.008044162808368	0.05694664617513586	-0.8916269396256434	0.4192169026876066	C_42 eta_C_13	106800.0	2.368293157004649e-16	2	0.6675
1051	1.4398293733096694	0.02082620238662589	1.7202383095913183	-0.27554552468190147	0.25125157738312137	7.300372377340342	2.1838928613867044	-0.28505611654914076	-0.9869137965309491	-1.3701739089821767	0.26535896165935796	0.3275359462015336	C_42 eta_C_13	106800.0	2.368293157004649e-16	2	0.6675
1052	0.17489698972612178	0.11878807327261019	1.304125378034393	-0.35234763954807174	1.5804101910986537	7.8952029007663205	0.6962568245143625	-0.35443814039281357	-0.19158965146787546	-0.217412189480519	0.668611050421864	0.44728883361716654	C_42 eta_C_13	106800.0	2.368293157004649e-16	2	0.6675
1053	0.6345388388324718	-0.4797900010225336	0.768121064097773	-0.9988647113580543	0.5402949416551618	7.1684432500578525	2.3439422661322933	-1.0150400061693783	-0.3550759848066532	-2.118208605752293	-0.25589773573226804	0.40623609414887885	C_42 eta_C_13	106800.0	2.368293157004649e-16	2	0.6675
1054	0.8772998637111336	0.04829306782120436	0.33794314818174137	-0.4002680048811594	1.3658798511438226	6.313306955579915	2.4853160623639576	-0.6345171230944782	-0.7902757909596961	-0.5654299360376683	-0.9352379250182298	0.4758346908496552	C_42 eta_C_13	106800.0	2.368293157004649e-16	2	0.6675
1055	1.7733836118527526	0.588711872959953	2.4604015902879177	0.015491710542559546	1.085541007753153	7.775588306768157	1.0127804920254375	-0.021850321694895102	-0.19565247129253796	-0.15240848637907517	-1.2906864238654108	0.2673259529127927	C_42 eta_C_13	106800.0	2.368293157004649e-16	2	0.6675
1056	0.6242806288464173	0.7812153888065011	1.3156388498087364	-0.08370271748158481	0.27806163890268487	7.8161387790349	1.5707491701107361	-1.1989756160049274	-0.6360702858461906	-0.6764117735082233	0.2616659149451799	0.4786553364121468	C_42 eta_C_13	106800.0	2.368293157004649e-16	2	0.6675
1057	2.4045333035172836	0.4862410389699036	1.0397738488043622	-0.08773753327713234	0.8796987424614376	7.787268606642745	0.7223763216876471	-0.34792113232525557	0.47661323021127694	0.033195705807383055	-0.04904117326831915	0.29936613053460503	C_42 eta_C_13	106800.0	2.368293157004649e-16	2	0.6675
1058	-1.062488263122249	0.9479178023282155	1.6201936766679417	0.11548171918986415	1.2078408524901771	9.781388637278765	2.8310226733388135	0.8250654274798412	-0.1662851985135291	0.21794979694417038	-0.834933422104903	0.4305906634678479	C_42 eta_C_13	106800.0	2.368293157004649e-16	2	0.6675
1059	1.9519343968729028	0.27567554677880307	2.3320061773747702	-0.9733856684996754	3.0329189749119054	9.01108858410783	3.2489353333217545	-0.12106012943732161	-1.1572141621968206	-0.7060540794005884	-0.8585074155881226	0.3389641260632268	C_42 eta_C_13	106800.0	2.368293157004649e-16	2	0.6675
1060	0.06488922854978466	-0.2639939641010887	-1.9077620895209308	-0.6758952244920271	-0.6930164336680127	8.48828020542838	1.54113357124286	1.2429722163256394	-0.01092614267580895	0.7656954772185971	-2.4198191101549824	0.35534834655814623	C_42 eta_C_13	106800.0	2.368293157004649e-16	2	0.6675
1061	-0.1728205194319394	0.2669285412951365	-0.7836451708907811	-1.8366001992836212	0.4283461797086284	7.270354884536523	1.2281575201606942	1.1155165477769196	-0.7739310301873122	0.6683181643828889	-1.7238831148260538	0.32644844098556963	C_42 eta_C_13	106800.0	2.368293157004649e-16	2	0.6675
1062	0.43170988145149725	-0.4948342756255204	-1.7621586417555977	-0.964889992404797	0.47231890992265796	10.822885618596072	-0.01471370729321618	0.28961491873729484	-1.7244406992025536	0.7961317955409734	-1.614522644633344	0.4791518784665034	C_42 eta_C_13	106800.0	2.368293157004649e-16	2	0.6675
1063	-0.47081821962363474	-1.4467453636695313	-0.4760290581089239	-1.2207657755486736	0.5714427082032427	8.398603666591283	1.6595768339981816	1.0356291297695188	-1.3189422092103567	0.8727363936926187	-1.0088813879652259	0.3624522203021914	C_42 eta_C_13	106800.0	2.368293157004649e-16	2	0.6675
1064	-1.1645047323838214	-0.22546816993907962	-1.0331770608421158	-0.599269557272788	-0.4048230462133175	7.7968019735570016	0.7809254538611473	1.5588056279699236	-0.5814516426623992	0.9373019862592982	-0.9671122826137873	0.3121263747001292	C_42 eta_C_13	106800.0	2.368293157004649e-16	2	0.6675
1065	0.5459294300981778	0.7355901616220978	-0.7637078324831171	-1.125033457254209	0.019694647683921995	8.952989477218093	1.53415688641899	-0.2214740567155721	-0.6706812168778665	0.20720857160661618	-1.1807514155644405	0.4227748689333685	C_42 eta_C_13	106800.0	2.368293157004649e-16	2	0.6675
1066	-0.0526351909192901	0.02137242938024191	-1.6494390520325488	-2.6531240385411436	1.408581227259853	6.38272242001201	1.661646856627849	0.8534060329006108	-0.05232861167244378	-0.28969386149266046	-0.4472169747188356	0.3191131299478141	C_42 eta_C_13	106800.0	2.368293157004649e-16	2	0.6675
1067	-0.2031582773534093	-0.6395367071505424	-0.6534456771505037	-1.2001550100082896	0.8589450633622663	7.838964518792885	1.9023753059007322	0.7270601002958839	-1.3117464816449445	0.614844656928654	-2.0365155560757158	0.35856419343055296	C_42 eta_C_13	106800.0	2.368293157004649e-16	2	0.6675
1068	-0.1182275559857487	-1.3517240929623258	-1.0640139550949788	-1.6340517597888	0.6503730735733692	8.626883157298039	1.1002217631251372	-1.1133877583097087	-0.5740803458330032	1.2539450527648035	-0.5380695930427106	0.31912875588771317	C_42 eta_C_13	106800.0	2.368293157004649e-16	2	0.6675
1069	0.1858348488002104	-0.19138943052756868	-2.593638947780189	-0.9703409127359309	1.1996591371504957	8.488071145236422	1.6038453026769321	0.9153277413240157	-0.09599483193951122	-0.9855130293162829	-2.449165961974599	0.3240452751862203	C_42 eta_C_13	106800.0	2.368293157004649e-16	2	0.6675
1070	-0.4009478362112077	-0.42677889608881664	-1.0810076527724797	-1.9983134150382862	0.14240000043333964	9.355652579265913	0.22187060635261513	0.39831461395230794	0.7341782604475464	1.1292193175517597	-2.3438181824516597	0.36703053397792873	C_42 eta_C_13	106800.0	2.368293157004649e-16	2	0.6675
1071	0.49347491418032896	-0.45847442868585786	-0.30446275246467436	-1.1635799245705256	-0.13981646343368706	7.9034709741394895	1.8746669773029123	0.7114888551365367	-1.2021770441526594	-0.2909366462302176	-1.1368455738456815	0.34814146079007435	C_42 eta_C_13	106800.0	2.368293157004649e-16	2	0.6675
1072	-0.7904072800074197	-0.30204713124658455	-0.7626771764801517	-1.3433487232155823	1.2711008678820794	8.506249511471582	0.3143781303913667	0.6462347713310165	-0.4203367790985788	0.8682618096898723	-0.8249009116271763	0.4141530103637872	C_42 eta_C_13	106800.0	2.368293157004649e-16	2	0.6675
1073	-0.2901346470484996	-0.9614799136609629	-1.60224348401778	-1.929844045236655	0.1733170140537078	7.738042164144537	2.0191715395360013	-0.037445540232722806	-0.5890429490427707	-0.9905735657181955	-1.7773414515181194	0.3607676634156335	C_42 eta_C_13	106800.0	2.368293157004649e-16	2	0.6675
1074	-0.05553167823896298	-0.46850624879723424	-1.7041512292547383	-1.3487759792073015	1.0391686911795799	6.854751230980009	2.1934280275739506	0.2813432639744526	-1.0124186300434048	0.5369393274993326	-2.393679184221036	0.4440649554476617	C_42 eta_C_13	106800.0	2.368293157004649e-16	2	0.6675
1075	0.9029983058710369	0.129101320931882	0.33646192052046303	-0.9111912514316848	0.7341264572966952	8.411461395465324	0.6319793775578747	0.8902217250054503	-0.42985256319546067	0.9164003314023268	-2.909454131530558	0.32347855060821024	C_42 eta_C_13	106800.0	2.368293157004649e-16	2	0.6675
1076	-0.2864003844491289	0.3067691306896071	-0.6030339427111558	-1.0400648873742087	-0.10340544887990662	8.434472193800032	1.1967413566535956	-0.2863135378795703	-0.8668352581374057	0.4334856440299423	-1.2999644161647643	0.4622185106000838	C_42 eta_C_13	106800.0	2.368293157004649e-16	2	0.6675
1077	1.3613051479857747	-0.0063146021413697925	-1.0530451438255228	-1.0485008532300788	0.5213736987475105	8.385931690304227	0.30230099729890114	0.6092402663556005	0.2177805959311257	1.1325290592801485	-1.4873515409464886	0.32198985451041495	C_42 eta_C_13	106800.0	2.368293157004649e-16	2	0.6675
1078	-2.0014025721389195	0.47037658173807045	-0.4486526322116	-0.8761920941444254	0.8835392327439535	10.516461856246556	2.5426607280545914	1.8343267122995244	-0.41268993965800904	1.3068803115824263	-2.275675493011595	0.4048988780967899	C_42 eta_C_13	106800.0	2.368293157004649e-16	2	0.6675
1079	1.0008516384757251	-0.182629880412102	0.15980924968796031	-2.01947548572013	2.7807348067361204	9.70657308602599	2.9860832105072332	0.7391892174330793	-1.3721177158168782	0.3479300137476011	-2.328105161720964	0.3248786693907968	C_42 eta_C_13	106800.0	2.368293157004649e-16	2	0.6675
1080	-0.2392875182861743	0.254233543922586	-1.1822022532368504	0.47317229065078625	-1.491562099679404	7.463411636573931	1.2152521572536652	-0.5237455366271652	0.8012642755823737	0.6199408840351196	-1.5741410952091317	0.38519930997226665	C_42 eta_C_13	106800.0	2.368293157004649e-16	2	0.6675
1081	-0.44066305519278054	0.7715145274997633	-0.08020135431298152	-0.660852390672988	-0.4124201169487455	6.319034867909712	0.9123128042683448	-0.6342696185893283	-0.020491214564533025	0.5167512758428369	-0.7854874123645494	0.3887798920974963	C_42 eta_C_13	106800.0	2.368293157004649e-16	2	0.6675
1082	0.13548091734895773	0.01391445555893007	-0.9525376857058652	0.1546510440378908	-0.3493942706523177	9.719418992289107	-0.27673030983739144	-1.477909395508877	-0.9542929025923953	0.6616975125008095	-0.6722099954106072	0.5432442004125675	C_42 eta_C_13	106800.0	2.368293157004649e-16	2	0.6675
1083	-0.7265612694852975	-0.898164230023517	0.21265045233833763	-0.042304234649437215	-0.2521939979587076	7.335792404634927	1.3465862322319162	-0.8276899704055876	-0.5322881797087374	0.744221837075527	-0.11201076856308269	0.3645726741890418	C_42 eta_C_13	106800.0	2.368293157004649e-16	2	0.6675
1084	-1.3821819360577574	0.2980405355856194	-0.31873376629800715	0.5274587228030255	-1.1963459476279714	6.77727115684646	0.49599505112529507	-0.13515816420138638	0.13891211040247928	0.8090059378162732	-0.051451848185694066	0.32279994580904076	C_42 eta_C_13	106800.0	2.368293157004649e-16	2	0.6675
1085	0.20726896560953714	1.2715082131743176	0.013705449229541027	0.14713113454893328	-0.814700421570932	7.899554577192122	1.1988739129265933	-1.9876047028785238	0.12136269103483467	0.0341773312689037	-0.27904500121668635	0.5219656779601267	C_42 eta_C_13	106800.0	2.368293157004649e-16	2	0.6675
1086	-0.32409489439909933	0.5346257070774569	-0.880559340798202	-1.486389607578901	0.5808301888866463	5.4659603643559125	1.3468347273348558	-0.9788114587783318	0.7287486827497995	-0.4900793849504247	0.46484243585835333	0.4034753332387921	C_42 eta_C_13	106800.0	2.368293157004649e-16	2	0.6675
1087	-0.4750550626720792	-0.08046970476229873	0.1102862115922163	-0.006735443595201614	0.023420169109558377	6.811198178399123	1.5573797138267644	-1.0532086745888851	-0.5934021780474166	0.46862662867500793	-1.1736141701019234	0.3329035126435701	C_42 eta_C_13	106800.0	2.368293157004649e-16	2	0.6675
1088	-0.3949909397248017	-0.8178577825443063	-0.3185396388295486	-0.4608964892941715	-0.22287940484688507	7.585706941957798	0.7845545278518145	-2.922397031483559	0.19814310390093148	1.136684477799061	0.4423242031829528	0.3374033254482201	C_42 eta_C_13	106800.0	2.368293157004649e-16	2	0.6675
1089	-0.09173985152068101	0.3332581909156897	-1.7899833672513488	0.19976671709144253	0.439272554817896	7.44826382824598	1.2467171719545773	-0.83882319747581	0.6376463749883929	-1.204989327638319	-1.5681531511628244	0.34484830288055424	C_42 eta_C_13	106800.0	2.368293157004649e-16	2	0.6675
1090	-0.6584227676125459	0.09482820248264444	-0.3909597978470205	-0.8250643300653332	-0.6597826833770707	8.302551923769952	-0.04611225173983779	-1.3346197254432495	1.53573599880566	1.0085875487612552	-1.4756792246797175	0.4322767397067542	C_42 eta_C_13	106800.0	2.368293157004649e-16	2	0.6675
1091	0.17680456730373414	0.06961053714938797	0.37913737692096067	-0.07192364228779267	-0.9612921487947627	6.89497376832478	1.5510156154763521	-1.1632800892318047	-0.49223191736578287	-0.48212064423078327	-0.2659852230591818	0.33426826670964055	C_42 eta_C_13	106800.0	2.368293157004649e-16	2	0.6675
1092	-1.0382134907185154	0.16057532220699774	-0.06508353233899115	-0.13178541831711688	0.4713404055015964	7.503071333753772	0.047838583454231184	-1.2384669878556847	0.2975040366020128	0.733908061984281	0.11364913602702098	0.4493994839719581	C_42 eta_C_13	106800.0	2.368293157004649e-16	2	0.6675
1093	-0.5577696087131557	-0.42340415196663367	-0.7916184068658922	-0.8341845778227734	-0.631844742487126	6.771803593114143	1.6367797250704643	-1.8923081046877157	0.1536217133715132	-1.2318057262249722	-0.8507300108503276	0.44936765558761455	C_42 eta_C_13	106800.0	2.368293157004649e-16	2	0.6675
1094	-0.3379897685260962	0.10043814541572414	-1.0195390452613458	-0.19214852302335927	0.22003901854252858	5.906439501762817	1.8621905762565856	-1.44231448298724	-0.2881389972919782	0.38405011067750866	-1.5232948301288356	0.46986880910080253	C_42 eta_C_13	106800.0	2.368293157004649e-16	2	0.6675
1095	0.5914551992442738	0.6283817174487502	1.0617116537236226	0.24838866401717327	-0.11075212082176532	7.372640218925748	0.3416695886779823	-0.8130655526031941	0.305889522579445	0.7859673571145404	-1.963338483455697	0.30707523010591886	C_42 eta_C_13	106800.0	2.368293157004649e-16	2	0.6675
1096	-0.5508683193053598	0.8194742249168193	0.03959124463872131	0.1496201653522251	-0.907976523654932	7.419651858266618	0.8550565869156564	-2.015283045591187	-0.1205634549703328	0.27421470523120905	-0.33278192009428254	0.4960422674796589	C_42 eta_C_13	106800.0	2.368293157004649e-16	2	0.6675
1097	0.9571388262079913	0.5296414011483916	-0.3468377323873995	0.1463977625656881	-0.30968117667253586	7.396264752407415	0.0064528756473071144	-1.1893936323021883	0.9992514155150564	1.0101330731799796	-0.6034243553422236	0.32597412264904985	C_42 eta_C_13	106800.0	2.368293157004649e-16	2	0.6675
1098	-2.175310257044579	0.9842521072493708	0.2511239647182799	0.3744249101589233	0.09637121203338217	9.412835187163461	2.15005559516084	-0.03586038941965029	0.36132766845991393	1.193726253405944	-1.4123597001446648	0.4512403950259278	C_42 eta_C_13	106800.0	2.368293157004649e-16	2	0.6675
1099	0.6544083567678841	0.3190944620316041	0.9030352234991142	-0.793651073708123	1.8472406849270415	8.627784820456414	2.5602833694545457	-0.8658081587410702	-0.654324846689428	0.19245236999166349	-1.4492829192408603	0.36995061322728096	C_42 eta_C_13	106800.0	2.368293157004649e-16	2	0.6675
1100	-0.7070654839835399	-0.33182042449279137	-2.268480563087857	0.36663829400067266	-1.0161608672378275	7.068556674032911	1.7134963572335171	0.8853252102875013	2.5532769978565053	0.18206543973863762	-1.049612170258407	0.37486505030728895	C_42 eta_C_13	106800.0	2.368293157004649e-16	2	0.6675
1101	-0.8766951392782925	0.1981154983037812	-1.1630526172676352	-0.7519739237515582	0.1832154888000883	5.895606757680803	1.410827865181797	0.7648915818142177	1.612038395376405	0.07525532280599828	-0.22414149463474203	0.34815610772210187	C_42 eta_C_13	106800.0	2.368293157004649e-16	2	0.6675
1102	-0.2713997513084817	-0.560259731845916	-2.1643308699256747	0.05549482295218074	0.23656932638019637	9.422815460757779	0.2001141694223871	-0.0411529717102262	0.7383624385863867	0.2643785737804685	-0.11218485395141437	0.4518666259951831	C_42 eta_C_13	106800.0	2.368293157004649e-16	2	0.6675
1103	-1.1830596393031398	-1.5111642162265644	-0.8560384548130293	-0.143861009221748	0.34332575938996274	6.931473446042894	1.8230002625408517	0.665731318912402	1.1901143057897614	0.3583451731224771	0.4029002848663521	0.3658849137928527	C_42 eta_C_13	106800.0	2.368293157004649e-16	2	0.6675
1104	-1.8664713524559307	-0.2941726799187989	-1.4113853758836667	0.42244719979784073	-0.7004787310853596	6.356141833337464	0.9699347950349557	1.2067814329937419	1.6916390474244782	0.41254858191967964	0.4727870012421317	0.33781350745250144	C_42 eta_C_13	106800.0	2.368293157004649e-16	2	0.6675
1105	-0.2439553783927657	0.6598134136464171	-1.1825323360080076	0.03377545398563757	-0.25910862135071744	7.520007821617771	1.7098251813937644	-0.5384266067156741	1.8414554976130224	-0.40441819071747365	0.24355198124454866	0.4372834185675234	C_42 eta_C_13	106800.0	2.368293157004649e-16	2	0.6675
1106	-0.7503569008044925	-0.047335371188926265	-2.0365731700016614	-1.5621854666866581	1.2469560015622687	5.0246910508781975	1.8255581610074325	0.49498375406078154	2.4101948137676183	-0.9395621622945038	0.9723663235354608	0.40227347809140485	C_42 eta_C_13	106800.0	2.368293157004649e-16	2	0.6675
1107	-0.923603252840362	-0.7101303846549213	-1.0687169066800317	-0.11019430628482055	0.6518314929321983	6.389989304470058	2.064904551721097	0.3818562239370036	0.9682227586754424	0.056157850159776604	-0.6492812585579386	0.3566825702596368	C_42 eta_C_13	106800.0	2.368293157004649e-16	2	0.6675
1108	-0.8403219415621459	-1.415229848273434	-1.45696342453826	-0.5552033005536066	0.41632207362410795	7.19406006507325	1.288856306425556	-1.4136976911749557	1.8700505138922185	0.7216507368626288	0.988496325114795	0.3503112953237549	C_42 eta_C_13	106800.0	2.368293157004649e-16	2	0.6675
1109	-0.49877353196142654	-0.2604268240514439	-2.969331106178111	0.09519932446277603	1.0307736812010901	7.05111881577003	1.782788824356457	0.5695817555271201	2.2118814852190805	-1.6347238186888913	-1.0192823199278853	0.3321530234447203	C_42 eta_C_13	106800.0	2.368293157004649e-16	2	0.6675
1110	-1.1073434965635554	-0.49413946721405483	-1.445657265087222	-0.913180799641714	-0.11377331548380545	7.940030929689879	0.4281487178996918	0.07056279046245835	3.24770768133105	0.608899312441313	-0.938663127144425	0.35390882947672964	C_42 eta_C_13	106800.0	2.368293157004649e-16	2	0.6675
1111	-0.2512256903348842	-0.5264507163262137	-0.686449682762177	-0.16543483944670215	-0.4271635900996104	6.480319752189708	2.0329077203362145	0.3497433185277558	1.0478265655585013	-0.9111891629556791	0.23770935473684102	0.3315707055503963	C_42 eta_C_13	106800.0	2.368293157004649e-16	2	0.6675
1112	-1.5365904047429149	-0.3626631633928889	-1.1395864935750397	-0.23474853431924453	1.101953655560533	7.1123745901646185	0.5147917812838338	0.2847746058232562	1.8416098922399335	0.3238863736618793	0.6463026085129413	0.4556012127511254	C_42 eta_C_13	106800.0	2.368293157004649e-16	2	0.6675
1113	-1.011105663084655	-1.0277220374805376	-2.0098797150405945	-0.9170922037260282	-0.08144727107569881	6.360571091448655	2.1845737514331933	-0.3733732836195272	1.7576229028527672	-1.6990809950355772	-0.2947976493445648	0.4019810536257085	C_42 eta_C_13	106800.0	2.368293157004649e-16	2	0.6675
1114	-0.7848083835346239	-0.5413693835024167	-2.0511494435136455	-0.289460942320184	0.8496457107934697	5.469938957069463	2.3417616591176014	-0.04174311106551953	1.2815554483905665	-0.039475090647532914	-0.9832419961169	0.47553325261264867	C_42 eta_C_13	106800.0	2.368293157004649e-16	2	0.6675
1115	0.21305585634195023	0.061701936955357584	-0.0906257926608957	0.1440925838161386	0.5144150305674056	6.972512291903727	0.8312684498676703	0.5547191800122608	1.8910030832032898	0.3839062412342034	-1.3529742334817731	0.31267344821016957	C_42 eta_C_13	106800.0	2.368293157004649e-16	2	0.6675
1116	-0.9969339715707864	0.23663471737851524	-0.9547309522057038	0.04398781489773959	-0.38043929632579426	7.02429207034176	1.3910378146082085	-0.5958192430798479	1.497227068630382	-0.1546787349606055	0.23123321059425572	0.44240715392813484	C_42 eta_C_13	106800.0	2.368293157004649e-16	2	0.6675
1117	0.533378035281479	-0.07785821568895052	-1.4265599705494256	0.04032831705191197	0.28705157411803756	7.003381372187348	0.5237256450356023	0.26412385453597426	2.676119100604254	0.5993675793445402	-0.08227651958324847	0.3155032029136029	C_42 eta_C_13	106800.0	2.368293157004649e-16	2	0.6675
1118	-2.7162997505095503	0.39922078781833736	-0.8355432284564771	0.259158256433713	0.6881274702339357	9.10184796126522	2.687251644646751	1.4364239208141005	2.034002128596592	0.790474434629236	-0.8805915134616037	0.3588597511206303	C_42 eta_C_13	106800.0	2.368293157004649e-16	2	0.6675
1119	0.24769631619739324	-0.24878396681046547	-0.27203562027635503	-0.8857402364629495	2.7449253775879057	8.279275125649281	3.115314024238946	0.4258815088794017	0.9071743733677889	-0.21338183462754615	-0.9057544675563136	0.3377944972517232	C_42 eta_C_13	106800.0	2.368293157004649e-16	2	0.6675
1120	-0.2588092570581672	-0.55134929111606	-1.9238667596370924	0.12935786185357576	-1.3912086474790109	10.093155859997662	1.8604429719477495	0.6057348113278229	0.19670597111911786	1.0223633617778816	0.18094336941686087	0.3226191853162833	C_42 eta_C_13	106800.0	2.368293157004649e-16	2	0.6675
1121	-0.4569113236421405	0.009457464608209917	-0.8403093378489321	-0.9780946329651855	-0.3241968428241885	8.572930513906782	1.549762342975356	0.4956627488411909	-0.6077854416331193	0.9196468250444709	1.2164716445494803	0.32919506868028553	C_42 eta_C_13	106800.0	2.368293157004649e-16	2	0.6675
1122	0.11377861539064683	-0.785861237822004	-1.7777195790545381	-0.1716483599017552	-0.26419418973417763	12.9469595466898	0.3003205401894382	-0.2621745716870312	-1.591883733949465	1.026514599640087	1.341530825664153	0.4200943458286542	C_42 eta_C_13	106800.0	2.368293157004649e-16	2	0.6675
1123	-0.7400748958570675	-1.8111214094430217	-0.5435495319382829	-0.37984892402118975	-0.16831822498655377	10.103097531606473	1.9637643192652736	0.38706669619872613	-1.1680265875859708	1.0999833032876676	1.7893951699961168	0.29457979156343	C_42 eta_C_13	106800.0	2.368293157004649e-16	2	0.6675
1124	-1.3890091401244116	-0.514422592419863	-1.080732686318864	0.18907678987594212	-1.1016157388674195	9.316962654673121	1.0888801423912364	0.9184631087128386	-0.4156344367124715	1.176494294780064	1.8992777867813202	0.2784567216003808	C_42 eta_C_13	106800.0	2.368293157004649e-16	2	0.6675
1125	0.1822468261521391	0.482849963935885	-0.8236340132277502	-0.22344420806133755	-0.7205514523795198	10.690607194629962	1.8619346979830422	-0.7296179865584697	-0.4931049707629221	0.42114322239372004	1.6329552696509009	0.4100141443339302	C_42 eta_C_13	106800.0	2.368293157004649e-16	2	0.6675
1126	-0.34135708142505317	-0.2509238418626401	-1.6722111109489246	-1.7733141881926895	0.6523064820626314	7.537246842074172	1.967333925769533	0.2322256458805454	0.14555567018804091	-0.10756221764400742	2.4116898529572763	0.38893312865790935	C_42 eta_C_13	106800.0	2.368293157004649e-16	2	0.6675
1127	-0.4912034104123735	-0.9716306529518802	-0.7178646900370091	-0.3496058065726312	0.10410279419080602	9.38529667456413	2.225331165515555	0.13303197279744164	-1.1699791761907803	0.8430535745505773	0.6292422092107721	0.29084164045279404	C_42 eta_C_13	106800.0	2.368293157004649e-16	2	0.6675
1128	-0.41197505599776046	-1.6990914020922219	-1.1105742224567046	-0.7839438276403246	-0.13452178104660745	10.292911443031485	1.4266028876832348	-1.5564143024431452	-0.3969835025798413	1.53110224123708	2.5712912993576253	0.31199638868189505	C_42 eta_C_13	106800.0	2.368293157004649e-16	2	0.6675
1129	-0.11086965926974006	-0.4795463549918809	-2.577279424361762	-0.142620735494714	0.5076577427024022	10.135433209460427	1.9478154569679713	0.3121788397015005	0.08814667507825737	-0.8548922891015157	0.2751655938865578	0.25404724755630453	C_42 eta_C_13	106800.0	2.368293157004649e-16	2	0.6675
1130	-0.6725680663543181	-0.7233325639064596	-1.1265982636345164	-1.1362724107245534	-0.5719336623712579	11.136256381352636	0.5335754238354056	-0.15364984325839437	0.9656366562870733	1.38414520732126	0.33646068996076967	0.34893519579022975	C_42 eta_C_13	106800.0	2.368293157004649e-16	2	0.6675
1131	0.15346905027125754	-0.7606812822504975	-0.37813610888743315	-0.3841991546157219	-0.8663406774068007	9.405194761252385	2.1811078629806517	0.09170606715005215	-1.058062413813367	-0.11617261291205212	1.5674555478109877	0.2669151393423781	C_42 eta_C_13	106800.0	2.368293157004649e-16	2	0.6675
1132	-1.0484987937682229	-0.5566818821667299	-0.8199061271976036	-0.47573784501823757	0.5423415807352276	10.052594966814878	0.6204503691115856	0.030097514700108772	-0.2500686224328165	1.1126756686499821	2.1263791072164153	0.40870492840534234	C_42 eta_C_13	106800.0	2.368293157004649e-16	2	0.6675
1133	-0.573083064850973	-1.2938960956565837	-1.6245173527917613	-1.1265283067115621	-0.5440795675518597	9.11698677349765	2.3676151526233866	-0.5812799516257798	-0.41873250398254236	-0.8543690521410245	1.1193319837007676	0.3532369364512797	C_42 eta_C_13	106800.0	2.368293157004649e-16	2	0.6675
1134	-0.35567415613329095	-0.7986365144119566	-1.7292188752454887	-0.5190901946844934	0.2962581078885741	8.115074015650729	2.496422086743879	-0.2583689102429772	-0.8597459536100298	0.7665849096202741	0.29385303682676633	0.35457723773566585	C_42 eta_C_13	106800.0	2.368293157004649e-16	2	0.6675
1135	0.5660983337817279	-0.1310016957532729	0.22990744219618112	-0.09229837790404913	-0.027047462619164186	10.047909522142483	0.9515718818716176	0.3050926533404298	-0.2558160364426809	1.1583361054906525	0.043178382142416205	0.23147222427897252	C_42 eta_C_13	106800.0	2.368293157004649e-16	2	0.6675
1136	-0.5661260006413972	0.04667218552864203	-0.6630809213830676	-0.19700163431818446	-0.816010915740975	10.005840343020017	1.5438502087408537	-0.7810834252481079	-0.7052943777239681	0.6588096822412808	1.751773967851231	0.37879297424475455	C_42 eta_C_13	106800.0	2.368293157004649e-16	2	0.6675
1137	0.9219820944247957	-0.2928960154205406	-1.0997856581850676	-0.2016450532426788	-0.2241407243342229	9.884182850297446	0.6434585653676597	0.020662566492707125	0.4251969250292521	1.3968067297054856	1.2593035921783968	0.26017117784957067	C_42 eta_C_13	106800.0	2.368293157004649e-16	2	0.6675
1138	-2.1732718347833413	0.21649016751573952	-0.5180142374009644	0.002568565119614382	0.17161547296608148	12.603424478775667	2.8801838558538924	1.1001969366926254	-0.2293701034381191	1.5776311709215456	0.3885329267570205	0.331817253830986	C_42 eta_C_13	106800.0	2.368293157004649e-16	2	0.6675
1139	0.6258971039017601	-0.4565182659761752	0.05907540627102938	-1.1184276120001515	1.9033373993972802	11.609825198096207	3.331499772285595	0.19664741639278435	-1.2324540503874577	0.5541927807514783	0.3900702629021084	0.32319685187272007	C_42 eta_C_13	106800.0	2.368293157004649e-16	2	0.6675
1140	1.166601622285638	-0.6503265108789162	-1.486917662458596	1.110296627202778	-2.331007318399446	7.711803931958682	1.266999315539865	-0.17155981348539043	0.7429220547171878	-1.0397648863457543	-0.7464795973965006	0.3993958892256609	C_42 eta_C_13	106800.0	2.368293157004649e-16	2	0.6675
1141	0.8407079392861686	-0.09855192968698473	-0.4598097162569885	-0.03367568838777525	-1.2817636119676472	6.649488142128108	0.9656061771446768	-0.2809475543158403	-0.0852486944710021	-1.1554074290272076	0.1244238362153997	0.37949307952349043	C_42 eta_C_13	106800.0	2.368293157004649e-16	2	0.6675
1142	1.4238505798326377	-0.878319906764945	-1.2959959510399768	0.7660267320265146	-1.1987790610150124	9.77378625896653	-0.21987216606451612	-1.0860209105748464	-1.0337147681046766	-0.836727636986825	0.23925129881130028	0.5322164122286903	C_42 eta_C_13	106800.0	2.368293157004649e-16	2	0.6675
1143	0.5653544493873632	-1.8843185087821297	-0.1831090356538544	0.6020918573690391	-1.1023523767604526	7.583520175452084	1.3957586341573232	-0.4409509588369491	-0.6074635302335887	-0.7101826718615503	0.7407746666526437	0.33800069495962975	C_42 eta_C_13	106800.0	2.368293157004649e-16	2	0.6675
1144	-0.11854344443946614	-0.615124586852801	-0.6842442646267298	1.1512023000584106	-2.0249659892921286	7.07219263038847	0.5488470562312575	0.1861363287802605	0.07900630305976512	-0.6884168687947098	0.8192316198470758	0.3419530722827434	C_42 eta_C_13	106800.0	2.368293157004649e-16	2	0.6675
1145	1.652901109224855	0.35709092608653453	-0.40599297379543464	0.8580647608575599	-1.6826663980965493	8.11012171933562	1.251844086840055	-1.5763038569463668	0.05506343491967238	-1.6169246576602165	0.5818925676832373	0.5272577980259965	C_42 eta_C_13	106800.0	2.368293157004649e-16	2	0.6675
1146	0.9479982133842477	-0.35537967556947925	-1.2194318558797927	-0.8872492830024094	-0.26369011575830037	5.843913792097856	1.3962106322128587	-0.5922742011747867	0.6714277931838064	-2.1743857947421343	1.322054269108325	0.430909289200774	C_42 eta_C_13	106800.0	2.368293157004649e-16	2	0.6675
1147	0.8353064748744621	-1.0669214340931532	-0.31235830318540125	0.6481438130419829	-0.8353202910630178	7.102534290595072	1.6082029947662444	-0.6755242580507977	-0.6617730657712453	-1.0866664592343995	-0.33547669519557666	0.3772954266924224	C_42 eta_C_13	106800.0	2.368293157004649e-16	2	0.6675
1148	0.9195452026422593	-1.7741314412613252	-0.6959877236030485	0.16982208100762058	-1.1223420967217064	7.821652336532749	0.8390629928419203	-2.4637294978023965	0.13458004635098558	-0.44114053221495136	1.3681828445903002	0.36781059748330897	C_42 eta_C_13	106800.0	2.368293157004649e-16	2	0.6675
1149	1.160124932961487	-0.5812199459292868	-2.063881456624279	0.8444876402056076	-0.3402293226120128	7.69398515549051	1.301642572089309	-0.476017956047376	0.5824133158951831	-2.8005501463628	-0.7023612800254144	0.3452692343960872	C_42 eta_C_13	106800.0	2.368293157004649e-16	2	0.6675
1150	0.6241719339193064	-0.8191248063706894	-0.7415640258702976	-0.20373471189576464	-1.493058332288209	8.484942483778747	0.009331119671820515	-0.9569264872958984	1.4875861595988682	-0.5051183379738062	-0.6258134028329195	0.4315320810576042	C_42 eta_C_13	106800.0	2.368293157004649e-16	2	0.6675
1151	1.5407293663099024	-0.8566488663437293	-0.02722249925160045	0.5173090984740606	-1.8178983654186145	7.183980555606123	1.5997251541245536	-0.7584010637538623	-0.5584751044487147	-2.0866092495336788	0.563253013521122	0.3461139463200895	C_42 eta_C_13	106800.0	2.368293157004649e-16	2	0.6675
1152	0.30844606616154047	-0.6458600235336224	-0.44330138138421893	0.53165358894504	-0.34683204410263213	7.753995375559409	0.10200554004545079	-0.8277433350162069	0.23960536381333442	-0.8162950214948891	1.0042227668240613	0.51541931192521	C_42 eta_C_13	106800.0	2.368293157004649e-16	2	0.6675
1153	0.7522429831631962	-1.3788327443777753	-1.1494732654004831	-0.2591302243504562	-1.4678241533201075	7.074364718055636	1.6904135695481983	-1.4606626634990443	0.09199021727543856	-2.97202833061764	0.04816029663353041	0.43528462492245246	C_42 eta_C_13	106800.0	2.368293157004649e-16	2	0.6675
1154	0.9902352482069289	-0.8997704049570956	-1.324611176639624	0.4348287005160213	-0.6201003349495002	6.260792025567864	1.909288329741049	-1.0627798081211501	-0.35343048098958046	-1.213677210114558	-0.6700043813082921	0.4873715581189932	C_42 eta_C_13	106800.0	2.368293157004649e-16	2	0.6675
1155	1.8622624837658273	-0.23505840488075108	0.5698901060133341	0.8874033877253741	-0.9804553453662864	7.62377526384133	0.39692621094227043	-0.4625961246857988	0.24665595383356814	-0.7333847887052147	-1.0152017624512062	0.3104643811137659	C_42 eta_C_13	106800.0	2.368293157004649e-16	2	0.6675
1156	0.7407048347386164	-0.0639085581527372	-0.3209479423687814	0.805876472812757	-1.7466137088809677	7.673304494206069	0.9122360117809579	-1.6130659459423076	-0.18592699966178575	-1.3428440507161798	0.5969539811034513	0.5108821445721693	C_42 eta_C_13	106800.0	2.368293157004649e-16	2	0.6675
1157	2.484590380138904	-0.40089628466589633	-0.7069821809824859	0.8059752201983935	-1.167985140550064	7.656899292229361	0.06654611160373225	-0.8016529984540196	0.9453347360827167	-0.5480672014169389	0.24555084840905228	0.29868821487364006	C_42 eta_C_13	106800.0	2.368293157004649e-16	2	0.6675
1158	-0.9023641092602162	0.10208642302330129	-0.15326085021337718	1.0767896260154823	-0.7133231988564673	9.490649452603865	2.1999831478993443	0.3137557579893328	0.29975979311449563	-0.3375950560352138	-0.5689887611370603	0.4502537536960968	C_42 eta_C_13	106800.0	2.368293157004649e-16	2	0.6675
1159	2.041063666291347	-0.5545475782917443	0.415292652039307	-0.13937880484421955	0.9169195522964121	8.776628920231824	2.6090384290570325	-0.5351587821628742	-0.7233793574669862	-1.3320148608316271	-0.5884393401192902	0.36027436886687025	C_42 eta_C_13	106800.0	2.368293157004649e-16	2	0.6675
1160	0.6544189946866968	0.8737174220730509	-1.2948054616130789	0.6459830960687641	-0.7212772360042649	7.315964883300925	1.268875848834547	1.8331600435465174	1.3129718989408368	-1.3367007266911375	-0.26022802087925284	0.34727988913294267	C_42 eta_C_13	106800.0	2.368293157004649e-16	2	0.6675
1161	0.36409616218250335	1.4166642439221402	-0.20573403950964603	-0.4875922991265016	0.43560680426651066	6.274549913871495	0.9659419227305976	1.6953639339207949	0.5340721232676978	-1.4503591303319694	0.6777431763904486	0.2981831544019249	C_42 eta_C_13	106800.0	2.368293157004649e-16	2	0.6675
1162	0.9648310007684564	0.597386434868106	-1.0790114021556547	0.32166361409369754	0.4804448402767086	9.360829799469366	-0.22550208833715457	0.8469220249112565	-0.29892846307817317	-1.113078646144483	0.7958166791147636	0.445427669382803	C_42 eta_C_13	106800.0	2.368293157004649e-16	2	0.6675
1163	0.07439678193099664	-0.3584122169616461	0.08510520776488088	0.133622611454552	0.5827286009914188	7.175259272747766	1.3978859641229548	1.6507438589437657	0.09401308285736618	-0.9823488076597097	1.267617898418262	0.27154905686306124	C_42 eta_C_13	106800.0	2.368293157004649e-16	2	0.6675
1164	-0.6235568805988938	0.9297196711284944	-0.4423551780707799	0.6967676816789652	-0.42367643641754027	6.676048457631124	0.546970198890219	2.134711108782127	0.6588166120344495	-0.9688423760303172	1.3594001948913506	0.2590629753194725	C_42 eta_C_13	106800.0	2.368293157004649e-16	2	0.6675
1165	1.1465273675463092	2.0210300033491464	-0.1254923021564596	0.3392330225645598	0.013350613140987524	7.706565114365564	1.2538532737356545	0.318820669693778	0.6871355647870746	-1.893458103968037	1.1114619951562912	0.4149574766202452	C_42 eta_C_13	106800.0	2.368293157004649e-16	2	0.6675
1166	0.4787799414077612	1.1726165198421141	-1.003090098170612	-1.317783592547642	1.4456600966382414	5.47856409403222	1.398381504540591	1.451185583904102	1.2324150682866792	-2.4374582125854145	1.8615852383270388	0.2797995822734551	C_42 eta_C_13	106800.0	2.368293157004649e-16	2	0.6675
1167	0.347060999236132	0.5640214986424213	-0.028438325451625873	0.1717562856579287	0.8798365202871649	6.703831082529351	1.6120217432680994	1.303332515584097	-0.014118713627283237	-1.3652158868421769	0.16398095076908278	0.3252297266014363	C_42 eta_C_13	106800.0	2.368293157004649e-16	2	0.6675
1168	0.432816093595273	-0.2847422677980604	-0.4468933519897482	-0.28731231600009943	0.6664078775932516	7.420993234554282	0.8387909094941062	-0.5891410361328756	0.7447739929465387	-0.7438677829944468	1.9564812146980735	0.27689360330010104	C_42 eta_C_13	106800.0	2.368293157004649e-16	2	0.6675
1169	0.7057256693289495	0.9701110925139542	-1.902324688966688	0.375151885771408	1.224923457190991	7.293342713961483	1.3043807834009407	1.4896321988158905	1.125053879156289	-3.0356275796877115	-0.1922646541432217	0.2897469681838697	C_42 eta_C_13	106800.0	2.368293157004649e-16	2	0.6675
1170	0.13921869404715584	0.7040223520034009	-0.5097893187303659	-0.6528202951030304	0.14004227275059236	8.082740609289676	0.004857881936608233	0.9484763110377754	1.976635726863982	-0.7938903472029907	-0.12406359896435816	0.3245131162039231	C_42 eta_C_13	106800.0	2.368293157004649e-16	2	0.6675
1171	1.0588316345505062	0.68565310963066	0.2499130190820305	0.08992381777897274	-0.1512383165025846	6.791753893837262	1.6029158550688167	1.3176775019754656	0.07204055231333745	-2.342684928465691	1.0716335587359593	0.29299109922442335	C_42 eta_C_13	106800.0	2.368293157004649e-16	2	0.6675
1172	-0.21600358146841486	0.6927740169669642	-0.18988892558947604	0.0492195030428196	1.3015390914028049	7.365234300753765	0.09803655248050057	1.2530748387742887	0.8031760341900364	-1.1021729504823812	1.561170037312834	0.3973837456672943	C_42 eta_C_13	106800.0	2.368293157004649e-16	2	0.6675
1173	0.2610009303047843	0.15566987400229326	-0.9210226058346077	-0.6741070559791704	0.1719126950958443	6.695651329670278	1.695729032956886	0.5349161578839954	0.6861994031135968	-3.2158237480726606	0.5928818037493052	0.33297100399151847	C_42 eta_C_13	106800.0	2.368293157004649e-16	2	0.6675
1174	0.5008445118796863	0.7805778984683159	-1.1291209124383168	-0.020272424681533733	1.0644745939716278	5.885793798078264	1.9138641999006039	0.8248870860097585	0.2696725704700844	-1.4950854772581896	-0.16693640580254268	0.3912748187885401	C_42 eta_C_13	106800.0	2.368293157004649e-16	2	0.6675
1175	1.423540830435106	1.2522955323170397	0.9122135619701233	0.4222099391545465	0.751557956083448	7.223217003198993	0.3943034564464626	1.4468704192145831	0.8214980054782586	-1.0163795230781942	-0.4615964317846231	0.26786012286109684	C_42 eta_C_13	106800.0	2.368293157004649e-16	2	0.6675
1176	0.2564183126936659	1.4827325326077492	-0.07747896395744854	0.3280466867271982	-0.11333898603195212	7.280555947125269	0.9126752988893994	0.24122420084209642	0.43809481805986444	-1.6231606344533416	1.1727220423027258	0.43760968961312685	C_42 eta_C_13	106800.0	2.368293157004649e-16	2	0.6675
1177	1.9862856830968658	1.2041759875720108	-0.46877442264126296	0.3256700023171513	0.5313487277078085	7.272209642882033	0.062005187238094624	1.1872543389770256	1.479297503368376	-0.8437088532183566	0.7615934211609556	0.2604138721650469	C_42 eta_C_13	106800.0	2.368293157004649e-16	2	0.6675
1178	-1.4447380753361205	1.6646648844430973	0.12101347882540894	0.5637764091735589	0.9022455806671573	9.07661554721183	2.2079185335569265	2.4849279387994323	0.8942037202023724	-0.6348131451881063	-0.07023227603017322	0.3858054351589319	C_42 eta_C_13	106800.0	2.368293157004649e-16	2	0.6675
1179	1.5698874363730575	0.9198209034952612	0.75290576601298	-0.6129403114839115	2.8793482039046827	8.36752357563867	2.620089936246794	1.2590000165532138	-0.0702666315924449	-1.598578550803329	-0.07932572208414083	0.24784384093123524	C_42 eta_C_13	106800.0	2.368293157004649e-16	2	0.6675
1180	0.175375329406121	0.6047728199447872	-0.5755162309308377	0.8249422667632367	-0.878876403060381	9.228595182994276	1.1490703659439403	-0.8469811505432182	0.6682611361159299	0.5703332207765802	-1.4718738390548256	0.33280048137994617	C_42 eta_C_13	106800.0	2.368293157004649e-16	2	0.6675
1181	-0.04803818237257611	1.1465441725195813	0.47854311456278326	-0.31206453776171234	0.23834687474692967	7.847265550015713	0.8544750139435728	-0.9468513666024095	-0.15689139459570697	0.47192198242637207	-0.692464826002304	0.35013942604254106	C_42 eta_C_13	106800.0	2.368293157004649e-16	2	0.6675
1182	0.5012260852400074	0.3396975528619658	-0.29162329993184805	0.49334898961625984	0.286935321726929	11.855098914220518	-0.2999713001595315	-1.7325753845903005	-1.1103587734108096	0.6169191195987632	-0.5822363089259511	0.4850175262903532	C_42 eta_C_13	106800.0	2.368293157004649e-16	2	0.6675
1183	-0.31596806526261373	-0.6194986419893688	0.7525486487507606	0.3142793392311175	0.3861205450074658	9.186238579872803	1.281160591698461	-1.1403886919646944	-0.6843435825513456	0.6979615426729634	-0.04253343323719878	0.34361078223456853	C_42 eta_C_13	106800.0	2.368293157004649e-16	2	0.6675
1184	-0.9450332408536904	0.6562375402797107	0.25482641461680317	0.8720622683747179	-0.5875179950251729	8.485862514675723	0.4526286001704801	-0.4747379211017882	0.011162414166996171	0.7579612909782826	0.017896445534901457	0.30782575583323485	C_42 eta_C_13	106800.0	2.368293157004649e-16	2	0.6675
1185	0.6052474357903079	1.716572060541697	0.6181053073137628	0.5382380759939916	-0.1710109183704574	9.765226722803149	1.1307552306761905	-2.2077665642556106	-0.020007062201872844	0.01370448033274483	-0.20470604234351122	0.48483204994377316	C_42 eta_C_13	106800.0	2.368293157004649e-16	2	0.6675
1186	0.06011024850602951	0.90118697213353	-0.25104099450501816	-1.1505142933106929	1.2264832655845497	6.877669766481079	1.2809458277827992	-1.2759826621818071	0.599482440076271	-0.4855409468238444	0.5203931949892971	0.3876160366718844	C_42 eta_C_13	106800.0	2.368293157004649e-16	2	0.6675
1187	-0.07258944578663355	0.2752717746599374	0.7023766987147265	0.3553123625447157	0.6723888181151053	8.541302252912722	1.4797642115159206	-1.3391206072905064	-0.7315794815522609	0.4301379967795058	-1.0795637087920593	0.3098506425051467	C_42 eta_C_13	106800.0	2.368293157004649e-16	2	0.6675
1188	0.004360821323257473	-0.5393798749859378	0.27636988140718616	-0.11067853832850881	0.4541377957932017	9.39916218794462	0.7294526177341696	-3.0822536048622227	0.0617620142965671	1.065831554918973	0.5017253033465693	0.33577365016384203	C_42 eta_C_13	106800.0	2.368293157004649e-16	2	0.6675
1189	0.2758649536894681	0.695072953698049	-1.1060904417083628	0.5560469832899743	1.0314095792064593	9.249173146718471	1.1722939872128724	-1.1371700392858561	0.5147062750016864	-1.171667409494298	-1.4598481853924923	0.28694610584283	C_42 eta_C_13	106800.0	2.368293157004649e-16	2	0.6675
1190	-0.25418415055539345	0.43625819521019166	0.1675842763112016	-0.47900640416470275	-0.04010930122926727	10.194984426035262	-0.07537849929504967	-1.5961472347987378	1.4163339916961362	0.9478779448160539	-1.3723295144817562	0.42196699740521937	C_42 eta_C_13	106800.0	2.368293157004649e-16	2	0.6675
1191	0.5581205387624055	0.41414868567212626	0.9105902225852741	0.2553817997114181	-0.3283135398357276	8.585158665481377	1.4792626961416313	-1.4504126238839237	-0.6270953573909019	-0.47904355817528693	-0.19477534301914026	0.3069435024801347	C_42 eta_C_13	106800.0	2.368293157004649e-16	2	0.6675
1192	-0.5932153706434012	0.4612596650970869	0.48922206147065206	0.23503661673900023	1.0944919157662483	9.218127918237839	0.01657906606619247	-1.5205492285727902	0.17245994341013396	0.6836375564074157	0.18009895082610314	0.43544519936143733	C_42 eta_C_13	106800.0	2.368293157004649e-16	2	0.6675
1193	-0.15097386394987544	-0.11083737025075255	-0.13567200101247764	-0.51297177341721	-0.009734654446200766	8.357962060731165	1.5473621943373288	-2.1228335101797406	0.02197539556886589	-1.1905189406666576	-0.7571984294340135	0.37393137997705833	C_42 eta_C_13	106800.0	2.368293157004649e-16	2	0.6675
1194	0.062001668241923484	0.4800723176037818	-0.4481114176543102	0.15550806322585264	0.8571819355305825	7.405917393549252	1.7831131163445886	-1.6958447986712804	-0.4229279266382786	0.3481136625571381	-1.4181831565480068	0.40726154908999196	C_42 eta_C_13	106800.0	2.368293157004649e-16	2	0.6675
1195	0.931863695962825	0.9886871836790612	1.5948564608042304	0.6015635193482676	0.5448081177195471	9.166100321153849	0.3007841970306926	-1.106689824158331	0.17778280577079966	0.7348399349794721	-1.828777757062228	0.27693929875946116	C_42 eta_C_13	106800.0	2.368293157004649e-16	2	0.6675
1196	-0.14967543208188053	1.2058163676167406	0.5531137796411626	0.5120811587899107	-0.28770293434044686	9.157620075114648	0.7930675349509894	-2.232036151143909	-0.25716025085315214	0.24292392107628655	-0.250749351976496	0.40245873978157204	C_42 eta_C_13	106800.0	2.368293157004649e-16	2	0.6675
1197	1.3269763731130724	0.916704246702062	0.22182242258420878	0.5106142852769361	0.33409693312524347	9.072605408016129	-0.026799229320351687	-1.4672701443497458	0.8742143764825276	0.9466281879996125	-0.5221329060546505	0.29623479196329777	C_42 eta_C_13	106800.0	2.368293157004649e-16	2	0.6675
1198	-1.6881777420678679	1.383499993362006	0.7971236866074468	0.7606054077912955	0.7079668749612399	11.525490623102524	2.0474103174316447	-0.41622081441562453	0.22730220467483675	1.1234168625725418	-1.3116168172173661	0.40326540318904713	C_42 eta_C_13	106800.0	2.368293157004649e-16	2	0.6675
1199	1.015458100084894	0.6605844890123552	1.4525715110915756	-0.4301215645362364	2.5835613473060897	10.61188611981746	2.439239325813161	-1.14313930363894	-0.7933140486245087	0.16678005235521798	-1.3448952651210953	0.3873577368278306	C_42 eta_C_13	106800.0	2.368293157004649e-16	2	0.6675
1600	-0.9698968060710386	1.5901212791470227	-0.3043442777597504	-0.5088146037940291	-1.3658743475151043	7.872972567076483	0.22053521347143654	0.608083017103479	0.8288098254056118	0.5418635731476676	-1.523230817525369	0.3740515054935676	C_42 eta_C_24	107160.0	9.412809958486705e-17	2	0.66975
1601	-1.1180937594274591	2.130390545077462	0.7512836516525326	-1.7089769772420347	-0.336148353844428	6.726009265495156	-0.10945512126224902	0.4856468204423095	0.038476730589339786	0.4378099356270603	-0.7718235805148613	0.3195652740355708	C_42 eta_C_24	107160.0	9.412809958486705e-17	2	0.66975
1602	-0.5026392005143901	1.2829984986970355	0.006425952991511831	-0.8107262123836146	-0.2782846258960677	10.102601664500726	-1.3490785888936792	-0.35099034877821034	-0.8541042620866351	0.5906818482890887	-0.6655879815898418	0.4919499899080294	C_42 eta_C_24	107160.0	9.412809958486705e-17	2	0.66975
1603	-1.432808995608806	0.3515682507517272	1.022811756508355	-1.0693777695415772	-0.18582445827390145	7.757446010346832	0.4070235647642171	0.3666699541754534	-0.4484291683207011	0.6753328759955721	-0.1391593755351258	0.33160279455651936	C_42 eta_C_24	107160.0	9.412809958486705e-17	2	0.66975
1604	-2.1242795586132734	1.6592375299040496	0.5291853399388741	-0.4326517904242293	-1.0870768054801423	7.197346290618542	-0.5056661285314258	0.9504725807973161	0.1896739997177501	0.7384239304057817	-0.0824309932451202	0.33443112312123036	C_42 eta_C_24	107160.0	9.412809958486705e-17	2	0.66975
1605	-0.5037149591064289	2.830914959314612	0.9153154545316244	-0.9611143160991612	-0.7178087718758132	8.308354416515593	0.17635686695132136	-0.864317765313983	0.1771716621045756	-0.04534351885419286	-0.29700904201554884	0.46726671350999077	C_42 eta_C_24	107160.0	9.412809958486705e-17	2	0.66975
1606	-0.9874574259673532	1.892963344919689	0.03559556570424218	-2.5596978733938514	0.6061289417061106	5.873808160945764	0.40267419799772974	0.19384910616651058	0.7593643633527091	-0.5726797014014063	0.40584509235322697	0.38114389917507785	C_42 eta_C_24	107160.0	9.412809958486705e-17	2	0.66975
1607	-1.1718477579666788	1.34661993629736	0.9962046015746833	-1.0466092468572996	0.07663184970611157	7.233014091802996	0.5741261782082421	0.08451464943774988	-0.5161331171088324	0.3946056638104442	-1.1431498401565636	0.34747785204606313	C_42 eta_C_24	107160.0	9.412809958486705e-17	2	0.66975
1608	-1.0877018692294893	0.403411243679233	0.560568772649572	-1.4986540748837323	-0.15393349393555888	7.997263500383221	-0.2614264658971002	-1.7758947626616697	0.24963606998538854	1.0636545162189739	0.37862075171126236	0.33015319786191344	C_42 eta_C_24	107160.0	9.412809958486705e-17	2	0.66975
1609	-0.7272982106011299	1.7038612859924118	-0.8166523824349323	-0.810769378277927	0.4706424871200169	7.861958739642799	0.17645468221883223	0.2828177516476838	0.6713020802757343	-1.2853162045472881	-1.5117270225135853	0.3156713172337521	C_42 eta_C_24	107160.0	9.412809958486705e-17	2	0.66975
1610	-1.353577987201051	1.4189654763680448	0.4335089364880794	-1.8772794511452613	-0.5753756980378403	8.703791106429625	-1.0926349609358144	-0.2297192074882608	1.5342193950690877	0.9378553427224792	-1.4269610031737672	0.405434377529124	C_42 eta_C_24	107160.0	9.412809958486705e-17	2	0.66975
1611	-0.4960248090975404	1.4123160924695564	1.1805261678669414	-1.0186751605915505	-0.8586685824761335	7.3098918511899305	0.6168178766641651	0.03653521839233834	-0.41978333701752407	-0.5609831484761963	-0.28457011509063623	0.30567056313634533	C_42 eta_C_24	107160.0	9.412809958486705e-17	2	0.66975
1612	-1.8061720099923277	1.2999412178616756	0.7601692505199455	-1.1937633876529279	0.5017517246246038	7.9062514812425775	-0.9729293545945995	-0.03252434705240262	0.34257128327472075	0.6608533435099758	0.07234023274937121	0.46019695911138636	C_42 eta_C_24	107160.0	9.412809958486705e-17	2	0.66975
1613	-1.2610911167325862	0.874427413381403	0.1640977490816917	-1.8097124031944953	-0.5484350208374136	7.176419932037191	0.5832069116623476	-0.7101560035467858	0.20518469318713903	-1.3192563520148677	-0.8337386576396688	0.39110269256523655	C_42 eta_C_24	107160.0	9.412809958486705e-17	2	0.66975
1614	-1.0337969094007002	1.5970171452793573	-0.18849455962766007	-1.2039977463009073	0.2627356876363816	6.31864659363487	0.9567888382718743	-0.34408207050254563	-0.2215678712599609	0.3079287468293524	-1.4713716958238643	0.4111484594214188	C_42 eta_C_24	107160.0	9.412809958486705e-17	2	0.66975
1615	-0.006457453433014058	1.9484055403960812	1.8853670505132742	-0.7507344580585306	-0.05002390473515939	7.78744496823795	-0.7096355766304863	0.2750415007836031	0.35146962657150355	0.714381267273383	-1.8659724038879386	0.29987339312822514	C_42 eta_C_24	107160.0	9.412809958486705e-17	2	0.66975
1616	-1.2428104456864784	2.216011847521251	0.8064394798369254	-0.8809179436516558	-0.8108498684522307	7.827335355150933	-0.25524348139601155	-0.9164681986848691	-0.05827385142975516	0.19692124169728173	-0.34728329938797253	0.4556771296792756	C_42 eta_C_24	107160.0	9.412809958486705e-17	2	0.66975
1617	0.2775315454716744	1.9729297897976645	0.4933118204641366	-0.8891266796120091	-0.23972285203543256	7.797588544486031	-1.1449293043749744	-0.04029458862572466	1.019354288775536	0.9375377260828167	-0.6035392630918514	0.3099231800978708	C_42 eta_C_24	107160.0	9.412809958486705e-17	2	0.66975
1618	-2.995902121111321	2.408616816761481	1.071420658690715	-0.70418619668045	0.1435810795429452	9.80231916369788	1.1677648490275259	1.1685517952308293	0.4063571230982273	1.122783535302384	-1.3680925034173996	0.39908159701954266	C_42 eta_C_24	107160.0	9.412809958486705e-17	2	0.66975
1619	0.009031387913653368	1.6064374680445281	1.7475682124387897	-1.8975866731423434	1.7987581724838781	9.028328414442216	1.5899501740633566	0.1572688077741403	-0.5748390276932561	0.11905444048788862	-1.4005234026793016	0.35596871228421323	C_42 eta_C_24	107160.0	9.412809958486705e-17	2	0.66975
1620	0.48707982782158254	0.3811886150411869	-1.7746062629511807	1.5125105780172647	-0.6914428550371317	9.068846546699266	0.19161866586125023	0.2803612438393208	-0.5703870546518648	0.8971731600117776	-1.4696181815774982	0.33467164992209464	C_42 eta_C_24	107160.0	9.412809958486705e-17	2	0.66975
1621	0.2123273357658191	0.8811786014083451	-0.698030928174178	0.42607269423790933	0.4125697168721781	7.789642662334826	-0.1345811603730225	0.15019776279600788	-1.3446441900133272	0.8011367061696245	-0.6849794536718211	0.28329643139008537	C_42 eta_C_24	107160.0	9.412809958486705e-17	2	0.66975
1622	0.8131737859083263	0.14558810407924486	-1.6117579420362067	1.1700129977489269	0.4563986558064437	11.489261328947562	-1.3596578358660871	-0.7622400931807055	-2.389099119837246	0.9171768313324672	-0.5739078207515173	0.4487485019401287	C_42 eta_C_24	107160.0	9.412809958486705e-17	2	0.66975
1623	-0.0792390443232466	-0.7267262907841996	-0.40491907418561063	1.0354203542708909	0.5540065905083705	9.00385400402479	0.37767545346393466	-0.0038387323960733456	-1.9661714276904776	0.9905195332065037	-0.030876775997799474	0.3012176002887816	C_42 eta_C_24	107160.0	9.412809958486705e-17	2	0.66975
1624	-0.7747871610741153	0.42484091313332883	-0.9356779050253674	1.54398772937536	-0.4075679684121055	8.365770815226952	-0.5253539759828851	0.6652575087401508	-1.109751203537803	1.0575905018708474	0.03019470673403784	0.30211628386129463	C_42 eta_C_24	107160.0	9.412809958486705e-17	2	0.66975
1625	0.9750121471461534	1.3708630290723234	-0.6667525954277095	1.3167006879430578	0.010397072996766631	9.558717818757065	0.1470900786314031	-1.3163572088937894	-1.2678638963387392	0.3413018827681755	-0.1940371260282012	0.44781514957202845	C_42 eta_C_24	107160.0	9.412809958486705e-17	2	0.66975
1626	0.3283921902415082	0.652468398460669	-1.5147495773221742	-0.3915512901358387	1.3789151947340725	6.872057461304022	0.37319407161392826	-0.18642243766043584	-0.59155116217121	-0.15067004948236282	0.5358257313810121	0.3648430995265674	C_42 eta_C_24	107160.0	9.412809958486705e-17	2	0.66975
1627	0.19153293151722947	0.06663156825952642	-0.5639799801533345	1.0854739921404917	0.8368260986973748	8.413858610352081	0.5403806646078722	-0.29310151498806825	-1.888557162326699	0.7405137001967199	-1.0748062120379287	0.35267272426034846	C_42 eta_C_24	107160.0	9.412809958486705e-17	2	0.66975
1628	0.27690410551302364	-0.6540468903149076	-0.9592462150454651	0.6193950613726701	0.630048433798235	9.220178315389857	-0.28503738796068934	-2.3144630425532906	-1.1460852408059254	1.3776209260309893	0.5184648759851522	0.331397976066061	C_42 eta_C_24	107160.0	9.412809958486705e-17	2	0.66975
1629	0.5582770432440559	0.45924801492465833	-2.410486929768413	1.2646763700451038	1.1764168826592534	9.078758012853813	0.1454639680900848	-0.07131783021015559	-0.6025693366610669	-0.8491845990594395	-1.4578433226519483	0.2883773355869805	C_42 eta_C_24	107160.0	9.412809958486705e-17	2	0.66975
1630	-0.013097858144173753	0.22724245271647783	-0.9863236517991176	0.26259240501552245	0.13170409465178265	9.966143070320971	-1.1060397894003127	-0.6212558149592009	0.23978212315710337	1.2495869539846878	-1.3695870380771287	0.36956402018885304	C_42 eta_C_24	107160.0	9.412809958486705e-17	2	0.66975
1631	0.8977035092799277	0.2043116887915529	-0.2409115875125417	0.9194095704452925	-0.14653276600211584	8.466392161000911	0.5848429144544905	-0.36955465984188635	-1.763080541256021	-0.15735863187489202	-0.18437295470622042	0.3122516271949197	C_42 eta_C_24	107160.0	9.412809958486705e-17	2	0.66975
1632	-0.37734478629596657	0.27742093866774586	-0.6788403028222925	0.9813899145605508	1.2449097682388863	9.072412171565215	-0.9875592767137537	-0.4480457132613587	-0.935917803761703	0.9922924371393155	0.19382367275170237	0.4702049624678558	C_42 eta_C_24	107160.0	9.412809958486705e-17	2	0.66975
1633	0.10536211500390452	-0.27074397516088994	-1.4587717050105968	0.1736082716217023	0.16212733570521154	8.271618550565572	0.5456929584588603	-1.1797388896449492	-1.1367815770722407	-0.843880442786882	-0.7502210848307838	0.3527977963549206	C_42 eta_C_24	107160.0	9.412809958486705e-17	2	0.66975
1634	0.3432905988706975	0.2436782345253953	-1.588734314825509	0.8662389004473785	1.015172109317278	7.368011967241279	0.9215183845476941	-0.7420467884302065	-1.5737499479973434	0.6657727556606077	-1.4157805046325753	0.45198408775578114	C_42 eta_C_24	107160.0	9.412809958486705e-17	2	0.66975
1635	1.2748155338128182	0.7410330934921943	0.3735635602245673	1.301936224040583	0.7135156694025179	9.00055695949453	-0.7275025834686736	-0.06840136968030926	-0.9606413603878661	1.0382075084246223	-1.8307263784263794	0.259835096340062	C_42 eta_C_24	107160.0	9.412809958486705e-17	2	0.66975
1636	0.10315096609531836	0.9291125494200019	-0.5333050266513979	1.2350982914201067	-0.11056248414452342	9.007642252758389	-0.28034711824022546	-1.3597481588332303	-1.4379809145701832	0.5641274217752911	-0.23974361073408124	0.4284833243767732	C_42 eta_C_24	107160.0	9.412809958486705e-17	2	0.66975
1637	1.8058869304057297	0.6518797343564022	-0.9563334810290441	1.2371929572587257	0.5044543151759673	8.941737237442714	-1.1576592475224086	-0.43361720135957665	-0.3015962412242709	1.255664096257367	-0.5136816140446087	0.2759452671966178	C_42 eta_C_24	107160.0	9.412809958486705e-17	2	0.66975
1638	-1.5988094516400262	1.089385801667333	-0.377258744838966	1.5171215642276459	0.8630762374618323	11.178746893050233	1.123561456501893	0.8821156277309827	-0.9737535308456832	1.4274235192925608	-1.3084206298235372	0.3870528063538233	C_42 eta_C_24	107160.0	9.412809958486705e-17	2	0.66975
1639	1.4067779290491627	0.4406535931415968	0.20669467711207182	0.34862090373756205	2.7212071908500293	10.339805071430856	1.5376888817896925	-0.1728891939823763	-1.9526870056535484	0.47288383851688237	-1.3420434046246337	0.3351465201862132	C_42 eta_C_24	107160.0	9.412809958486705e-17	2	0.66975
1640	-0.6718302133855656	-0.5424864438222634	-1.6733828524537997	0.46369396083285114	-2.682776379529747	8.335627069044447	0.0850805837846402	0.7093541831674589	0.557296240821223	0.7154142051106059	1.100973794251966	0.34551140184282847	C_42 eta_C_24	107160.0	9.412809958486705e-17	2	0.66975
1641	-0.8415712521745713	0.05794300691124986	-0.5875345370624977	-0.7331286021704094	-1.6635246960521017	7.133586136453886	-0.22453415397491758	0.5934440773874229	-0.2985829872974801	0.6063366490423157	2.1521960713855015	0.38258320494570636	C_42 eta_C_24	107160.0	9.412809958486705e-17	2	0.66975
1642	-0.25191477778894106	-0.7929915681097662	-1.499431549945244	0.12978176699661703	-1.5741106104459304	10.647991500519938	-1.3871479902664678	-0.19537704768524192	-1.3058309010684312	0.7463306983519651	2.2694394911219775	0.45403339768717293	C_42 eta_C_24	107160.0	9.412809958486705e-17	2	0.66975
1643	-1.1389383674099158	-1.9131233932339093	-0.29311325181083636	-0.07904527979332449	-1.4796937722763503	8.239635685004462	0.26758412354127015	0.4863539237433669	-0.8620240064156656	0.8295082178584682	2.633022282058886	0.3863291567973215	C_42 eta_C_24	107160.0	9.412809958486705e-17	2	0.66975
1644	-1.80461530059727	-0.5031367611941164	-0.8264607313619399	0.5202440177693366	-2.3780565253267385	7.647199626168589	-0.5930195571803848	1.0304458010239992	-0.11599433889711415	0.90156580872206	2.751316378245112	0.3143368310498372	C_42 eta_C_24	107160.0	9.412809958486705e-17	2	0.66975
1645	-0.2222440036574305	0.5725550126004691	-0.5454742980431623	0.11901885616702919	-2.056501230828823	8.793833398174717	0.03998813037802454	-0.6815463393849656	-0.16337435950089993	0.0915364531496463	2.493957307769077	0.44925674687906075	C_42 eta_C_24	107160.0	9.412809958486705e-17	2	0.66975
1646	-0.7189655341657227	-0.22006619439019168	-1.405722094740856	-1.6094948038744574	-0.6532944984361503	6.2537610756467705	0.26269664597451264	0.3227484498152045	0.4888014433266691	-0.4643805436112807	3.2194205954145927	0.4289983984655182	C_42 eta_C_24	107160.0	9.412809958486705e-17	2	0.66975
1647	-0.8858934349259524	-1.0036665145453156	-0.44317563214617917	-0.04203956157677167	-1.22091724290421	7.687837309352797	0.4134907560061092	0.21681439065956243	-0.8905104807174131	0.5467914914180251	1.532508662073818	0.28283978936767507	C_42 eta_C_24	107160.0	9.412809958486705e-17	2	0.66975
1648	-0.804782351467763	-1.783703302690952	-0.8462043550425453	-0.5210869492983162	-1.5190623719402434	8.470950051420473	-0.3679966654456645	-1.5404927742465573	-0.07340403017744393	1.2572064067979658	3.4200324981304693	0.3275441752274618	C_42 eta_C_24	107160.0	9.412809958486705e-17	2	0.66975
1649	-0.47444276680127684	-0.46567332306196607	-2.308547922654783	0.17636135035519349	-0.7000788615560313	8.332822274765507	0.032858130677804624	0.40236258396769775	0.4064099497114213	-1.2172270158796679	1.23212213580274	0.2862535218512723	C_42 eta_C_24	107160.0	9.412809958486705e-17	2	0.66975
1650	-1.065856324872054	-0.7276544732038269	-0.8809377185337204	-0.9070072552153715	-1.8569340775173873	9.195229923617608	-1.146049033958623	-0.08351522769480575	1.3425272362122995	1.1139539046817934	1.2714657501985123	0.41082382255670097	C_42 eta_C_24	107160.0	9.412809958486705e-17	2	0.66975
1651	-0.23084048533019888	-0.768773238398475	-0.1279277886553663	-0.10671139261525259	-2.185000002624014	7.7554102919397945	0.4635947530108271	0.17764743782833609	-0.7789620633243605	-0.4559169473474188	2.4036769481277265	0.35675012311818893	C_42 eta_C_24	107160.0	9.412809958486705e-17	2	0.66975
1652	-1.4781921397754698	-0.5449554266092623	-0.5689490783816952	-0.1751767116301401	-0.7235229497010534	8.35729414849995	-1.0333180618044258	0.11355915856296572	0.052480554445274115	0.8270163718030697	2.979680580365316	0.35259592955492386	C_42 eta_C_24	107160.0	9.412809958486705e-17	2	0.66975
1653	-0.9709227498153249	-1.3471613827485218	-1.3443026889363752	-0.9068056099894088	-1.833185814750837	7.597547845342706	0.40607134371789333	-0.5260229129153361	-0.10916814426320605	-1.2527993774574324	2.0514765252280553	0.386219810209476	C_42 eta_C_24	107160.0	9.412809958486705e-17	2	0.66975
1654	-0.7502807792579553	-0.8170730578200219	-1.4902714376859907	-0.23607801981130402	-1.0016809542796765	6.7195733990493	0.7855328584320562	-0.1926542183668231	-0.569731464845446	0.46005848319175385	1.2355090348262976	0.3978042455025042	C_42 eta_C_24	107160.0	9.412809958486705e-17	2	0.66975
1655	0.22048682004266046	-0.09256696113100236	0.5018463747227098	0.22763778634085494	-1.367911619545438	8.256629060734442	-0.7862846516502918	0.39237746318116185	0.054829875763095164	0.8792710258787182	1.1125387510281772	0.2969476688574012	C_42 eta_C_24	107160.0	9.412809958486705e-17	2	0.66975
1656	-0.9580540598927265	0.09878582442840103	-0.4298376614673897	0.1231879521673266	-2.1082072378278807	8.283723656507622	-0.36765522696139025	-0.7353408416860264	-0.4018942174366057	0.34473229756541457	2.6652776509780227	0.37898721884037634	C_42 eta_C_24	107160.0	9.412809958486705e-17	2	0.66975
1657	0.5306068025651449	-0.2646557422455669	-0.8484552955995007	0.11968836704148705	-1.5474325399560842	8.239652083817488	-1.19276658038964	0.10037073969760281	0.7763622110287965	1.120501810589617	2.133332666421834	0.3344472897879961	C_42 eta_C_24	107160.0	9.412809958486705e-17	2	0.66975
1658	-2.6267981183039177	0.28091233899401225	-0.2634342536991877	0.3606115389523874	-1.0804638616256155	10.342652313371927	0.9540801746583635	1.2351667247100309	0.09984864235915161	1.3119692406190615	1.3129300085466056	0.39257244476685005	C_42 eta_C_24	107160.0	9.412809958486705e-17	2	0.66975
1659	0.2543235718903734	-0.44008276140226993	0.3356033449287484	-0.8806471332424155	0.4655523414957087	9.540288563728302	1.3355221098098509	0.27496003208717645	-0.9548576242697792	0.25353228693165414	1.3336681454681372	0.40676420440130856	C_42 eta_C_24	107160.0	9.412809958486705e-17	2	0.66975
1660	-0.2707465469451192	0.24705722719420636	-0.6278475081027999	0.9051863349718887	-1.7959813514863188	7.2896694776163775	-0.9055842451289638	0.05818566728641184	0.3919811848116571	-0.08413988968332642	-0.7198439562193125	0.35769698404450395	C_42 eta_C_24	107160.0	9.412809958486705e-17	2	0.66975
1661	-0.4797083122596305	0.8251834214160182	0.39313648940506757	-0.17974868571472905	-0.6756868652410435	6.181575329898038	-1.243568936792319	-0.04437127165824995	-0.3630698718795224	-0.18756256380616615	0.15130395804797347	0.34138265687918296	C_42 eta_C_24	107160.0	9.412809958486705e-17	2	0.66975
1662	0.12942608621558102	-0.02311484332109914	-0.3573652574610779	0.5851362028465742	-0.6023926963478486	9.480030233124285	-2.4528161391749546	-0.7844171022541538	-1.2569098537035182	0.018949676723944733	0.26583396651654745	0.44857375259675114	C_42 eta_C_24	107160.0	9.412809958486705e-17	2	0.66975
1663	-0.7837083600832109	-1.0743503357998099	0.6594993354891053	0.41787436738825207	-0.5006903622037099	7.153452950152594	-0.6597114239148354	-0.17691400403998267	-0.8624730835358694	0.11615948428422908	0.7643776708576914	0.31672175772039124	C_42 eta_C_24	107160.0	9.412809958486705e-17	2	0.66975
1664	-1.4779296685879242	0.29686743302792623	0.1759704515857617	0.949552289360457	-1.4816402945302445	6.6161219947170125	-1.584294738735883	0.3801846663062615	-0.1963887176543282	0.16124122738606353	0.8430825432998439	0.3103822287187611	C_42 eta_C_24	107160.0	9.412809958486705e-17	2	0.66975
1665	0.20649085179801957	1.40445207583769	0.5189326923262596	0.6376067985476142	-1.0981920156715876	7.710142828779272	-0.9836857919730371	-1.2385892138815129	-0.2445258485213205	-0.6419353962516099	0.6061215846527074	0.4435249505388888	C_42 eta_C_24	107160.0	9.412809958486705e-17	2	0.66975
1666	-0.3559043218459412	0.5620046952762118	-0.3161990247589784	-0.9775514666332092	0.37437862375027126	5.347576764163414	-0.6699526953175824	-0.31956026571705864	0.3387293329015672	-1.1563450871302905	1.3442731581971306	0.3883445734380188	C_42 eta_C_24	107160.0	9.412809958486705e-17	2	0.66975
1667	-0.517749163767583	-0.13668005501319827	0.6014333053837022	0.45821435666016636	-0.21417587316004064	6.647351739612545	-0.5679589162685532	-0.4035855380042511	-0.8964143600966035	-0.1891222245904653	-0.3095356987915835	0.3323170412930203	C_42 eta_C_24	107160.0	9.412809958486705e-17	2	0.66975
1668	-0.4329177362638674	-0.9726118505660342	0.19383915902115717	0.01179086050633617	-0.48660621572630824	7.405278481578674	-1.4141563828769632	-2.0520077150643856	-0.16279693799369124	0.44314191248584334	1.3917635320492707	0.316975139550035	C_42 eta_C_24	107160.0	9.412809958486705e-17	2	0.66975
1669	-0.10997380945921227	0.33679508044166406	-1.142247203114637	0.648488686965028	0.24234644015627094	7.270544076376639	-1.0498431410234705	-0.22349568538786083	0.2753445569916623	-1.8155874943593693	-0.6745194751069923	0.32260224261015663	C_42 eta_C_24	107160.0	9.412809958486705e-17	2	0.66975
1670	-0.7106455459920499	0.06716842878084593	0.09385581460418159	-0.33895522533733363	-0.9217920112218824	8.10627180939491	-2.1841121243084887	-0.6710058593190837	1.097517100718743	0.34665740168364456	-0.5987265377862475	0.36960615623417764	C_42 eta_C_24	107160.0	9.412809958486705e-17	2	0.66975
1671	0.17342449355428013	0.038310154166222916	0.8127603784341755	0.35428842993080606	-1.247466522703736	6.734812355327539	-0.4594832842351879	-0.46539972826945225	-0.7965871284250945	-1.1217194175575502	0.5866839387778326	0.3488996104881239	C_42 eta_C_24	107160.0	9.412809958486705e-17	2	0.66975
1672	-1.1215817156485826	0.14184738418789616	0.4041078999782865	0.3450214783038765	0.26615669483561805	7.334771222319213	-2.042719969643954	-0.5272692665315405	-0.043217245502681724	0.067866506080864	1.028055183423997	0.41656674425972684	C_42 eta_C_24	107160.0	9.412809958486705e-17	2	0.66975
1673	-0.6056277795216658	-0.5247108733770542	-0.20751234763818655	-0.3827436828937687	-0.893568141191393	6.624280208628207	-0.6635561326711349	-1.1133738712323527	-0.19217696886756772	-1.8859640272947282	0.07493878886114519	0.38106858196652	C_42 eta_C_24	107160.0	9.412809958486705e-17	2	0.66975
1674	-0.3729735975965118	0.07177983280624535	-0.502621338830022	0.26425118195757075	-0.0025394359860523865	5.7754403624823585	-0.10701237727904798	-0.770704131332543	-0.6068147573015668	-0.2865685606061567	-0.6426823404914134	0.42051142958206644	C_42 eta_C_24	107160.0	9.412809958486705e-17	2	0.66975
1675	0.6095490330155459	0.6637326155048355	1.4630892638536732	0.691458340121448	-0.3585953378579385	7.196470719469902	-1.8335757245365993	-0.21796376228088335	-0.04341966557175507	0.13023588302968897	-0.9834366223231654	0.27766882957803074	C_42 eta_C_24	107160.0	9.412809958486705e-17	2	0.66975
1676	-0.5971293099251255	0.8818200017288552	0.47240163587975975	0.6076565306452953	-1.1839395245125968	7.249432499362192	-1.4926037212957772	-1.280636904370879	-0.4555674694817333	-0.39923569454581925	0.6229556590528579	0.4092967832900807	C_42 eta_C_24	107160.0	9.412809958486705e-17	2	0.66975
1677	1.0126813392657723	0.5614285867115925	0.14485077427397824	0.6065859620610975	-0.5638156587203509	7.2333388188347865	-2.3540276297166653	-0.5168931030804464	0.5966385808471736	0.3298776057426931	0.2703269429595263	0.3095009971251458	C_42 eta_C_24	107160.0	9.412809958486705e-17	2	0.66975
1678	-2.327944204947926	1.0673549370348123	0.7009949699070317	0.8478989180654011	-0.12320524802605895	9.179234349267986	-0.03625015388502153	0.5104891742905349	-0.00813497205596982	0.5172259288752731	-0.5422716176378701	0.37432467670902325	C_42 eta_C_24	107160.0	9.412809958486705e-17	2	0.66975
1679	0.6810283965922542	0.3187372052870226	1.3233506456082098	-0.2848539055830987	1.6951179597359767	8.41743567696102	0.3510863881443109	-0.299026809130736	-0.954441183371155	-0.44328121391868874	-0.5610798082697531	0.3809739447918875	C_42 eta_C_24	107160.0	9.412809958486705e-17	2	0.66975
1680	-0.6380152047174549	1.2741155821841075	-1.7223573536602697	0.7636944291494896	-0.5468158221470187	7.209206738322667	0.7204694885539676	1.0249520659431852	-0.3058096096370656	2.4476871305967394	-0.5025580495926791	0.36929014485584183	C_42 eta_C_24	107160.0	9.412809958486705e-17	2	0.66975
1681	-0.8104710491183839	1.8011742761490914	-0.6939882558198275	-0.30847423758374787	0.587830197888221	6.176572125411921	0.40563518211647986	0.9072776259650311	-1.078737543662299	2.342525144597023	0.33375849242277017	0.37097958007325166	C_42 eta_C_24	107160.0	9.412809958486705e-17	2	0.66975
1682	-0.22107712589717737	0.9909419798555488	-1.554218673936755	0.45185375024487623	0.6281813497251081	9.242813827733793	-0.8047440914951768	0.12617772320117654	-2.0825814765423125	2.2853288425609075	0.44098497899194833	0.4958692898421672	C_42 eta_C_24	107160.0	9.412809958486705e-17	2	0.66975
1683	-1.1073684041474467	0.08011140253160093	-0.41447560348420837	0.27951910517985007	0.7281267820276154	7.064918467166073	0.8772058162539377	0.8177353901081563	-1.6660042292788575	2.3229769858665525	0.9015656517250027	0.3488398900515967	C_42 eta_C_24	107160.0	9.412809958486705e-17	2	0.66975
1684	-1.7731954207437846	1.3345869453373875	-0.920384543696276	0.8105101898914002	-0.25867430705472355	6.570753161504448	-0.0007129289288331448	1.3331107742218065	-0.8634816522161894	2.4524094047226805	0.9772435821127917	0.28842595680604405	C_42 eta_C_24	107160.0	9.412809958486705e-17	2	0.66975
1685	-0.1879216435827975	2.4294160345365663	-0.6607992700032004	0.4836895489474931	0.17601732499380263	7.596342057624477	0.6913125736597292	-0.3572394072627953	-0.9885384333432835	1.7503481939410315	0.7533766251066494	0.4796105367971384	C_42 eta_C_24	107160.0	9.412809958486705e-17	2	0.66975
1686	-0.6881687682861919	1.5664728125205958	-1.467567993364042	-1.0919634717816535	1.56970101867787	5.384982801878892	0.8753014568905397	0.6507059421161021	-0.337286827317541	1.1778970817809966	1.4484057882058776	0.3558022931376877	C_42 eta_C_24	107160.0	9.412809958486705e-17	2	0.66975
1687	-0.8540892695535116	1.0053560695297628	-0.5640183155954922	0.31736813479959036	1.0193120863840153	6.597679775788284	1.0671854528288167	0.5376940232302511	-1.6221299834937448	2.1360522000751128	-0.11296514967457709	0.33410444235744324	C_42 eta_C_24	107160.0	9.412809958486705e-17	2	0.66975
1688	-0.772944181902542	0.13872794339226424	-0.9405688747985775	-0.11968985226148744	0.8174906946006181	7.312439511787555	0.26700582993027794	-1.2042582933417185	-0.8785434179254515	2.9410541939580477	1.493919711234356	0.32342176368056763	C_42 eta_C_24	107160.0	9.412809958486705e-17	2	0.66975
1689	-0.4442812981504213	1.3757446005735523	-2.3168257037833953	0.5077946295094031	1.345978576532212	7.185118060416159	0.71726324276098	0.7180898257807535	-0.36463034232214186	0.2670966282237872	-0.4492222237183025	0.3202728875112116	C_42 eta_C_24	107160.0	9.412809958486705e-17	2	0.66975
1690	-1.0345603342882843	1.1087068737979877	-0.9706307720444841	-0.4648272506432656	0.29295966461788364	7.971973310682571	-0.5626370224794068	0.23199494702988943	0.4763546061757506	2.703157544029443	-0.3823518999929563	0.39053283968785046	C_42 eta_C_24	107160.0	9.412809958486705e-17	2	0.66975
1691	-0.19832303514482288	1.0964943397082494	-0.2579152085880635	0.2275425555271111	0.013252783469798166	6.687389072689511	1.0837200806291045	0.5129266243112937	-1.5037873661212182	1.1007796209778542	0.7313424865848751	0.3102318294747305	C_42 eta_C_24	107160.0	9.412809958486705e-17	2	0.66975
1692	-1.4450563198321058	1.0445729528713008	-0.6759116251729258	0.20368853048499871	1.4258139948730997	7.260593351521536	-0.4569975522872546	0.45076350251126357	-0.6950934385209095	2.4353840365678807	1.1523509715356461	0.4200728928935443	C_42 eta_C_24	107160.0	9.412809958486705e-17	2	0.66975
1693	-0.9390609568058635	0.5798973386658131	-1.4087367158693884	-0.4998772591415169	0.32459429270199963	6.595639424007588	1.1140831058774003	-0.18890888024321867	-0.8811283027311114	0.37253479561389624	0.260481191178475	0.39234213241249793	C_42 eta_C_24	107160.0	9.412809958486705e-17	2	0.66975
1694	-0.7181701963601952	1.2297342072866395	-1.5496258524074198	0.13086963554481387	1.1969427142472204	5.788607816573367	1.4077532419172656	0.12206655870081536	-1.313457247200166	2.091656106193216	-0.4227608936940655	0.413627047525388	C_42 eta_C_24	107160.0	9.412809958486705e-17	2	0.66975
1695	0.250613503659716	1.633127811668622	0.3236413810137318	0.5515260590313099	0.8958458192333678	7.115196156946425	-0.17760024959914195	0.7004215194065638	-0.7124713845149278	2.4547692919037427	-0.7127242466022045	0.28639992007677306	C_42 eta_C_24	107160.0	9.412809958486705e-17	2	0.66975
1696	-0.9266303042566248	1.8740453857383206	-0.5382763072561257	0.46501808011283546	0.046555298483168896	7.174860412127661	0.30822321370407707	-0.41660737354885685	-1.1723085138058653	1.9882612307733272	0.7765770212269298	0.4494718206645017	C_42 eta_C_24	107160.0	9.412809958486705e-17	2	0.66975
1697	0.5660573287128158	1.6185676384633818	-0.9407267720729072	0.4632869763700314	0.6793295727630672	7.169064744140322	-0.5576051133643025	0.4247922503450421	-0.05564619861347882	2.7660467114506226	0.43556852273436675	0.30275724400181153	C_42 eta_C_24	107160.0	9.412809958486705e-17	2	0.66975
1698	-2.5944492823572216	2.055820803651194	-0.38796136541952236	0.6934032338366711	1.034138618070377	8.959059255614608	1.6588226075169863	1.5619226833362263	-0.7107105202828665	2.941350420058673	-0.3309365622896154	0.41415819724784875	C_42 eta_C_24	107160.0	9.412809958486705e-17	2	0.66975
1699	0.2869751627975896	1.304920181883299	0.16485364334461242	-0.41718208548828595	2.971285059655445	8.253686086829662	2.073342050974496	0.5683716243472483	-1.684718825852983	1.7818678327066537	-0.3440552203621282	0.3384651755292575	C_42 eta_C_24	107160.0	9.412809958486705e-17	2	0.66975
1700	0.8046593204658278	0.25429226255092785	-0.8569870435368808	0.3913362855176244	-0.2718680887308228	8.933481734748854	1.0847443497868876	0.5374060438517113	0.8919259388870119	-1.0144055808036803	-0.5398214617706468	0.3563224951482269	C_42 eta_C_24	107160.0	9.412809958486705e-17	2	0.66975
1701	0.5049271411513528	0.7811218478270959	0.1452391769211519	-0.7795018817663686	0.8510702700832671	7.6154245409232555	0.7772436058910962	0.422425787695726	0.09252385918562296	-1.1274070638766498	0.3663821434642107	0.37750472994550344	C_42 eta_C_24	107160.0	9.412809958486705e-17	2	0.66975
1702	1.098286596579567	0.009275199060222705	-0.6113588407271038	0.0664349411092823	0.8848144670702502	11.44752206092237	-0.42307776832474275	-0.37124088253097853	-0.8043697068237226	-0.8190777461655301	0.4835912357755651	0.505004100123358	C_42 eta_C_24	107160.0	9.412809958486705e-17	2	0.66975
1703	0.22060397444453697	-0.923802242833733	0.40914459051091756	-0.14148271017371858	0.9831440296639498	8.871596456144752	1.2229005726287372	0.30527657549177617	-0.39510928795976147	-0.6954230178166615	0.9757185335063591	0.34357997199715823	C_42 eta_C_24	107160.0	9.412809958486705e-17	2	0.66975
1704	-0.4705469913451785	0.2990413363783149	-0.06949109182736053	0.4485483508511675	0.00746452572418303	8.20979925987901	0.3613711631690383	0.866009295108434	0.24217287695131293	-0.6732097019330816	1.0607634361000189	0.2990213190116453	C_42 eta_C_24	107160.0	9.412809958486705e-17	2	0.66975
1705	1.2928065345844495	1.2932153867367722	0.24782208615277426	0.04560911132187093	0.4467912541213742	9.44208990953942	1.0651960757690144	-0.8592383080946964	0.2347793688071423	-1.5809758506908025	0.8169366422856352	0.49600040497661885	C_42 eta_C_24	107160.0	9.412809958486705e-17	2	0.66975
1706	0.6169953079967987	0.5400811420554809	-0.5624381911373543	-1.6324208367947306	1.807857678373187	6.677031032824888	1.2226319795741813	0.1435260976400325	0.8195634111469768	-2.1267412426284453	1.5667855591644078	0.3580334320890511	C_42 eta_C_24	107160.0	9.412809958486705e-17	2	0.66975
1707	0.49143877643992007	-0.0877659455851206	0.33155312205491183	-0.10623646175717995	1.2713303540273253	8.259941030924644	1.4299330181663095	0.041567080118956684	-0.467479300143538	-1.0634348224477066	-0.12024923067767125	0.3454070373651001	C_42 eta_C_24	107160.0	9.412809958486705e-17	2	0.66975
1708	0.5764147928131612	-0.8404962775439301	-0.0600435997314892	-0.5726711266274842	1.0848194872276944	9.091415923782725	0.6460922652506503	-1.7254504817391718	0.3062372315155183	-0.4289804927273009	1.6360121812226935	0.3646820015258992	C_42 eta_C_24	107160.0	9.412809958486705e-17	2	0.66975
1709	0.8387681488153843	0.33499151005439026	-1.3749157346750016	0.10861273026968832	1.5710815067785764	8.945606081555203	1.1081191730405215	0.23015536905978717	0.727257032783544	-2.7477015163801637	-0.48557478437973217	0.2908734574243028	C_42 eta_C_24	107160.0	9.412809958486705e-17	2	0.66975
1710	0.2833695670350639	0.09170799111444741	-0.1432596980388835	-0.9488719450321402	0.5508245217037788	9.861907686092785	-0.1883709372193697	-0.25587290461091394	1.6005023629339086	-0.49271489979942806	-0.41184625975197564	0.41633937690795053	C_42 eta_C_24	107160.0	9.412809958486705e-17	2	0.66975
1711	1.1985025528974567	0.06595214892761564	0.5600610164904402	-0.163625827612203	0.2835409617100191	8.312368392151825	1.4288919902180162	-0.005853348364948526	-0.37114780648735357	-2.0446405717799876	0.7886898370522917	0.3391492920669418	C_42 eta_C_24	107160.0	9.412809958486705e-17	2	0.66975
1712	-0.058416164810355005	0.1586621524221192	0.1575511544298469	-0.23712544084721784	1.659761567562934	8.934587067440246	-0.09090595716871988	-0.07108484586510345	0.39565771832482954	-0.797853730360971	1.2547620256872947	0.42210094460890596	C_42 eta_C_24	107160.0	9.412809958486705e-17	2	0.66975
1713	0.40660382931957667	-0.43777185738418545	-0.46583998095168355	-0.9472222116813949	0.5827242337512788	8.109797223233105	1.5024269020349532	-0.710980552879564	0.25938289345200904	-2.9066070620078857	0.285752113896939	0.37740993867651096	C_42 eta_C_24	107160.0	9.412809958486705e-17	2	0.66975
1714	0.6449732020361831	0.097351297193845	-0.7251581349447455	-0.2936933812934629	1.4406626096146902	7.183554455470634	1.7447348764568877	-0.36462092284195846	-0.17094597015351812	-1.1869599829551816	-0.45584345536263565	0.39949595530770865	C_42 eta_C_24	107160.0	9.412809958486705e-17	2	0.66975
1715	1.5495180324667583	0.6351173548131337	1.1790216677574248	0.15949644313491962	1.1532491204874762	8.86496007483408	0.2004881069518005	0.22452309261725353	0.4059368025559684	-0.7170094269815412	-0.7837977133408839	0.28701508364453526	C_42 eta_C_24	107160.0	9.412809958486705e-17	2	0.66975
1716	0.3999435058788955	0.8304068524186614	0.23996729354495683	0.05531754867491502	0.31050272664068357	8.8693373443151	0.7097618935119215	-0.9098730776667259	-0.005268294653812314	-1.3131698472873072	0.8528074557625466	0.4498989726774477	C_42 eta_C_24	107160.0	9.412809958486705e-17	2	0.66975
1717	2.1259511230906343	0.5357354071472463	-0.09770415686021444	0.05154898600190545	0.9376068541264252	8.798969144014748	-0.14811831955273363	-0.07696408395108846	1.0810398069581044	-0.5342304270700486	0.472174323480114	0.3263829206209475	C_42 eta_C_24	107160.0	9.412809958486705e-17	2	0.66975
1718	-1.2769595534598168	0.9984290757754252	0.44634092773287887	0.28246789907067843	1.2723921808348033	11.126485969692867	2.0263271900380904	1.0572350871028071	0.4639956916689746	-0.3278912429428505	-0.3558194152036927	0.4406784221424013	C_42 eta_C_24	107160.0	9.412809958486705e-17	2	0.66975
1719	1.7043119031054481	0.32019659889620594	1.0377861060461169	-0.9241054736357663	3.2001521715723165	10.252899547469967	2.440684405173149	0.11530885742553233	-0.5265375492593565	-1.3056602122000447	-0.3711291453021541	0.3715946824356546	C_42 eta_C_24	107160.0	9.412809958486705e-17	2	0.66975
1720	0.4590601427875551	0.12658535580421187	-1.100936076097163	0.3115739190931439	-1.1333490438060339	8.10820503424359	0.35490169858938303	0.11056013673150608	1.643783724515949	-1.3525106826122213	-0.4836737378031502	0.3519713726259864	C_42 eta_C_24	107160.0	9.412809958486705e-17	2	0.66975
1721	0.19596582041472058	0.6675146076914605	-0.03323653455258095	-0.8442993907606192	-0.009943721768488815	6.9481896526139915	0.053482240888061645	-0.0003272954312506445	0.7637742839038301	-1.4564067540874217	0.4141759806057265	0.3437930077372408	C_42 eta_C_24	107160.0	9.412809958486705e-17	2	0.66975
1722	0.7798512850441094	-0.12104917132278306	-0.8671258553681973	-0.006927174247685121	0.04531866082635665	10.348153359212281	-1.0921079858837663	-0.7952713764946102	-0.14380466007862774	-1.1516560591117668	0.5295546700160052	0.5031022068456189	C_42 eta_C_24	107160.0	9.412809958486705e-17	2	0.66975
1723	-0.08713687728148176	-1.0881885231320023	0.24988977674016247	-0.21609372061593188	0.14564753917169695	8.000673089648483	0.5220449944522015	-0.14162961562100174	0.29315260343839655	-1.030438801893233	1.0122356239909962	0.3141867915378186	C_42 eta_C_24	107160.0	9.412809958486705e-17	2	0.66975
1724	-0.7616246616201962	0.17095392290014666	-0.26371842523093325	0.3698575370925217	-0.8344791522812771	7.432932588954452	-0.31934050740225867	0.4540822353720899	0.885743439835136	-1.0172681440339137	1.0965252500840936	0.28986070343608505	C_42 eta_C_24	107160.0	9.412809958486705e-17	2	0.66975
1725	0.9289263666760254	1.184630033136216	0.061754873471959446	-0.03850961776247134	-0.42483134750202217	8.548415202884803	0.31741420096735656	-1.2814803142412725	0.9472487064133419	-1.8669437970703127	0.8559372512169725	0.49073786556784227	C_42 eta_C_24	107160.0	9.412809958486705e-17	2	0.66975
1726	0.30893830253930066	0.41962838491076815	-0.8025771129155491	-1.6828019063588782	0.9991065899975834	6.090076468994929	0.5184067720556031	-0.29612860442833305	1.5377222239145962	-2.366489759864783	1.5951605277764767	0.3615637143171511	C_42 eta_C_24	107160.0	9.412809958486705e-17	2	0.66975
1727	0.1752731947223401	-0.23470487897781755	0.1541162663127272	-0.18237584442226684	0.433427108286415	7.470231659779441	0.6792470109109918	-0.38654485382068066	0.15624181130271228	-1.3842044613551128	-0.06914332452205241	0.3698926967471538	C_42 eta_C_24	107160.0	9.412809958486705e-17	2	0.66975
1728	0.2579996762131765	-0.9974685173555036	-0.26104231442979703	-0.6405369856270126	0.20011406569463105	8.23554841479667	-0.08304209570249425	-2.15427474660717	1.0014676819455641	-0.8081086387778694	1.6636407184325193	0.3191107296107505	C_42 eta_C_24	107160.0	9.412809958486705e-17	2	0.66975
1729	0.5331600084995985	0.20740453042848597	-1.6785485255411066	0.03102858801997009	0.8190806734930537	8.100266893894181	0.3231292221325436	-0.1929106772216256	1.3956081279653083	-2.937126266158848	-0.42723281961536763	0.2964846072706004	C_42 eta_C_24	107160.0	9.412809958486705e-17	2	0.66975
1730	-0.022915869984985838	-0.04040217184751108	-0.33585508799718894	-1.0108666290603254	-0.28127860786632214	8.942879530361157	-0.8586762704811537	-0.6727792940122377	2.360905504318486	-0.854399007101479	-0.3557998435703056	0.38401669626879753	C_42 eta_C_24	107160.0	9.412809958486705e-17	2	0.66975
1731	0.8584103605597817	-0.06849854838599401	0.4110671099299545	-0.23219814141453365	-0.5807792831531609	7.542947602864718	0.7160344073075117	-0.45406475354867215	0.2474247223375715	-2.2890760038891	0.827027756612506	0.28492201720857807	C_42 eta_C_24	107160.0	9.412809958486705e-17	2	0.66975
1732	-0.3754700063525606	0.04351890159703494	-0.01893885848464133	-0.3124661056495699	0.8724494493163601	8.136963361016381	-0.753229063922165	-0.521169147076977	1.0405409637614236	-1.1401428522020665	1.2880467027967024	0.4649013917244401	C_42 eta_C_24	107160.0	9.412809958486705e-17	2	0.66975
1733	0.09171377058491008	-0.5867653723001883	-0.7116749892708494	-1.005838227379188	-0.2513308821242018	7.4009052646751465	0.6907532254394322	-1.1525538132080313	0.9247566956378532	-3.0780969058964702	0.33430393638538075	0.40780921713355534	C_42 eta_C_24	107160.0	9.412809958486705e-17	2	0.66975
1734	0.32206991492689613	-0.047632498748063495	-0.948111803850432	-0.3646991825010184	0.6260119668499319	6.540940952979918	1.0292917133424417	-0.7791832924555502	0.4659085376322742	-1.5023590114079124	-0.3989016455233017	0.45048619199837137	C_42 eta_C_24	107160.0	9.412809958486705e-17	2	0.66975
1735	1.2303981235416557	0.5197671388519284	1.0695955780682151	0.08199209878119974	0.30086351303805137	8.025717716796576	-0.4986586573023711	-0.18739589182926744	1.0683805736867533	-1.061155931929759	-0.7135435666613148	0.2779444916588323	C_42 eta_C_24	107160.0	9.412809958486705e-17	2	0.66975
1736	0.08980930138124706	0.7161084537377873	0.07959753769460927	-0.02293608353180542	-0.5338762500569977	8.060605750031833	-0.06543713179395538	-1.3239870967482386	0.6565354584142591	-1.6196845486590692	0.8933510174995507	0.49521665351579414	C_42 eta_C_24	107160.0	9.412809958486705e-17	2	0.66975
1737	1.7257758909928864	0.4099173105888303	-0.29165010152980614	-0.02702683952195749	0.09048348830522666	8.025736457767266	-0.8770234431846432	-0.5086443621429733	1.806626211516229	-0.9004576255635378	0.5155981869173861	0.29775958979612455	C_42 eta_C_24	107160.0	9.412809958486705e-17	2	0.66975
1738	-1.5575682305301517	0.8873805555608708	0.2875754879422725	0.1961487358275626	0.48340593076592403	10.048658254128158	1.2179648388564839	0.6059211523495304	1.1653660170808164	-0.7069125642791952	-0.30105092995211075	0.4276360335853861	C_42 eta_C_24	107160.0	9.412809958486705e-17	2	0.66975
1739	1.3510193814860485	0.1980362572890641	0.916528242975291	-0.9887774784974995	2.355729949818235	9.271746007078681	1.5951015828414434	-0.2745363634254557	0.09514096012845559	-1.6032385097643833	-0.3148658109361329	0.2843563188488723	C_42 eta_C_24	107160.0	9.412809958486705e-17	2	0.66975
1740	-0.30793959528106796	-0.37723683694634114	-1.5305831238806447	1.3867358225347644	-1.697255786729297	7.933077393387012	1.7007282030499862	-0.046549791406779166	0.6440984474818295	0.3985935496191187	-0.49593221611646987	0.38380415866459583	C_42 eta_C_24	107160.0	9.412809958486705e-17	2	0.66975
1741	-0.516205455653315	0.16064405220124078	-0.5030341677802356	0.34462697317206525	-0.5923691100176802	6.845686181134159	1.3818470146708246	-0.15006808782226447	-0.1268407610737218	0.30040077582754865	0.41398153582972946	0.3762406294386141	C_42 eta_C_24	107160.0	9.412809958486705e-17	2	0.66975
1742	0.10200752936246196	-0.6076808614692708	-1.3438452436515684	1.062785959714869	-0.5226712122239912	10.032577759288788	0.10798947181120808	-0.9036426999161803	-1.0147207657744182	0.45925591833630264	0.5311559824320639	0.42401284231931463	C_42 eta_C_24	107160.0	9.412809958486705e-17	2	0.66975
1743	-0.8255447986305853	-1.577250606535217	-0.2257595896677679	0.9252869954901809	-0.4226333723738712	7.8129546504060094	1.8121072941654175	-0.29077034665647955	-0.6160362439552417	0.5435512345188502	1.0196662699513124	0.3629594198651659	C_42 eta_C_24	107160.0	9.412809958486705e-17	2	0.66975
1744	-1.5299886479742295	-0.33959265822583096	-0.7278766268401065	1.420878666289428	-1.3898586954957253	7.287233185393434	0.9171390545980513	0.2844315520241388	0.030046238400150534	0.5987973502635396	1.1055829107191324	0.31894698652023284	C_42 eta_C_24	107160.0	9.412809958486705e-17	2	0.66975
1745	0.17719031628308674	0.6266136771005737	-0.4529962224003236	1.1780267036802838	-1.0074011813964259	8.341605912601933	1.6990417510034654	-1.3651049925308893	0.0026582650699715055	-0.15012072594505282	0.8614581385432007	0.4095431825729846	C_42 eta_C_24	107160.0	9.412809958486705e-17	2	0.66975
1746	-0.39016412228449654	-0.08858178059732157	-1.2653954556400582	-0.4312442116612296	0.43702780438739175	6.0271177674580185	1.81518602069355	-0.43444068422773	0.5820933339062969	-0.6457489409332199	1.6104507173127796	0.3859150971844666	C_42 eta_C_24	107160.0	9.412809958486705e-17	2	0.66975
1747	-0.5559372413597343	-0.7653975105338644	-0.3587611706351772	0.9708671112184907	-0.1402184045290363	7.319742297277119	2.0730392283346277	-0.5171172642964413	-0.6698202051895469	0.26943850529529767	-0.07613926042487668	0.2973648438783927	C_42 eta_C_24	107160.0	9.412809958486705e-17	2	0.66975
1748	-0.4698564689580286	-1.4775520665421926	-0.7411781716196483	0.529028166197972	-0.40339512091671464	8.047771927085503	1.253675041439918	-2.19448618911051	0.07861347749473982	0.8952254232010944	1.6831715780714818	0.3412449487923443	C_42 eta_C_24	107160.0	9.412809958486705e-17	2	0.66975
1749	-0.13999964038145296	-0.30549731249452283	-2.1109246922221674	1.1457203291952227	0.3022540496579813	7.918748116945042	1.7812912021308738	-0.3325055776770438	0.5051552079851248	-1.317554487974305	-0.4395922047681702	0.317527585154926	C_42 eta_C_24	107160.0	9.412809958486705e-17	2	0.66975
1750	-0.7508749694220399	-0.5420657708771603	-0.7839036618105609	0.18930913409742942	-0.8386054898967835	8.71941720581909	0.34815938180611006	-0.7862641244404968	1.345836586289196	0.7849515791351802	-0.3668259472586377	0.35836491576161983	C_42 eta_C_24	107160.0	9.412809958486705e-17	2	0.66975
1751	0.14514122729543033	-0.5755076052875722	-0.06971726195636148	0.8259004370987433	-1.1555924852347728	7.397280912163755	2.0332955768653096	-0.5852868942851118	-0.5725740410184468	-0.6332665184454906	0.8315464161846229	0.37036242126584296	C_42 eta_C_24	107160.0	9.412809958486705e-17	2	0.66975
1752	-1.1722098580753224	-0.4030724373145562	-0.486233964277518	0.8689961518637186	0.328641343449204	7.970315483912472	0.4400699125630539	-0.6488652585760314	0.1823253530698525	0.5203887422643385	1.3004507422780116	0.362164315944534	C_42 eta_C_24	107160.0	9.412809958486705e-17	2	0.66975
1753	-0.6452658955833698	-1.085076300456738	-1.197479937874589	0.11015377697402225	-0.8105116228134889	7.276940906770816	2.2115568178732197	-1.2437216483828668	0.04073971044435093	-1.3459706746371018	0.3328284536403126	0.3773238669033112	C_42 eta_C_24	107160.0	9.412809958486705e-17	2	0.66975
1754	-0.409393672815814	-0.5951088357472839	-1.3663114694950944	0.7666268331509243	0.06608738647719434	6.453678763680714	2.356528992559077	-0.8869960284728334	-0.3787990319278816	0.18465378628533707	-0.4105912780854309	0.38830498497859783	C_42 eta_C_24	107160.0	9.412809958486705e-17	2	0.66975
1755	0.589208837533933	0.02293792466306939	0.524691071364392	1.183089577859659	-0.28097046361449335	7.847737929987645	0.7708862955864934	-0.3241568201348711	0.18732973537915126	0.573868661397745	-0.7327952006956023	0.2728692120265207	C_42 eta_C_24	107160.0	9.412809958486705e-17	2	0.66975
1756	-0.6358889885613189	0.19908985854899933	-0.361046665919125	1.114293498193495	-1.0956721295764058	7.89184109683869	1.364997393959387	-1.4052591935209635	-0.22131006023448385	0.07908939718362587	0.900980196342334	0.3769516407172067	C_42 eta_C_24	107160.0	9.412809958486705e-17	2	0.66975
1757	0.9978444558549144	-0.12140651259177525	-0.7501776013766023	1.1154527488456614	-0.48376117225240683	7.869220718330312	0.4436980501421445	-0.6334259870079284	0.8398272784584475	0.7794198057784586	0.51635892894222	0.3079464897899339	C_42 eta_C_24	107160.0	9.412809958486705e-17	2	0.66975
1758	-2.3964772279014612	0.3636916617236918	-0.19651669440520514	1.3725553457523085	-0.055351024818669714	9.746950121887066	2.7411532682784205	0.4098061811588918	0.23360936411212113	0.9566555183655611	-0.3112122008079564	0.3569217862548572	C_42 eta_C_24	107160.0	9.412809958486705e-17	2	0.66975
1759	0.6607300978632187	-0.291575444779852	0.3692927687294954	0.2664961448238074	1.7365992601977456	9.020130320066043	3.2043125203818033	-0.4010546310480417	-0.7279444460886279	0.011811711792874225	-0.32553134777754633	0.3749244754038818	C_42 eta_C_24	107160.0	9.412809958486705e-17	2	0.66975
1760	0.8162976835727295	0.25375787157001084	-1.351946608802705	2.1324256679074094	-0.8946918992899843	8.656230201134948	0.4464067749464352	1.8481124164727327	-0.479481614018261	0.07127786727899366	-0.6948817763360359	0.36609029423793793	C_42 eta_C_24	107160.0	9.412809958486705e-17	2	0.66975
1761	0.5371482029318873	0.8321417204019528	-0.29904074979372125	1.0697493584801632	0.22477340340335525	7.3866411641575676	0.13059530403359418	1.7186277642887478	-1.2540411238989886	-0.03762019983754563	0.2269785127639882	0.35690209006552687	C_42 eta_C_24	107160.0	9.412809958486705e-17	2	0.66975
1762	1.0968318608566947	-0.016809605197230924	-1.1456039489846155	1.7727218886664915	0.2737928539740995	11.088279070211705	-1.070347704506326	0.9150321669200846	-2.2853592653953236	0.16494227655024243	0.3484311084576334	0.49775045572559057	C_42 eta_C_24	107160.0	9.412809958486705e-17	2	0.66975
1763	0.26986461435917725	-1.0685259211277063	-0.016982387827103904	1.6771163457462157	0.37321162067693825	8.578831119217865	0.6159472479021463	1.672421947381838	-1.8642429679775423	0.26261525071740827	0.8652445370746039	0.31078202238163694	C_42 eta_C_24	107160.0	9.412809958486705e-17	2	0.66975
1764	-0.3800631195440292	0.30370519604106094	-0.5281826415214883	2.149481497976322	-0.6024029019286944	7.946194959243396	-0.2626515231046298	2.136889161652364	-1.025776328483255	0.3146237882007758	0.951316228173607	0.30241759499123644	C_42 eta_C_24	107160.0	9.412809958486705e-17	2	0.66975
1765	1.2697502670692622	1.4125930847064363	-0.2298955735412381	2.019848134756917	-0.18562326526002942	9.143827617765934	0.4099020010873502	0.4136040849386741	-1.1725114794341245	-0.5213087380165573	0.7003308604955253	0.4723819156346781	C_42 eta_C_24	107160.0	9.412809958486705e-17	2	0.66975
1766	0.6428335930003132	0.5688989181654602	-1.0715105898562727	0.2515748400488982	1.2156987552941716	6.472336849879485	0.6127296666984293	1.4857139498504701	-0.5043103508509257	-1.064868971797654	1.475104526656526	0.3987139432671047	C_42 eta_C_24	107160.0	9.412809958486705e-17	2	0.66975
1767	0.5244861228196548	-0.12968059653474964	-0.13548658274117464	1.7367868999277054	0.6600758060949576	7.992197776054359	0.7887433548123136	1.3472012095408936	-1.7982174375805808	-0.04910145030733441	-0.26406852699364836	0.3749307485570677	C_42 eta_C_24	107160.0	9.412809958486705e-17	2	0.66975
1768	0.6043044757648303	-0.9668501435793526	-0.5351233755905883	1.2601057827390112	0.44069496298625216	8.804508779623049	-0.011734773554918749	-0.4475737988205782	-1.0547312631357	0.6221392001517024	1.5434667528750463	0.32990719503725235	C_42 eta_C_24	107160.0	9.412809958486705e-17	2	0.66975
1769	0.852753912332924	0.343690149305395	-1.937826818721835	1.899552589177454	1.0208685831388953	8.661693261660306	0.421483902705524	1.523918460287598	-0.5210764616883558	-1.759561736671637	-0.6476330529705576	0.32874130248892636	C_42 eta_C_24	107160.0	9.412809958486705e-17	2	0.66975
1770	0.32863322189687755	0.07376065155417473	-0.5912553435854454	0.9056549030768196	-0.05378311474884636	9.556708960318101	-0.8261319288682661	1.0111210046526502	0.32164633248768926	0.5119482905983722	-0.5677480191538925	0.37301451520598006	C_42 eta_C_24	107160.0	9.412809958486705e-17	2	0.66975
1771	1.1870764661528406	0.04498147991977079	0.14251496266631516	1.5055733576418615	-0.34311755592046006	8.0516308359404	0.8198519270421863	1.3591584360577273	-1.675103972412464	-1.0298326730278071	0.6749550510809628	0.29790597128595436	C_42 eta_C_24	107160.0	9.412809958486705e-17	2	0.66975
1772	0.010965496723659993	0.14756841110541302	-0.2831386302165219	1.6455333689187015	1.0836652238909537	8.666555894131093	-0.7159987545717211	1.2982621058844896	-0.8536971460177983	0.22173257104485822	1.1503042138996207	0.45025930100501255	C_42 eta_C_24	107160.0	9.412809958486705e-17	2	0.66975
1773	0.4448195159957243	-0.5184428387090488	-0.9940801404317751	0.7659493026218749	-0.023382237255121622	7.868650637425202	0.8127676424474944	0.6211906794903694	-1.0495649977059374	-1.8373703181749748	0.14507730127958604	0.42388245295037574	C_42 eta_C_24	107160.0	9.412809958486705e-17	2	0.66975
1774	0.6685569931119828	0.07918622324045475	-1.190493010377999	1.4945420630567072	0.8455541167576882	6.961652223827243	1.1459594355509084	0.893602376475068	-1.485283733200619	-0.14861367620233348	-0.6140049540714229	0.4602428519676017	C_42 eta_C_24	107160.0	9.412809958486705e-17	2	0.66975
1775	1.525290099914613	0.6704577347025648	0.7699796593061081	1.9297469057066141	0.5320235263313804	8.582795867039055	-0.44901956839953233	1.4845106062024411	-0.8758813021485236	0.2843202404108219	-0.9784247248991946	0.2634440181038893	C_42 eta_C_24	107160.0	9.412809958486705e-17	2	0.66975
1776	0.4383931250628856	0.8889843190328021	-0.16817004734638602	1.8830190978745465	-0.3020671242585676	8.5973843554692	0.01125637377566394	0.33829080920214916	-1.3475400590531172	-0.2663974662754936	0.7296221166174979	0.46612796168243686	C_42 eta_C_24	107160.0	9.412809958486705e-17	2	0.66975
1777	2.0380458977351825	0.5687476003650712	-0.5529742385558696	1.8885538466251406	0.32093721632017114	8.538605513232282	-0.8462309101462474	1.2372552702117092	-0.21699287097752248	0.4996560826323334	0.345765525525499	0.2634795449891201	C_42 eta_C_24	107160.0	9.412809958486705e-17	2	0.66975
1778	-1.131136086204856	1.0747050071739164	0.016096477878284193	2.20403519506981	0.6963705548862635	10.77318945085981	1.3651816193574533	2.4530790483990583	-0.8838080698498653	0.6943920165077877	-0.5084237872164773	0.3882609860074964	C_42 eta_C_24	107160.0	9.412809958486705e-17	2	0.66975
1779	1.6608076352810126	0.32521966638381977	0.614239563850236	1.0270919071889593	2.575965873035762	9.928466770987034	1.7708481081632212	1.3068809903346725	-1.8618652375509837	-0.31919380794477703	-0.5280751909954313	0.33342396111504247	C_42 eta_C_24	107160.0	9.412809958486705e-17	2	0.66975
1780	0.17983761982820856	1.312759339498847	-2.4445343257435472	-0.09685115030555466	-1.5462067693405732	8.266249415716205	-0.8521425342962546	1.8299557087390208	0.6952883357191336	0.23312579425262342	-2.3993956791520463	0.35312929294645423	C_42 eta_C_24	107160.0	9.412809958486705e-17	2	0.66975
1781	-0.0789448593088281	1.8571037551752514	-1.3411342276275728	-1.158221659183176	-0.512562144074523	7.046898655175505	-1.1966516294859422	1.7010226608111014	-0.12706976476173906	0.1306690104067447	-1.6794149848031057	0.3211833316192873	C_42 eta_C_24	107160.0	9.412809958486705e-17	2	0.66975
1782	0.5491470776507771	1.0162791987331545	-2.3610930429051784	-0.38051269350218947	-0.4503391358193392	10.621120333655682	-2.428957717618236	0.8994448821445422	-1.0738188929247852	0.30892734329730576	-1.565172623900188	0.4459487176546078	C_42 eta_C_24	107160.0	9.412809958486705e-17	2	0.66975
1783	-0.38822427318888914	0.06817409806672323	-1.0324817323820235	-0.5885618776714662	-0.3571454383325345	8.170725559198045	-0.6039129292642698	1.6537504969701513	-0.6496999690941777	0.3991210190955251	-0.9348602564974425	0.319105894127084	C_42 eta_C_24	107160.0	9.412809958486705e-17	2	0.66975
1784	-1.1121381293937231	1.3770045626906573	-1.5904993079772507	-0.03553800737167905	-1.2625489344872112	7.567982754975026	-1.544712001410059	2.118757722391602	0.038711937484481145	0.4524033592460336	-0.8906572572251574	0.3104265831230306	C_42 eta_C_24	107160.0	9.412809958486705e-17	2	0.66975
1785	0.6879174783805334	2.52370260150992	-1.3795662850422705	-0.4532295833806854	-0.8977461664229961	8.732719694244519	-0.9307695020188884	0.3993291511176203	0.01060180214255208	-0.33226571248635184	-1.1131798142647003	0.44213007257243564	C_42 eta_C_24	107160.0	9.412809958486705e-17	2	0.66975
1786	0.04510697056693102	1.6157702372992429	-2.2245592817936575	-1.912486246752123	0.44329167979009837	6.157428924241549	-0.6140835619155459	1.4679276209171552	0.6259782274315089	-0.846696325331466	-0.35122651497904556	0.3857222818805993	C_42 eta_C_24	107160.0	9.412809958486705e-17	2	0.66975
1787	-0.10827555911511086	1.0405646660383077	-1.2631817480487708	-0.5618348329187821	-0.09375971515139588	7.609415252161778	-0.5070176650529311	1.3303231010369347	-0.7001886375624028	0.10887513923118253	-2.00212374409177	0.375232781236382	C_42 eta_C_24	107160.0	9.412809958486705e-17	2	0.66975
1788	-0.019516906010806072	0.1297701116545154	-1.643566888161595	-0.973144360718092	-0.3341366223868062	8.404331617423962	-1.3703671754300515	-0.4599600869352477	0.09108034577371962	0.7517656729916234	-0.43988225086430016	0.33836765760708554	C_42 eta_C_24	107160.0	9.412809958486705e-17	2	0.66975
1789	0.29043766290524525	1.4201947240799424	-3.1586667930587176	-0.3607384534938171	0.3180341980657762	8.264122467401469	-0.9965770862139152	1.50680874310403	0.540159333249166	-1.5263948694835938	-2.4332951917065877	0.3009531191432761	C_42 eta_C_24	107160.0	9.412809958486705e-17	2	0.66975
1790	-0.3160474049229422	1.1411544278952115	-1.6183982885795078	-1.3084050254893165	-0.7470935016653724	9.140095466187432	-2.155233697165915	0.9955818543904653	1.4386976481261264	0.6425963013429457	-2.3222473577446037	0.3783408913858448	C_42 eta_C_24	107160.0	9.412809958486705e-17	2	0.66975
1791	0.6224930342957556	1.1296957358499942	-0.8627754493902849	-0.5802430984807317	-1.0377157826605992	7.677394905143023	-0.39959377398469403	1.3413367969303038	-0.5966883770491115	-0.8246055578777438	-1.0685513079508806	0.29923614426275225	C_42 eta_C_24	107160.0	9.412809958486705e-17	2	0.66975
1792	-0.7196471088340937	1.0648931763833356	-1.316329376390776	-0.684435569763318	0.3425522814980934	8.287257452079077	-2.0112198829067767	1.2805322956838585	0.19909342947759676	0.3675613503103372	-0.7415926634740274	0.4552771117584428	C_42 eta_C_24	107160.0	9.412809958486705e-17	2	0.66975
1793	-0.19888712581345586	0.5913876111523351	-2.2081471801183956	-1.2922646775610558	-0.7204355038774888	7.516634745477073	-0.6002529694961407	0.6056990858084932	0.05035306777078884	-1.5752496029300571	-1.7348726368546963	0.3669858065984421	C_42 eta_C_24	107160.0	9.412809958486705e-17	2	0.66975
1794	0.046930580899023855	1.2789274327035396	-2.2187887057332345	-0.7185029844603084	0.09747186681645	6.6279355787793905	-0.041383641707136015	0.8784444330169559	-0.3929242420964249	0.017798379948377047	-2.3743980761584567	0.4534602932797837	C_42 eta_C_24	107160.0	9.412809958486705e-17	2	0.66975
1795	1.0346896402183623	1.6811372543446086	-0.2833788736796086	-0.3109231097710953	-0.22366585022728638	8.186775458578268	-1.7983324860635523	1.4680216099879817	0.20505692736003933	0.42504283024366674	-2.9255372240646897	0.30409177757693895	C_42 eta_C_24	107160.0	9.412809958486705e-17	2	0.66975
1796	-0.19628520482559916	1.935465172458273	-1.118482440701581	-0.4157273774762101	-0.9858179835271298	8.21317435432761	-1.4496380634041255	0.3244711511257519	-0.2270781193486146	-0.09273395631659517	-1.2363814799006214	0.4446449406093513	C_42 eta_C_24	107160.0	9.412809958486705e-17	2	0.66975
1797	1.5550344079385736	1.6768623937603329	-1.6034919894061104	-0.42095479457874874	-0.4130970669153028	8.167525360455853	-2.330449640559475	1.2205106395731051	0.8991620236234609	0.6337250670640455	-1.4319731870905368	0.2987311882089906	C_42 eta_C_24	107160.0	9.412809958486705e-17	2	0.66975
1798	-1.9882273711822747	2.1249004941389917	-1.015065369022614	-0.23524523339814254	-0.017228268466063328	10.310745434228211	0.03995742542948479	2.431798973976568	0.25571614221042754	0.8181333725933815	-2.250905175422722	0.408929635289139	C_42 eta_C_24	107160.0	9.412809958486705e-17	2	0.66975
1799	1.153702278348125	1.3411393289414577	-0.4681818260519775	-1.29578268398756	1.634580921712728	9.492673885244422	0.4394369403415565	1.2918013092978304	-0.7616136681525407	-0.15310772639750542	-2.306792245746135	0.35349824739309976	C_42 eta_C_24	107160.0	9.412809958486705e-17	2	0.66975
1800	0.3044887239845611	-0.5694509540460125	-1.7388939318997936	-0.03402036273851768	-0.8565015590971617	8.937431806040285	0.13694670561887415	1.6212641644537968	1.3664906384028275	0.3354914715278352	-1.969721026950122	0.3443131281888766	C_42 eta_C_24	107160.0	9.412809958486705e-17	2	0.66975
1801	0.06101251411533898	-0.03456928302932275	-0.7268484219609436	-1.124109910491424	0.26725575730104467	7.564087056107722	-0.18359866300427893	1.4925360689315057	0.5102150733795061	0.23522355563831737	-1.1896684705192502	0.3562587139047745	C_42 eta_C_24	107160.0	9.412809958486705e-17	2	0.66975
1802	0.6319454535820702	-0.7931435846832177	-1.5726375371879455	-0.3261149769910461	0.31536001590122115	11.57202363036652	-1.38647251810553	0.6810594652302263	-0.40149614113917226	0.4018672890942642	-1.0712886196596256	0.4785816585281604	C_42 eta_C_24	107160.0	9.412809958486705e-17	2	0.66975
1803	-0.21693510759815213	-1.7592519471906092	-0.4515780533333163	-0.5378134802306128	0.41506749066399373	8.885689408001552	0.3227585914928267	1.4342539353578372	0.02839266247123833	0.4886539773236115	-0.45616338210188295	0.36340973079959726	C_42 eta_C_24	107160.0	9.412809958486705e-17	2	0.66975
1804	-0.8736212679010289	-0.5342503590594466	-0.9496907833962743	0.027716186608723443	-0.5640002500623879	8.189775410223493	-0.5657391241244148	1.9197420026583876	0.6440189813004493	0.5434783831527181	-0.4006645320395917	0.3427077686133805	C_42 eta_C_24	107160.0	9.412809958486705e-17	2	0.66975
1805	0.7579214840807356	0.4118660726617254	-0.6960407598495971	-0.395713240916624	-0.14428631263318833	9.472123410519256	0.09166110637754235	0.17623365113949066	0.6790232083408865	-0.22215090317929118	-0.6343795727825516	0.46885458952533127	C_42 eta_C_24	107160.0	9.412809958486705e-17	2	0.66975
1806	0.1725872583387874	-0.28338508898284137	-1.4878650829726743	-1.9018660740654336	1.259323760683689	6.597492945357187	0.3180370594130777	1.249181673863427	1.2723517134583509	-0.7272366662404475	0.14446778414136155	0.41003479541747617	C_42 eta_C_24	107160.0	9.412809958486705e-17	2	0.66975
1807	0.03775231884867918	-0.964936058604027	-0.6008133910460665	-0.5099168205275355	0.7031156997692304	8.243601345068702	0.47833503809777234	1.1150541647408632	-0.08333658997851454	0.20744754166942977	-1.5576161584907546	0.3139893894487332	C_42 eta_C_24	107160.0	9.412809958486705e-17	2	0.66975
1808	0.11818976422025639	-1.6571655120723157	-0.9699916981148258	-0.9335493363062329	0.4853582609131998	9.10561343969455	-0.33191002273609166	-0.6958564379505712	0.7404925094490422	0.842596348329897	0.09486050508305399	0.32673635895826836	C_42 eta_C_24	107160.0	9.412809958486705e-17	2	0.66975
1809	0.39452609482570566	-0.5010929631576307	-2.3221214319092263	-0.3039524352791516	1.0603691951112089	8.954631912017517	0.08701518840360162	1.2958916477894933	1.1480821635587073	-1.4045263659698866	-1.98644305635234	0.3141245221276629	C_42 eta_C_24	107160.0	9.412809958486705e-17	2	0.66975
1810	-0.15324489664757507	-0.7328998196670354	-0.9987402905278067	-1.278838617422145	-0.013841203867009466	9.905841178367552	-1.1370220720055821	0.7816657206701901	2.0861852014730133	0.7320030553164647	-1.8800452157807641	0.4249435207082047	C_42 eta_C_24	107160.0	9.412809958486705e-17	2	0.66975
1811	0.6994484631685521	-0.7680155141079521	-0.29746832460258343	-0.5317170630380873	-0.30274405234034113	8.292679337156272	0.5258887834705199	1.1171552942626415	0.010684964784795548	-0.7108345373309762	-0.6063136748423968	0.3376591433426738	C_42 eta_C_24	107160.0	9.412809958486705e-17	2	0.66975
1812	-0.5032956411533578	-0.5752983554443338	-0.7089230980684483	-0.6356771821332662	1.125470767612819	8.932082860555743	-1.0202120181291523	1.054713123042641	0.799444802976284	0.46241811120584964	-0.23620826839033562	0.43794790674805006	C_42 eta_C_24	107160.0	9.412809958486705e-17	2	0.66975
1813	-0.043890662670353194	-1.2724688348864441	-1.4298510181318673	-1.2618531755079585	0.01676851990559632	8.07453619083214	0.4773831930366631	0.3753683140551475	0.6748233120896516	-1.4416153105628917	-1.252427265853187	0.39515779590906464	C_42 eta_C_24	107160.0	9.412809958486705e-17	2	0.66975
1814	0.17934863268437898	-0.8009927018277421	-1.5690424017291187	-0.6719148680156951	0.8880296818039858	7.120439872115302	0.857661198388013	0.6643626862645525	0.22357344021616343	0.11994171685408095	-1.931906059271367	0.4372412231548705	C_42 eta_C_24	107160.0	9.412809958486705e-17	2	0.66975
1815	1.0759600377529073	-0.16829299834967096	0.270827339751802	-0.25320131387901484	0.5753291073568608	8.87106768140336	-0.7654978460999267	1.2616452263465119	0.8207019852300311	0.5175757341078209	-2.4564566290536236	0.28108677411435534	C_42 eta_C_24	107160.0	9.412809958486705e-17	2	0.66975
1816	-0.043889824673311637	0.00019456162064902823	-0.5717868981334744	-0.3597648892520361	-0.2624623620201925	8.868274601566915	-0.33007232095546163	0.10469064754766702	0.40582026121287496	0.01202709746498853	-0.7229225231254268	0.42534225170440226	C_42 eta_C_24	107160.0	9.412809958486705e-17	2	0.66975
1817	1.523446988643848	-0.32402374286378166	-0.9695668726799168	-0.36496274580610916	0.3630903502384453	8.788689861054854	-1.1886349387181858	1.0023012169178918	1.540571428398428	0.7253342920856666	-0.9677236608335512	0.3144913689486282	C_42 eta_C_24	107160.0	9.412809958486705e-17	2	0.66975
1818	-1.6503672177413578	0.16188663614741844	-0.4259303498457349	-0.17173192975356777	0.736827544057578	11.239036449881512	1.0454895565411693	2.2212085741913734	0.9033856092299328	0.9059838704211406	-1.8100183807768793	0.4052652270073169	C_42 eta_C_24	107160.0	9.412809958486705e-17	2	0.66975
1819	1.178153768424133	-0.47921231553876376	0.1141990869025159	-1.2662408189071244	2.628666938318589	10.321209745109737	1.4474434602273893	1.0936761182258943	-0.14411662995315744	-0.05293040379367683	-1.8589282397325846	0.39681532614301607	C_42 eta_C_24	107160.0	9.412809958486705e-17	2	0.66975
1820	-0.41062697523213454	0.6187411881540383	-1.1884778326246532	1.045737396608262	-3.533356930516443	8.362305322081518	-0.07422102090621295	-0.043355602239019984	0.4054602340449453	-1.5743551134242562	-1.0712998596581267	0.431171837845125	C_42 eta_C_24	107160.0	9.412809958486705e-17	2	0.66975
1821	-0.6041187110235272	1.128019553278855	-0.1474186520481424	-0.08639959340593022	-2.4548839666847564	7.149598190735685	-0.3955902728220943	-0.15749921655479396	-0.43185961003942247	-1.6840369489898936	-0.2734101620281829	0.37138083757423196	C_42 eta_C_24	107160.0	9.412809958486705e-17	2	0.66975
1822	-0.006162575131035659	0.37081149165284505	-0.9671692903629006	0.7073327436561108	-2.332013781550562	10.695407484979667	-1.5912393165755392	-0.9869233583929966	-1.4343004854058183	-1.342379240505057	-0.16537885785706904	0.5048642020624191	C_42 eta_C_24	107160.0	9.412809958486705e-17	2	0.66975
1823	-0.9034695262075211	-0.5165907512360627	0.1297980339660254	0.5411760839241954	-2.229421287366362	8.268498424033503	0.12167516044623519	-0.315752908501219	-0.997174198566022	-1.2111430407488815	0.3370053989241608	0.3889406352535886	C_42 eta_C_24	107160.0	9.412809958486705e-17	2	0.66975
1824	-1.582461724535186	0.6664877965431323	-0.3727798862645777	1.0879567125199792	-3.18468242668981	7.669746715276717	-0.7674945895888354	0.32032629826463427	-0.24406369923791343	-1.203609554662081	0.40321543194583637	0.3806465211191088	C_42 eta_C_24	107160.0	9.412809958486705e-17	2	0.66975
1825	0.05257087119780934	1.6525520257448347	-0.0653494570656256	0.7868376781398039	-2.885983794872997	8.825249110559682	-0.1252983956387983	-1.4918668012882323	-0.3052983814975004	-2.1057437647183286	0.1818588486172819	0.46447079572836836	C_42 eta_C_24	107160.0	9.412809958486705e-17	2	0.66975
1826	-0.4816332636973642	0.8965593749896421	-0.9015103604834406	-0.9277940887604494	-1.3181073568182913	6.264159671238011	0.11592317668745043	-0.474186910594237	0.34421064414809566	-2.6286013125712095	0.8889554028344585	0.4195730862554274	C_42 eta_C_24	107160.0	9.412809958486705e-17	2	0.66975
1827	-0.6440360113815039	0.3119114783842633	0.025794013145021867	0.5856190426568586	-1.955382817611512	7.711130691250747	0.2637817307381466	-0.5629866974715855	-1.013076696985206	-1.5909350697512716	-0.6828946009069073	0.40966136574453016	C_42 eta_C_24	107160.0	9.412809958486705e-17	2	0.66975
1828	-0.5611587850094671	-0.4462730505643792	-0.3738180081163063	0.11461228486406186	-2.332950817882079	8.499567667050156	-0.546841800434144	-2.4043342674489003	-0.2120410168382601	-0.9984458038172327	0.8962060178274803	0.3750055796317946	C_42 eta_C_24	107160.0	9.412809958486705e-17	2	0.66975
1829	-0.23785964363301865	0.7026507653580855	-1.754252100526491	0.7812952264267548	-1.3064494660595645	8.360553828197956	-0.14128489791261006	-0.35855464004760734	0.2723479411686797	-3.199822779509971	-1.041455533814135	0.411097701110887	C_42 eta_C_24	107160.0	9.412809958486705e-17	2	0.66975
1830	-0.8310010143063788	0.461174164045493	-0.44008197693275397	-0.2540768793419318	-2.6216331845870102	9.22896521294227	-1.3400903904555281	-0.8553566102177445	1.1872938404274342	-1.037726457228531	-0.9635204668304764	0.37749467396657055	C_42 eta_C_24	107160.0	9.412809958486705e-17	2	0.66975
1831	0.02898654192634894	0.44048516073287197	0.2871727534035302	0.4630702870141712	-3.0118437175963084	7.777844215246899	0.3227910122524504	-0.6439049784585426	-0.900766279727124	-2.5335016160906596	0.17850695915935622	0.40233938215542614	C_42 eta_C_24	107160.0	9.412809958486705e-17	2	0.66975
1832	-1.238626344558173	0.4851338117052409	-0.13273011425490325	0.4693455106370731	-1.368999706906481	8.3825697331996	-1.2197314119706821	-0.715233050946975	-0.07615535931456041	-1.3380402752927472	0.5693534773822049	0.48039245479544296	C_42 eta_C_24	107160.0	9.412809958486705e-17	2	0.66975
1833	-0.7302339505808287	-0.047319336674257396	-0.8167472404013876	-0.3051450125725098	-2.5990885506232675	7.6166122442233695	0.24478445909081223	-1.3705850442863299	-0.24166332065962673	-3.3758832744726295	-0.34123329315700196	0.453684403696158	C_42 eta_C_24	107160.0	9.412809958486705e-17	2	0.66975
1834	-0.5035862846713764	0.500653825174853	-1.0364223626789777	0.3773720277982818	-1.6947479010763062	6.7334859101075075	0.6562413739636246	-0.9647127418622714	-0.6955660667459073	-1.7197183922649644	-1.0066883730241774	0.49916380760070767	C_42 eta_C_24	107160.0	9.412809958486705e-17	2	0.66975
1835	0.46821993691303365	0.9805870261509824	0.9165518621836538	0.8245003751980184	-2.1297167313234606	8.283857410520044	-0.974739041239891	-0.3477757170784049	-0.07738964027241019	-1.2520080094978414	-1.3611355484525909	0.3600761308932392	C_42 eta_C_24	107160.0	9.412809958486705e-17	2	0.66975
1836	-0.7203169919856347	1.1820066064044017	-0.028966961239568965	0.7416912731272941	-2.903329311099365	8.309413198692061	-0.5593955398434416	-1.530524537563859	-0.5330481470828946	-1.844186710217895	0.16495348770373222	0.46428085938137226	C_42 eta_C_24	107160.0	9.412809958486705e-17	2	0.66975
1837	0.83192403119118	0.9078977699909299	-0.3989604143669637	0.7414015269011536	-2.3135456076846457	8.263396087577174	-1.411528032060498	-0.6922710748143422	0.6296423161649864	-1.091370018036613	-0.13329850867300594	0.3607897811722364	C_42 eta_C_24	107160.0	9.412809958486705e-17	2	0.66975
1838	-2.4151863686121673	1.3482053467224515	0.16465062916374323	1.0043871710585985	-1.7484441738570868	10.388111144864071	0.8190680242895673	0.4679132517360231	-0.04043377296061422	-0.8876364460676232	-0.9072542329152797	0.39116293666894053	C_42 eta_C_24	107160.0	9.412809958486705e-17	2	0.66975
1839	0.5246312142378837	0.6720219727517289	0.7651958890389813	-0.19324067401772255	-0.1556962213390269	9.578312230822684	1.2141146060363124	-0.4282625462520058	-1.0768834247908838	-1.8120670741017633	-0.9315905145086277	0.4020718622637399	C_42 eta_C_24	107160.0	9.412809958486705e-17	2	0.66975
1840	0.13383149571228858	0.03751357348669356	-1.0258797282488743	1.1042850514971527	-1.3625886193318346	10.339037714774637	0.004721469220528931	1.672132390276585	2.0931511951633106	1.2329009061783225	-1.9761304933448032	0.39303256702535727	C_42 eta_C_24	107160.0	9.412809958486705e-17	2	0.66975
1841	-0.08634813459814095	0.5508718192232807	0.008480827475075895	0.05716929718692361	-0.23685361698438118	8.831454129881205	-0.3189124562913315	1.5499951525891722	1.1847567366620493	1.1294746935104436	-1.2430920780489543	0.3828618650687944	C_42 eta_C_24	107160.0	9.412809958486705e-17	2	0.66975
1842	0.46262304616437266	-0.1943568224970832	-0.7898188979331853	0.7884037892011537	-0.17538879676316005	13.14358025501364	-1.5260490440702692	0.7774189880934158	0.2952786091633996	1.2154692648376477	-1.1336945601375947	0.4910289429273476	C_42 eta_C_24	107160.0	9.412809958486705e-17	2	0.66975
1843	-0.35449621205272586	-1.101988158094638	0.28226754025845996	0.6361083274740812	-0.07429267688159841	10.3519996263538	0.1982294589941701	1.493692165516205	0.738737240860409	1.2843584762647096	-0.5606784384461022	0.3484209479698369	C_42 eta_C_24	107160.0	9.412809958486705e-17	2	0.66975
1844	-0.9826976590168114	0.07827069399431207	-0.21427429260843808	1.1440743653134762	-1.0575698280108443	9.574653147565801	-0.6971248843615486	1.957510252156095	1.2858134642772039	1.3681559772973113	-0.5103817987350557	0.3097365713420337	C_42 eta_C_24	107160.0	9.412809958486705e-17	2	0.66975
1845	0.5626036298112572	1.0264675074098395	0.10360702237037853	0.8642951069870699	-0.655622091390523	10.928678127585915	-0.044600535000459705	0.2955609331488903	1.390365415894689	0.6172140527923371	-0.7275314657763401	0.4932908061615652	C_42 eta_C_24	107160.0	9.412809958486705e-17	2	0.66975
1846	0.02202057186273647	0.31459496403588316	-0.7316377974204803	-0.7149840382904379	0.7889605915562792	7.802475233143427	0.19283817194378883	1.318562851887706	1.9693009698621795	0.08095270509283843	-9.313275290077317e-05	0.41517728064619214	C_42 eta_C_24	107160.0	9.412809958486705e-17	2	0.66975
1847	-0.11164558179790776	-0.3063924643760797	0.19207818638306437	0.6777784769611794	0.21397207226294407	9.642884221175548	0.3467749290633253	1.1909575068823273	0.5603339290080235	1.0359464478523641	-1.5896869750097975	0.3584470171872805	C_42 eta_C_24	107160.0	9.412809958486705e-17	2	0.66975
1848	-0.034819398965962325	-1.0186351090794816	-0.2096358033212533	0.2419029956035801	-0.033074188084178655	10.536902825969054	-0.47037474676747504	-0.5352161123149476	1.4320021868462873	1.7415004376293888	-0.05741488210867376	0.33436849587677064	C_42 eta_C_24	107160.0	9.412809958486705e-17	2	0.66975
1849	0.23826438188596463	0.11231139459022849	-1.5757219065981543	0.8582978383198426	0.6241284964607832	10.381939938931984	-0.056499663531078805	1.3628961276139497	1.8000393610446472	-0.6897005275552825	-1.985836986963378	0.35082527852016754	C_42 eta_C_24	107160.0	9.412809958486705e-17	2	0.66975
1850	-0.2924836540934495	-0.12012802902130999	-0.2859647741008763	-0.09723082613343283	-0.5005403789818764	11.366637213250037	-1.2735027831852535	0.872489082289704	2.7981299609672043	1.5821374733880516	-1.8892340741373113	0.4148196495504734	C_42 eta_C_24	107160.0	9.412809958486705e-17	2	0.66975
1851	0.5175513439777851	-0.14742608923911193	0.4383070216601821	0.5589913744110182	-0.8097898734610575	9.660147414264598	0.4016093255994403	1.193599766782619	0.6456905479311281	0.06367890186316892	-0.6995456301142186	0.32164723036902093	C_42 eta_C_24	107160.0	9.412809958486705e-17	2	0.66975
1852	-0.6330833980218863	-0.03167025110455184	0.022049240504888774	0.5714324672369262	0.6679364795678123	10.297009093719598	-1.1532996234208566	1.1345555631787683	1.4380352466737527	1.31031577553839	-0.35935860575330164	0.49266597957786673	C_42 eta_C_24	107160.0	9.412809958486705e-17	2	0.66975
1853	-0.19000425763864096	-0.6339796711263913	-0.6396755261119368	-0.15655437701400968	-0.4710872753727606	9.370438091157443	0.33490344589072285	0.4893098606884828	1.3379669553604094	-0.6762054464235578	-1.301654346235794	0.43591215826016955	C_42 eta_C_24	107160.0	9.412809958486705e-17	2	0.66975
1854	0.022456660521779262	-0.13352553638557532	-0.8819819228687348	0.4833020427421115	0.4134468581370835	8.379177903910888	0.7367869666601239	0.7602100429935458	0.8713539759314002	0.9633808584986104	-1.9370525672924734	0.49053567386161623	C_42 eta_C_24	107160.0	9.412809958486705e-17	2	0.66975
1855	0.8936390190143049	0.4127081555595093	1.0734031516078137	0.8982951991101431	0.0770549191837514	10.295786229346524	-0.9035530194636174	1.3301544277864574	1.4763747944631371	1.3526627550555153	-2.4011987637048677	0.3157209866560643	C_42 eta_C_24	107160.0	9.412809958486705e-17	2	0.66975
1856	-0.18822950050055384	0.5942683266921592	0.11519586607504187	0.8219121493907381	-0.7571024786341041	10.252148992301692	-0.47815856881344193	0.22523353746604055	1.0739762187485686	0.8557883087162151	-0.8123174872220571	0.4911355086301424	C_42 eta_C_24	107160.0	9.412809958486705e-17	2	0.66975
1857	1.2821224632775914	0.29988767285854134	-0.24191658996824505	0.8217327040447051	-0.1322841889225162	10.129675216604559	-1.3400308396398948	1.0839244350359452	2.236338870131788	1.601450127286006	-1.0382597400096047	0.3046256080187678	C_42 eta_C_24	107160.0	9.412809958486705e-17	2	0.66975
1858	-1.7259211261073972	0.7553817044250744	0.31907288920168325	1.0640494898509432	0.2776686789370598	12.806715332901698	0.9119412711407348	2.236129882140927	1.5956660545549999	1.7821225235434626	-1.8247998590146537	0.43108560850415767	C_42 eta_C_24	107160.0	9.412809958486705e-17	2	0.66975
1859	0.9742059839750985	0.10799889346265788	0.9256335854406375	-0.03364663784353961	2.1392565851896244	11.832389964625287	1.3139518122998446	1.168563094640916	0.49934757499103044	0.7376299466811748	-1.8680357789190671	0.33687091688925913	C_42 eta_C_24	107160.0	9.412809958486705e-17	2	0.66975
1860	-0.5119043239718225	-0.917054264179164	-1.6225844480398581	1.5715020734118768	-1.183701843936893	6.676508358539151	0.9874924236711201	0.98273582037786	0.7142171750433719	-0.05969820910848132	-1.0584526150925393	0.3389926055866418	C_42 eta_C_24	107160.0	9.412809958486705e-17	2	0.66975
1861	-0.6983017524951868	-0.32434856838758236	-0.5915688023540268	0.4587386848169111	-0.08607220171644762	5.690814959921035	0.6735431224832876	0.8631356113492912	-0.11097450845830624	-0.17427703125268515	-0.25051862687215803	0.3040281967319262	C_42 eta_C_24	107160.0	9.412809958486705e-17	2	0.66975
1862	-0.09364318963546568	-1.1521051937373796	-1.4446201833313588	1.218256485135201	-0.030189526636504406	8.646786977807343	-0.5462937005157205	0.06800624219102573	-1.0590726853361419	0.050645510634379116	-0.1411178236709144	0.4292584577325145	C_42 eta_C_24	107160.0	9.412809958486705e-17	2	0.66975
1863	-1.0023426850565416	-2.2594986548765594	-0.3123997214037794	1.0851277920237747	0.06796193877772401	6.5145188049504705	1.1317587783712333	0.7702910330265534	-0.6338384941032059	0.15490301543747717	0.36539341696914857	0.30477046159315985	C_42 eta_C_24	107160.0	9.412809958486705e-17	2	0.66975
1864	-1.6877817003149045	-0.8832438497775903	-0.8178411360492314	1.6014707761644307	-0.8904875425828238	6.047205967865845	0.2543289802310532	1.2971153236252753	0.054323956886682324	0.20554610542269347	0.43296880289831086	0.27282045057094895	C_42 eta_C_24	107160.0	9.412809958486705e-17	2	0.66975
1865	-0.044780805629888426	0.14432592145705656	-0.5493368967807045	1.383300876031892	-0.4917200502115338	7.044991580482062	0.9655042909514573	-0.4234361046214081	0.02780566438881156	-0.675437333420972	0.20882290716594484	0.4338139844541692	C_42 eta_C_24	107160.0	9.412809958486705e-17	2	0.66975
1866	-0.5735905598795599	-0.6010641175308252	-1.3617954302091169	-0.38387713732573553	0.904368233749467	4.923118940003307	1.1311363248911195	0.6005133608144236	0.6439801381539157	-1.2443460803057653	0.9234673420275971	0.36836731901021336	C_42 eta_C_24	107160.0	9.412809958486705e-17	2	0.66975
1867	-0.7410461747514963	-1.3928090388494878	-0.4535628379597102	1.137780902620766	0.34875081422654364	6.069750503642877	1.3385628459527574	0.4864055035849121	-0.6857484094711467	-0.1756867201803543	-0.6658309440417147	0.3135371202769354	C_42 eta_C_24	107160.0	9.412809958486705e-17	2	0.66975
1868	-0.6574202418249706	-2.1262520407089944	-0.834496215436208	0.6573992243725033	0.11634125528965235	6.77036329066202	0.5384944282113974	-1.2858915865684586	0.10796768261049715	0.5194593145443889	0.9340949991968484	0.30684839028328176	C_42 eta_C_24	107160.0	9.412809958486705e-17	2	0.66975
1869	-0.3254519484582126	-0.8479697955215708	-2.2119781170022605	1.319619668654114	0.7364201407886196	6.645068353220952	1.0054959748557262	0.6705055545280179	0.5568275250051776	-1.9498130523722736	-1.0282160181830864	0.2808628003983411	C_42 eta_C_24	107160.0	9.412809958486705e-17	2	0.66975
1870	-0.9281451044340077	-1.0986914234037999	-0.8712551343744962	0.2903992562787742	-0.3487165518812644	7.416780404852492	-0.30619124254346464	0.1765283881541998	1.458591624879954	0.4087734227483681	-0.9494396930131991	0.37039281714383365	C_42 eta_C_24	107160.0	9.412809958486705e-17	2	0.66975
1871	-0.06318761976686604	-1.1433736618078534	-0.15564313216269085	0.9597983353395432	-0.6435568556275523	6.168204465185498	1.3408628833249028	0.4592764076887902	-0.5822529155292842	-1.196889540192502	0.2044460810445448	0.3137580021929454	C_42 eta_C_24	107160.0	9.412809958486705e-17	2	0.66975
1872	-1.3471007570997424	-0.8759988481497452	-0.574113979058965	1.032323076978622	0.7838089386219392	6.738469828380626	-0.20490904894040413	0.39569407606680873	0.21488213373123713	0.1054633608227154	0.6017642831922585	0.4305854436795558	C_42 eta_C_24	107160.0	9.412809958486705e-17	2	0.66975
1873	-0.8283480232384408	-1.7083245673321472	-1.2981789659981486	0.19635066913531368	-0.3195819478304219	6.098610540089537	1.4078290570990617	-0.2552046809633018	0.0664918560320765	-2.055426915420937	-0.3193818599066825	0.3574144530202785	C_42 eta_C_24	107160.0	9.412809958486705e-17	2	0.66975
1874	-0.6001650744195283	-1.221304038352994	-1.4536144054791793	0.9098252788459948	0.5394812334597819	5.3077816591016305	1.6629341934971893	0.06503921023906133	-0.37788260238570115	-0.2827960018888523	-0.9930788263633483	0.40892446834013	C_42 eta_C_24	107160.0	9.412809958486705e-17	2	0.66975
1875	0.3872129544518712	-0.4657166194566032	0.4349705806749693	1.356842971726513	0.2178674257498781	6.576375354930043	0.08664919434856498	0.6534353560316161	0.22127468064138653	0.17260641463757076	-1.352259184782544	0.2712044530740748	C_42 eta_C_24	107160.0	9.412809958486705e-17	2	0.66975
1876	-0.8167887901730385	-0.2919337436902556	-0.442720935015008	1.2910860211933652	-0.5965396779197323	6.64763182168022	0.5975113091158846	-0.48242283363019983	-0.21130421472955122	-0.4069711483259306	0.19384042896242293	0.3895630853101022	C_42 eta_C_24	107160.0	9.412809958486705e-17	2	0.66975
1877	0.7411682718540394	-0.6633306136274759	-0.8392684348020364	1.2937233124309846	0.013188006558494185	6.65475266004492	-0.2766694381667994	0.3710857929293857	0.9176209453791844	0.39330670567067344	-0.11011116827031717	0.28541013697007994	C_42 eta_C_24	107160.0	9.412809958486705e-17	2	0.66975
1878	-2.533622760125999	-0.11666802668302048	-0.2843320380787759	1.5872060731596185	0.40323121189816447	8.366249016003062	1.9452014092265377	1.5298395329092398	0.27292458396308705	0.5969701980244733	-0.8925822884099456	0.3712816261742118	C_42 eta_C_24	107160.0	9.412809958486705e-17	2	0.66975
1879	0.4374227810412164	-0.8047254299084107	0.27750828963123303	0.38128718604146755	2.2149242840086463	7.682021238662834	2.3684938712203882	0.5212393599000339	-0.7472811780423451	-0.45227149318098214	-0.9171058642222415	0.36352729251468013	C_42 eta_C_24	107160.0	9.412809958486705e-17	2	0.66975
1880	0.44335560976240557	1.5246684509646384	-0.21924920826868866	1.2116104956258311	-1.055757029129696	7.5996476862644595	-1.0728774876606029	0.5741039217182514	-0.6849686642927053	-0.11398981466674961	0.19228156135810184	0.3886860910300432	C_42 eta_C_24	107160.0	9.412809958486705e-17	2	0.66975
1881	0.1906416583548647	2.039177813639975	0.8574490621467246	0.047285421214634	-0.024422171225012366	6.520600373045224	-1.4020093049802527	0.4561232655835196	-1.4819295904680363	-0.21482688479356918	1.1427147420812045	0.34128059629321084	C_42 eta_C_24	107160.0	9.412809958486705e-17	2	0.66975
1882	0.7573142926477414	1.2392247299707997	0.106873365341649	0.8573694718242291	0.026531199464323654	9.704500618034093	-2.5755550667332314	-0.35445241287279766	-2.5851069481730438	-0.010840886781031345	1.2573667288389296	0.4764203689214967	C_42 eta_C_24	107160.0	9.412809958486705e-17	2	0.66975
1883	-0.08377179101167896	0.36190760727062476	1.1331113340084427	0.6971443821373857	0.11850399834997288	7.469772276644159	-0.8261801759308838	0.33866387617754473	-2.146448928697803	0.08508311202041116	1.6865978552897956	0.3238889508752515	C_42 eta_C_24	107160.0	9.412809958486705e-17	2	0.66975
1884	-0.7371901429104899	1.5873633899570032	0.6316702504426258	1.2502925813898949	-0.7828167746701916	6.9489859683165776	-1.7280214148146598	0.907903123136998	-1.227812713796113	0.128271007266723	1.783448557964286	0.341783573049081	C_42 eta_C_24	107160.0	9.412809958486705e-17	2	0.66975
1885	0.8956458095470478	2.676632047298347	1.0367492186536573	0.9708941303477888	-0.4033589688005136	8.005783897588458	-1.1526472549092526	-0.8524893389619637	-1.4129998563695987	-0.6573843995499653	1.538940561625977	0.47950400755989747	C_42 eta_C_24	107160.0	9.412809958486705e-17	2	0.66975
1886	0.3003676666289216	1.8113325890230507	0.13266416752249752	-0.8273252850142381	0.902423611392656	5.704818117605148	-0.8369446412598336	0.1724483404579273	-0.7008748108731158	-1.158790957198877	2.2644070205581275	0.41170199918782857	C_42 eta_C_24	107160.0	9.412809958486705e-17	2	0.66975
1887	0.17035033808059566	1.2818792365341893	1.1178199106368205	0.7459442177803759	0.3815883869818774	6.979830743585156	-0.7472069737892862	0.06737927653735647	-2.038662196994098	-0.21499026846367314	0.6093907768025514	0.39836147097480273	C_42 eta_C_24	107160.0	9.412809958486705e-17	2	0.66975
1888	0.25044202342464295	0.41077488074580903	0.6679386487446599	0.25507508742891005	0.16582990702494127	7.711755892241584	-1.569438833387608	-1.736471441225509	-1.2794372564965275	0.4013642844426285	2.3833452920016436	0.38782895541461654	C_42 eta_C_24	107160.0	9.412809958486705e-17	2	0.66975
1889	0.5185755742584279	1.6286943671104617	-0.737140191458911	0.9434519676792127	0.7474947904941511	7.581786251127052	-1.2240328184496785	0.2597007023462988	-0.7031011178699739	-1.8047121233325722	0.27933845651204253	0.3343470126967584	C_42 eta_C_24	107160.0	9.412809958486705e-17	2	0.66975
1890	-0.02158192710232139	1.3628663534588081	0.5306361696134307	-0.12687592241062268	-0.2734938320860228	8.387426303574369	-2.313218610138102	-0.23689975699808782	0.16560651349458747	0.30902772828035224	0.33656190831265786	0.39378276895670683	C_42 eta_C_24	107160.0	9.412809958486705e-17	2	0.66975
1891	0.8308011215099216	1.3543785423104149	1.2937284091733385	0.6011205379999753	-0.5468153837649191	7.062702857048353	-0.6325809952564846	0.020115613206316822	-1.9049275237082126	-1.1260025506911813	1.4857259935879146	0.3300669335538065	C_42 eta_C_24	107160.0	9.412809958486705e-17	2	0.66975
1892	-0.36182274043741514	1.2674302906855455	0.8656864382687602	0.6290655176059494	0.7906306889776075	7.6422223726659535	-2.174004289297142	-0.04657969035219939	-1.046420869258276	0.03600013595364055	1.9872457580640324	0.5200223326563567	C_42 eta_C_24	107160.0	9.412809958486705e-17	2	0.66975
1893	0.08943045723946787	0.8493525181936669	0.2688778307243267	-0.1893860348701864	-0.24587003711545738	6.951656358381266	-0.8534716648517408	-0.7014631685439875	-1.2617301381238903	-1.8692249447534124	1.0554173407891947	0.40212956559379437	C_42 eta_C_24	107160.0	9.412809958486705e-17	2	0.66975
1894	0.31231575567119474	1.5090297306233695	-0.10487997986157482	0.5239820825253484	0.5603412520174873	6.126172803484248	-0.2875769235050659	-0.34791411216862866	-1.7122656983327709	-0.3105540134049357	0.296930800420329	0.46153634395521664	C_42 eta_C_24	107160.0	9.412809958486705e-17	2	0.66975
1895	1.1962445169635874	1.8700203534376447	2.025575902784341	0.9858808725399566	0.2594419805120896	7.510311363421125	-1.9743734098990346	0.2530238767402158	-1.0763261291111113	0.09751279899857589	0.06643313129782236	0.3091062074627262	C_42 eta_C_24	107160.0	9.412809958486705e-17	2	0.66975
1896	0.08765499474451881	2.1154874292574637	0.90475009827516	0.9065306458221346	-0.5053600203039934	7.560333496164958	-1.65289848142626	-0.9039100982557045	-1.5773679958289835	-0.42060835247653855	1.629211233627347	0.46593985547384764	C_42 eta_C_24	107160.0	9.412809958486705e-17	2	0.66975
1897	1.659819675965185	1.8749103151694249	0.5938789366230706	0.9072940359490606	0.06765907961736266	7.543379440976319	-2.484460374746617	-0.053554708559569585	-0.39771879900217855	0.2914803427480257	1.1942597238345172	0.3044921685779267	C_42 eta_C_24	107160.0	9.412809958486705e-17	2	0.66975
1898	-1.5049497615266065	2.2960120320403887	1.1847079593599332	1.1916078160576642	0.4323971386017706	9.415737363246583	-0.24163257120387782	1.110187633192962	-1.0993844769482983	0.47501548361399343	0.3851610617280425	0.41776237205939765	C_42 eta_C_24	107160.0	9.412809958486705e-17	2	0.66975
1899	1.307046933953117	1.5462698363547724	1.8874547562671742	-0.05660806871154432	2.1100857550894254	8.685935325222884	0.12615012000478096	0.1400169779228966	-2.1053841529103785	-0.463086671453101	0.38588305766108083	0.3636001671713529	C_42 eta_C_24	107160.0	9.412809958486705e-17	2	0.66975
1900	1.1200717068140775	0.7149442950412034	-2.3000770875952012	1.2081061901500647	-1.8419456010563022	8.030111682066227	1.6686785374692306	0.3908899657865843	-0.04478004176249708	0.4302368203485628	-0.7916800764516867	0.40612823462673564	C_42 eta_C_24	107160.0	9.412809958486705e-17	2	0.66975
1901	0.8287783177387628	1.2514929433270052	-1.1892976278265956	0.10453166832171085	-0.8113372338285402	6.784799765082324	1.3433805283214653	0.27983336626735666	-0.853422081951511	0.32676230793333083	0.04428330456735249	0.3881545806178297	C_42 eta_C_24	107160.0	9.412809958486705e-17	2	0.66975
1902	1.37052616927238	0.448577573979489	-2.2005666461284665	0.8719160875980935	-0.7422259537730935	10.461279222488995	0.046103666847331325	-0.4974877977159694	-1.8762087046940301	0.4891338391025554	0.15463763994112834	0.5252229058443242	C_42 eta_C_24	107160.0	9.412809958486705e-17	2	0.66975
1903	0.5732115898432937	-0.4964723106176656	-0.8803822206281151	0.7183425492930597	-0.6486698108800251	7.9314744381510796	1.7820834113048647	0.15724636922538537	-1.4453607730639213	0.5758511444448352	0.6452943315941319	0.3604711354685396	C_42 eta_C_24	107160.0	9.412809958486705e-17	2	0.66975
1904	-0.05867511835478516	0.7674802141076447	-1.439153444280321	1.2464222199204371	-1.552799767546644	7.313039512504635	0.8708866072236368	0.7179243819827885	-0.6436098637096124	0.6353079159170794	0.7186825530968808	0.3359827094624271	C_42 eta_C_24	107160.0	9.412809958486705e-17	2	0.66975
1905	1.5617133984322118	1.8264457914809107	-1.2124630390428324	0.9729023184635535	-1.1987171662291018	8.509885116050864	1.6670214095047302	-0.9751366933702955	-0.7499302800757852	-0.14890430887655529	0.4906314576819696	0.5039026496033286	C_42 eta_C_24	107160.0	9.412809958486705e-17	2	0.66975
1906	0.9290237418060856	1.009048051787163	-2.069820918064416	-0.7179178892983277	0.15877273273593914	5.88039237763178	1.7852301681886578	0.0015867461859636928	-0.08746537653130348	-0.6714999800012936	1.2069070005801126	0.4002608354571108	C_42 eta_C_24	107160.0	9.412809958486705e-17	2	0.66975
1907	0.8221413832873401	0.39696926147309125	-1.0974314795372468	0.764190691967987	-0.3862899426710227	7.355141214585813	2.0487100303630426	-0.09455390745475327	-1.4176764265486892	0.29155409625938994	-0.39440158994488617	0.3551158303220716	C_42 eta_C_24	107160.0	9.412809958486705e-17	2	0.66975
1908	0.8998295431126271	-0.4206416691588187	-1.4865029151636169	0.3004054261280699	-0.641333004925089	8.171905559798686	1.2123888778681178	-1.8254163198499274	-0.6433312851049242	0.9509402057153248	1.23903362498235	0.3492858341370852	C_42 eta_C_24	107160.0	9.412809958486705e-17	2	0.66975
1909	1.1281977909011065	0.8064362346940793	-3.00847968307336	0.9520384581867952	0.053264410972525135	8.027731926087293	1.7514996178462925	0.09157370313800971	-0.13115031951685494	-1.3719645176899518	-0.7499468608242401	0.3501543858195238	C_42 eta_C_24	107160.0	9.412809958486705e-17	2	0.66975
1910	0.6279346561895859	0.5479051950218929	-1.47233744480927	-0.05963908956966948	-1.0356300737475135	8.929122581999954	0.29122679580318417	-0.38254156769864156	0.7507961221266995	0.8313274579133753	-0.6755969188469472	0.42169188758216597	C_42 eta_C_24	107160.0	9.412809958486705e-17	2	0.66975
1911	1.469805160904387	0.5274723685946751	-0.709890259328942	0.6279007203435182	-1.3358760713432756	7.426016428439654	2.007363573543968	-0.14694539115207758	-1.29916380495429	-0.655926449618277	0.4764337829308473	0.32124906400333764	C_42 eta_C_24	107160.0	9.412809958486705e-17	2	0.66975
1912	0.3359078001555145	0.5587550630676281	-1.1654631841984622	0.6535169909083781	0.06566623807511823	8.052136243042003	0.38571222837090857	-0.21119366280916066	-0.4728447940455701	0.5550206295328274	0.8943292734551084	0.46215533031345496	C_42 eta_C_24	107160.0	9.412809958486705e-17	2	0.66975
1913	0.7453404905379708	0.007183617614770237	-2.045490907156022	-0.12462261025426528	-1.0096928460687755	7.264180765827996	2.192571307968418	-0.8343485551535471	-0.6548796183342814	-1.4114554104497548	-0.02820107439646162	0.45667667132359974	C_42 eta_C_24	107160.0	9.412809958486705e-17	2	0.66975
1914	0.9642590668181431	0.6033213817436871	-2.079667646547735	0.5545126499517462	-0.18789317422631163	6.3565064279543675	2.3363427749624206	-0.48847834895447567	-1.1012138554149584	0.2032243157531736	-0.7183881607238918	0.48474928869184697	C_42 eta_C_24	107160.0	9.412809958486705e-17	2	0.66975
1915	1.7823744224030758	1.0929761544143022	-0.11292158765089359	0.9927822187277529	-0.5205742771062912	7.948212141530853	0.7206044841543197	0.08965272001325983	-0.484983574568661	0.6100282358421755	-1.051375378848809	0.30591811535916946	C_42 eta_C_24	107160.0	9.412809958486705e-17	2	0.66975
1916	0.7355297604355613	1.312411415141888	-0.9774514518499051	0.9162393959443801	-1.2776592121223662	7.975801441097025	1.3253463826667773	-1.0229875663117758	-0.9510294865385976	0.09237736184864949	0.49663829931296555	0.49286415633849473	C_42 eta_C_24	107160.0	9.412809958486705e-17	2	0.66975
1917	2.3097017222886054	1.029878681994841	-1.4539741548228637	0.9167503467173974	-0.7076249864888116	7.929746460741661	0.38365038252157985	-0.21158187849870097	0.2002736740286173	0.8278208279316616	0.16676905882845525	0.3179686250365603	C_42 eta_C_24	107160.0	9.412809958486705e-17	2	0.66975
1918	-0.7769880672583451	1.4896998408921538	-0.8602852145021485	1.181973821523604	-0.2935887478802483	10.140856701170309	2.7334905843099895	0.8891128400609086	-0.4712598931327525	1.0127816846465973	-0.6204593824349406	0.4364775662804145	C_42 eta_C_24	107160.0	9.412809958486705e-17	2	0.66975
1919	1.9297555652559615	0.7666089271883393	-0.2959135134834095	0.010017725935611718	1.3327371186305155	9.293989898780996	3.2099478056753394	-0.010447862994849292	-1.4816759293783284	0.021016013786251068	-0.6398533239956304	0.33392175608292557	C_42 eta_C_24	107160.0	9.412809958486705e-17	2	0.66975
1920	-0.2530381622344135	-0.01562704188507158	-1.1995048455873365	1.3757681809631415	0.0014443241283097997	6.859095001926543	-0.7685335245416244	0.07808585587008934	0.7762805002313491	0.6904242077093145	-1.652072446458373	0.35888125326637144	C_42 eta_C_24	107160.0	9.412809958486705e-17	2	0.66975
1921	-0.4610605997441608	0.5580686445482588	-0.22429616977250472	0.2475874651575891	1.080991835592463	5.773615517776518	-1.0966049568688634	-0.03700639184136331	-0.05980298981446003	0.5877713702186166	-0.9036705954571596	0.36993530337800623	C_42 eta_C_24	107160.0	9.412809958486705e-17	2	0.66975
1922	0.1398994036471285	-0.27365652354677567	-0.9881232964719684	1.025664502483864	1.1092054827896607	9.034133061860521	-2.2812764346700707	-0.863630029102796	-1.0141957036186386	0.7258464831862412	-0.7962355194757651	0.5037029723667754	C_42 eta_C_24	107160.0	9.412809958486705e-17	2	0.66975
1923	-0.7604467893607442	-1.3195093593446416	0.03591017485972587	0.8792576183778706	1.203279365902147	6.707937056104178	-0.536557897781541	-0.18704168614828648	-0.5845126373570031	0.806588111406941	-0.2556135705372578	0.33918454037633294	C_42 eta_C_24	107160.0	9.412809958486705e-17	2	0.66975
1924	-1.4452293698699539	0.02962206163075815	-0.43541527601363983	1.4103791575800917	0.2653138809906011	6.183929637800423	-1.4377903399464802	0.4360642402016249	0.1042102551887471	0.8730524502947195	-0.20042729793078515	0.31436176210125544	C_42 eta_C_24	107160.0	9.412809958486705e-17	2	0.66975
1925	0.21674076192349925	1.1006303467770797	-0.15344734889377185	1.160289348416513	0.6953374263197196	7.271320219043862	-0.8398067808452738	-1.367773258936714	0.08284931656123556	0.10462772023241924	-0.41634942696048755	0.4906241494261036	C_42 eta_C_24	107160.0	9.412809958486705e-17	2	0.66975
1926	-0.3391341698319232	0.29507681694866583	-0.928769567398395	-0.6015653921824035	1.9905346362386929	4.949602734910036	-0.5458130796985472	-0.3473184248495704	0.70276880326568	-0.4180661547872455	0.2951865969269238	0.4050825071047942	C_42 eta_C_24	107160.0	9.412809958486705e-17	2	0.66975
1927	-0.49796044603428186	-0.41463108983066893	-0.06819627086234298	0.9292261613074939	1.4799362461463643	6.212185716583904	-0.43772068400510955	-0.4395863069950791	-0.6409061966464733	0.5351075227202716	-1.2692415020076926	0.35495794917293083	C_42 eta_C_24	107160.0	9.412809958486705e-17	2	0.66975
1928	-0.4142907294475942	-1.2133600273287526	-0.4375006102606481	0.4487285272018421	1.3090370165355247	6.9692560219450765	-1.2597867551280337	-2.2755542209249913	0.16212266316413715	1.2037290984180067	0.26007582523826966	0.32277706722616895	C_42 eta_C_24	107160.0	9.412809958486705e-17	2	0.66975
1929	-0.09673410078959027	0.06783379631906786	-1.721608946410932	1.1175527106564702	1.755093346952507	6.834277090861915	-0.8944757080001099	-0.23737308003899246	0.610977265032215	-1.136180189594925	-1.6465155974245689	0.3290571336121944	C_42 eta_C_24	107160.0	9.412809958486705e-17	2	0.66975
1930	-0.6886934993514716	-0.1932519807670303	-0.4975944909360373	0.07815642116923842	0.7864285242115994	7.669848680770779	-2.021312463388379	-0.7347524127098625	1.5251142874823191	1.0731884604527067	-1.5581970958020426	0.4123105193490634	C_42 eta_C_24	107160.0	9.412809958486705e-17	2	0.66975
1931	0.1837604911561166	-0.22535919156891104	0.18341898717553703	0.7708850118631531	0.5368032533066712	6.307464811628579	-0.3399167577930013	-0.513694168647383	-0.5372227346146954	-0.4132653393239505	-0.3996865715503642	0.31238181629874656	C_42 eta_C_24	107160.0	9.412809958486705e-17	2	0.66975
1932	-1.0912487525116226	-0.08513535188852998	-0.21015491348124424	0.8188765614830038	1.8456117205486458	6.912578542725359	-1.88723177128615	-0.5841712599020403	0.26559810905608455	0.8000674971656418	-0.046149697711502805	0.4809741885205416	C_42 eta_C_24	107160.0	9.412809958486705e-17	2	0.66975
1933	-0.5845473411149507	-0.779569299083689	-0.8486882576422213	0.0005548840975070223	0.8175727219295463	6.2126130421599575	-0.517340136162834	-1.2403297679785195	0.11811883020356077	-1.1572215633820124	-0.96486119727304	0.4264663241493143	C_42 eta_C_24	107160.0	9.412809958486705e-17	2	0.66975
1934	-0.3549778144488391	-0.2186591659009551	-1.0586654678595335	0.7070162312509615	1.6388707147506996	5.366776226620053	0.0027645461134787005	-0.8445732901752451	-0.33057237628060754	0.4522386722516005	-1.6036820246753754	0.4873211706557433	C_42 eta_C_24	107160.0	9.412809958486705e-17	2	0.66975
1935	0.6139056549019525	0.4037216809566965	0.7587367349844535	1.1572458591172168	1.369105025877931	6.760158611359428	-1.6732727609292095	-0.23016139729905788	0.27341536891227597	0.8508895682670866	-2.0190184755464893	0.2782054777113767	C_42 eta_C_24	107160.0	9.412809958486705e-17	2	0.66975
1936	-0.5765968348914519	0.6078381109565012	-0.1082482631954561	1.084715149339157	0.5579120433251074	6.822412249575426	-1.3220609728563686	-1.409040124046431	-0.1613536093432528	0.3432139315888303	-0.4760457473080977	0.4802366345704449	C_42 eta_C_24	107160.0	9.412809958486705e-17	2	0.66975
1937	1.009209580795318	0.2792718805304389	-0.4595970352683217	1.086287938579507	1.1613601969053717	6.815722371574609	-2.1635469507337994	-0.5673293592853773	0.9783883559208119	1.0764758138300887	-0.7249072112822379	0.2795008651698667	C_42 eta_C_24	107160.0	9.412809958486705e-17	2	0.66975
1938	-2.2808039169920153	0.7882523636880044	0.06715223712131546	1.3708824584808994	1.472907743331813	8.73137566092613	0.0856670712833334	0.5953417892274327	0.3284331652339871	1.2589326361436803	-1.4976128955035324	0.43233272310569915	C_42 eta_C_24	107160.0	9.412809958486705e-17	2	0.66975
1939	0.6840031941655905	0.06473696542577088	0.6157152782101332	0.15784771618927784	3.318411948763199	7.97359547458107	0.4639184148979059	-0.3173676657782504	-0.7028938158882556	0.2578336409929375	-1.5331600404482078	0.2960279253793431	C_42 eta_C_24	107160.0	9.412809958486705e-17	2	0.66975
1940	0.27088795545225225	0.2659470884486192	-1.8486712380053525	1.620681613963282	-1.714791983118394	7.8929106682081915	0.9699509127992736	1.1855113619664364	2.175047495739116	0.19221948554952245	-1.3874963007665435	0.3752169125327571	C_42 eta_C_24	107160.0	9.412809958486705e-17	2	0.66975
1941	0.01848118696504682	0.7784246356088321	-0.7846361697946789	0.5015969567135612	-0.5867132248044264	6.824168172897485	0.6632164024733421	1.0614930867347696	1.2463665117113576	0.09270597606361827	-0.5979477714834455	0.3848716277764756	C_42 eta_C_24	107160.0	9.412809958486705e-17	2	0.66975
1942	0.614177856911508	0.02762532555042456	-1.6935636006610058	1.2633563202478384	-0.5153198516568533	9.95630964360383	-0.5289714983018957	0.25208483780425134	0.3463332575623522	0.27001331286858316	-0.48719943302520535	0.4368986348963937	C_42 eta_C_24	107160.0	9.412809958486705e-17	2	0.66975
1943	-0.27269418366877407	-0.8737674558040363	-0.49407104076178854	1.1328471634699808	-0.41311504667791016	7.769971351605198	1.112950597264697	0.9789803624246838	0.7979314557083517	0.359137783728033	0.048414072150709725	0.3562557503560922	C_42 eta_C_24	107160.0	9.412809958486705e-17	2	0.66975
1944	-0.9587726838770052	0.3094305546405576	-1.0200265423620252	1.6493976809387885	-1.4002784423869348	7.254890172950617	0.25412701563458745	1.4979579838190085	1.3447522670504362	0.40969780836253744	0.11083219484744351	0.31103733103487885	C_42 eta_C_24	107160.0	9.412809958486705e-17	2	0.66975
1945	0.748157808943108	1.2734760357359933	-0.7612650236432096	1.439498716613029	-1.0111900539390086	8.293384388446484	0.9474345903264947	-0.2489481369765395	1.4595715400428857	-0.3557813033363352	-0.11341979901339551	0.44492183692397935	C_42 eta_C_24	107160.0	9.412809958486705e-17	2	0.66975
1946	0.13524913036163957	0.5436898029566086	-1.5952857649760717	-0.34837712625576167	0.4648417080830486	6.0159825955891195	1.112131999342862	0.8020852802225095	2.0447012993544766	-0.8550261544201426	0.613437138406363	0.38908698434811184	C_42 eta_C_24	107160.0	9.412809958486705e-17	2	0.66975
1947	-0.006810199889635281	-0.0644096177984168	-0.658832861166801	1.186803647474902	-0.12444088097188753	7.286222698077511	1.3119790305574923	0.6801844252627756	0.6103987358676428	0.07401808434672309	-0.9930741282299955	0.303430693958718	C_42 eta_C_24	107160.0	9.412809958486705e-17	2	0.66975
1948	0.07727311201974225	-0.795163617884953	-1.0460955817065505	0.7016513213176946	-0.393405255220821	8.004452721693957	0.5310741453174332	-1.1241322018194446	1.4991704808217294	0.6975798229577072	0.6018457022671824	0.33032720043683683	C_42 eta_C_24	107160.0	9.412809958486705e-17	2	0.66975
1949	0.3669249004894406	0.3443301195305571	-2.480317292666258	1.3684749637465634	0.3246148986917324	7.877083476023847	0.9842379975546574	0.8653569250172611	1.8665818393826226	-1.5177341206808184	-1.371940564780484	0.30448760168031164	C_42 eta_C_24	107160.0	9.412809958486705e-17	2	0.66975
1950	-0.20556362813958753	0.10811013340372272	-1.0677197919422494	0.3318019101277177	-0.8377526128086368	8.666742828536181	-0.294297642640457	0.3594237879338619	2.887408265742607	0.5941350114845494	-1.2856127551538383	0.37261453348902746	C_42 eta_C_24	107160.0	9.412809958486705e-17	2	0.66975
1951	0.6854283134394843	0.08328867741306137	-0.3318077462881867	1.001706951070486	-1.1622914114386695	7.364802764957388	1.317123593712854	0.6620340192325275	0.6960133495425151	-0.8341846602361502	-0.10663414454310015	0.35173950524563946	C_42 eta_C_24	107160.0	9.412809958486705e-17	2	0.66975
1952	-0.5769876394881561	0.1719724431922283	-0.7651137792343454	1.0816760044114493	0.35304932996551397	7.932123342110339	-0.19544087854380815	0.5979964958486481	1.4984135057113417	0.3255810087458177	0.27555380687852027	0.40036590298895736	C_42 eta_C_24	107160.0	9.412809958486705e-17	2	0.66975
1953	-0.0922986650575491	-0.4044927488274123	-1.5430535899029012	0.23348897436525662	-0.809128023753831	7.249785924543032	1.3744754003715973	-0.0698176903561052	1.4002013143568954	-1.5612583754722038	-0.6639474577912862	0.41745165297324205	C_42 eta_C_24	107160.0	9.412809958486705e-17	2	0.66975
1954	0.1409610252638453	0.11475416717334734	-1.662200853910071	0.9550085030525378	0.08590035049202109	6.436259533345421	1.632755574743659	0.24492868836962622	0.9258077416487221	-0.015301607646681325	-1.3312902826360977	0.41093909797463335	C_42 eta_C_24	107160.0	9.412809958486705e-17	2	0.66975
1955	1.0759168640252448	0.6365223215465102	0.26731231233737207	1.4052867328084557	-0.268215261056509	7.807006284234145	0.09008043236691328	0.8425270537571151	1.5394192802278903	0.3823894363367702	-1.7348448610718017	0.2817481137774061	C_42 eta_C_24	107160.0	9.412809958486705e-17	2	0.66975
1956	-0.09155956286994253	0.8259495148261939	-0.6155809233455768	1.3409877099239995	-1.1003741957120075	7.853241019524274	0.587146874590153	-0.3121565177701636	1.1333376752987143	-0.12293532059246251	-0.1528056588315369	0.411062242424346	C_42 eta_C_24	107160.0	9.412809958486705e-17	2	0.66975
1957	1.5577317271139028	0.5389262504265708	-1.0396316100957623	1.3439794719641711	-0.47559240279388976	7.833573985927139	-0.26378243048466965	0.5643181205560742	2.3151786756859094	0.5838279651174931	-0.43297022084183073	0.3211770535547816	C_42 eta_C_24	107160.0	9.412809958486705e-17	2	0.66975
1958	-1.7774191334982898	0.9892287604802115	-0.4680734674648757	1.6434733573962161	-0.03873950933856608	9.674359825787196	1.899378007708013	1.7576430439956106	1.6652216064231482	0.7639856478491972	-1.225319154628075	0.3746932831055626	C_42 eta_C_24	107160.0	9.412809958486705e-17	2	0.66975
1959	1.186973310368656	0.3299454878244536	0.10090702668234025	0.4260928879497267	1.8026719203881472	8.960382591462889	2.3079694459287134	0.697504744083998	0.5486089332094698	-0.18036494431187777	-1.257083366144133	0.3597529664360486	C_42 eta_C_24	107160.0	9.412809958486705e-17	2	0.66975
1960	0.2251999863885218	0.22056500354650654	-1.3855732537222267	0.18781293724073952	-1.5990635281474372	8.161019636991256	-0.7778363132519747	1.6515696516110117	1.4906111446721926	0.47273657277831765	-0.5166117807075367	0.39809443014165735	C_42 eta_C_24	107160.0	9.412809958486705e-17	2	0.66975
1961	-0.025945376408641713	0.7821265592229273	-0.30331160251657197	-0.9846743837712517	-0.36159408552427974	6.93770530095622	-1.0867937652032909	1.5176608016297082	0.6069254132251563	0.37087712064501965	0.35629759305458797	0.33394323033691076	C_42 eta_C_24	107160.0	9.412809958486705e-17	2	0.66975
1962	0.5758892048262456	-0.04038226319721538	-1.180254932933253	-0.1304980590333041	-0.28895986138711766	10.5329208342744	-2.2095268182932926	0.6796602935447299	-0.3209055334326986	0.5277087513206815	0.46865731571378316	0.4636389569366336	C_42 eta_C_24	107160.0	9.412809958486705e-17	2	0.66975
1963	-0.3208218846294463	-1.0530277910881847	-0.013193962991348956	-0.34920303477968034	-0.1771132897635333	8.063096777396787	-0.5595515281765276	1.4617482989057295	0.12024284405366543	0.6126337559157434	0.9453809074397287	0.36394062729041027	C_42 eta_C_24	107160.0	9.412809958486705e-17	2	0.66975
1964	-1.0136434794406335	0.2682793311142974	-0.539157212167048	0.24922684126212746	-1.2566598958432438	7.45794276146384	-1.4132518695307021	1.9566963517212583	0.7378537413230177	0.6722602851347731	1.0259230254975542	0.38379200049525214	C_42 eta_C_24	107160.0	9.412809958486705e-17	2	0.66975
1965	0.7075356772379217	1.3358543249998855	-0.2331020027761789	-0.1811819076956919	-0.8278525170448905	8.629860565078637	-0.8438401898812891	0.1588965700008499	0.7853678573036372	-0.09925110425659697	0.7917213680723791	0.43468067411314537	C_42 eta_C_24	107160.0	9.412809958486705e-17	2	0.66975
1966	0.09241641153594021	0.5258737723423997	-1.1008766736249629	-1.8329157694085187	0.7782318415919841	6.045602944903517	-0.5682854178163531	1.2686430416449344	1.388264449570978	-0.6144107512742893	1.5151348199273793	0.40728029006354793	C_42 eta_C_24	107160.0	9.412809958486705e-17	2	0.66975
1967	-0.052588624637812345	-0.15142272894193312	-0.13538169939791175	-0.3169746244020694	0.14150641406643316	7.499217621317156	-0.46603419189961065	1.1282869801921727	-0.0024040801894061863	0.33355236843599806	-0.11139935101730855	0.41895428935558815	C_42 eta_C_24	107160.0	9.412809958486705e-17	2	0.66975
1968	0.03231319507728412	-0.9569981247390636	-0.5473432808884404	-0.7780230849241268	-0.13953917386830822	8.299420536562216	-1.2393033693948814	-0.7405344997884855	0.8446623535656349	0.9854224611309531	1.572696110832	0.37861572625777884	C_42 eta_C_24	107160.0	9.412809958486705e-17	2	0.66975
1969	0.32714754313969535	0.30676144356855933	-1.995270109074376	-0.09822570163655137	0.593482729337398	8.15820901435784	-0.8924012816728362	1.3144974192351522	1.2526489688038678	-1.3104348047520442	-0.46247294875868533	0.3744887659273181	C_42 eta_C_24	107160.0	9.412809958486705e-17	2	0.66975
1970	-0.25253703500071883	0.04639088282079894	-0.6030895373636074	-1.1530035563536534	-0.6442888824483312	9.040415917443474	-1.9649832475875884	0.783058478560351	2.2216634023267616	0.8663469532631403	-0.3921949528546737	0.36427489476244856	C_42 eta_C_24	107160.0	9.412809958486705e-17	2	0.66975
1971	0.6459935689830844	0.018179092495778704	0.15079552287480413	-0.35462764731962976	-0.9949063990919703	7.568759133679493	-0.37333760501488383	1.132987688047482	0.0922242019974299	-0.6017828460377651	0.7663952687094497	0.37945462582219386	C_42 eta_C_24	107160.0	9.412809958486705e-17	2	0.66975
1972	-0.6313655559298047	0.12218765992727314	-0.28687158267027296	-0.45098536590250843	0.6429417447845459	8.183191256640997	-1.8405313998579556	1.0684547684493328	0.8954496904248892	0.59386085024579	1.2107826602540195	0.4965224154108412	C_42 eta_C_24	107160.0	9.412809958486705e-17	2	0.66975
1973	-0.13905711016037864	-0.5249608920943704	-1.0239760236494369	-1.1368276040124763	-0.6125917362141968	7.4094283498867926	-0.5400686031067063	0.36426421953607796	0.7728103443356198	-1.3432037228076226	0.27919483120318217	0.3972829852192244	C_42 eta_C_24	107160.0	9.412809958486705e-17	2	0.66975
1974	0.09626059789663244	0.048199452810946924	-1.216897995364565	-0.4967392336160944	0.363257384556107	6.516357047646637	-0.04854096190494324	0.662002332451264	0.3107463063917685	0.24723147304821094	-0.4344303845091524	0.4533602623703149	C_42 eta_C_24	107160.0	9.412809958486705e-17	2	0.66975
1975	1.0426244098706867	0.6263135748083459	0.8002011612974338	-0.04543686130953516	-0.011894202827933114	8.080322287379422	-1.631791519037481	1.2775556577270446	0.9200911261379304	0.6476628544143039	-0.7429538575252336	0.3264264774978252	C_42 eta_C_24	107160.0	9.412809958486705e-17	2	0.66975
1976	-0.13759714092647368	0.8356500312625447	-0.16831967822849875	-0.15518654324052197	-0.929358628545307	8.108027540804411	-1.29107476223547	0.08547509012714126	0.4994829515495317	0.1381857674915238	0.8215417963212304	0.44594327186674215	C_42 eta_C_24	107160.0	9.412809958486705e-17	2	0.66975
1977	1.5263155883092712	0.5223521472300667	-0.564357203556105	-0.1599644117428359	-0.24292409731134296	8.063300714416695	-2.0821547492622767	1.0121142779394188	1.6615223175319336	0.8635498362756944	0.4599265173630564	0.31767875015356783	C_42 eta_C_24	107160.0	9.412809958486705e-17	2	0.66975
1978	-1.8434403493260851	1.0151108822003718	0.020902398891046378	0.059193167783170325	0.2151727117916115	10.219866963656093	0.023178658791052728	2.2806613910734335	1.0109909345841455	1.0459229768936056	-0.33844619421772904	0.3760202933693355	C_42 eta_C_24	107160.0	9.412809958486705e-17	2	0.66975
1979	1.1527844142866321	0.2913786271779551	0.6400142379141808	-1.1383243903183176	2.319531454017171	9.395190520475687	0.3734336947657298	1.1020304779028252	-0.06434174379119549	0.06527740251452287	-0.3525580744790392	0.4054252574566164	C_42 eta_C_24	107160.0	9.412809958486705e-17	2	0.66975
1980	1.2484411119256387	0.23279337557788837	-1.0347994250691632	0.8740655162503717	0.231667827377739	8.42968000336725	2.4318074388440456	2.1809622142393663	1.2759892371197585	-0.3806298524801882	0.717659103682869	0.37747092282076034	C_42 eta_C_24	107160.0	9.412809958486705e-17	2	0.66975
1981	0.9005206272718196	0.7637894540756814	0.015803911752938233	-0.2764582417968808	1.392574380532657	7.199757128002546	2.1122011400870493	2.0483164078006832	0.4180592540729103	-0.4834744079426367	1.6872378499104317	0.3458353432349537	C_42 eta_C_24	107160.0	9.412809958486705e-17	2	0.66975
1982	1.5017285386148862	-0.013565591232078214	-0.7969287192492458	0.5369774155413714	1.4134612374707267	10.794430634713095	0.7973488379066628	1.2448110938247998	-0.5052192862723976	-0.25423469794527603	1.799103389849769	0.47467923014245816	C_42 eta_C_24	107160.0	9.412809958486705e-17	2	0.66975
1983	0.6171872249166623	-0.956320951177786	0.29383630894055346	0.3586250175216058	1.5139107896486947	8.340139559656542	2.5067056166538655	2.0198025641175743	-0.07307657390044872	-0.15169518216344485	2.185371058056408	0.2912973186387518	C_42 eta_C_24	107160.0	9.412809958486705e-17	2	0.66975
1984	-0.09063216946885856	0.27766357457545215	-0.21050619522697903	0.9203950450530203	0.5086017905267185	7.73116542452733	1.6045741221388268	2.459008277533381	0.557154178714248	-0.11467107863768525	2.2885476807071075	0.318467703759959	C_42 eta_C_24	107160.0	9.412809958486705e-17	2	0.66975
1985	1.7568446548268286	1.2790679875198345	0.11341876282944399	0.5907486214489066	0.9804804327671284	8.900173326602348	2.4519192052813343	0.7415559873335725	0.5837489901205978	-0.9241945839185691	2.045983737457416	0.4814043950900851	C_42 eta_C_24	107160.0	9.412809958486705e-17	2	0.66975
1986	1.010336844298014	0.5208204469723998	-0.7369166864315283	-1.1277330174976004	2.348004320850269	6.305424000997016	2.513662443785078	1.8275754093961785	1.1841924604196399	-1.4315628019358217	2.7495771241753197	0.41254553401816796	C_42 eta_C_24	107160.0	9.412809958486705e-17	2	0.66975
1987	0.897189894627632	-0.1138454772508585	0.20340385439789757	0.4009449745801433	1.8126807463450665	7.773853351047207	2.821429478776715	1.6804382751757403	-0.17629267482603664	-0.4670561962486167	1.1296559717977475	0.37854566090350417	C_42 eta_C_24	107160.0	9.412809958486705e-17	2	0.66975
1988	0.9844834935103859	-0.8712119546355169	-0.20577845625126404	-0.07232077993219221	1.6509535039578054	8.570177035247617	1.993405266684861	-0.11566404390945881	0.6482336119658899	0.1475585986199293	2.8967433787020034	0.35490580748960804	C_42 eta_C_24	107160.0	9.412809958486705e-17	2	0.66975
1989	1.2268920627547766	0.3138384012718551	-1.596032132956247	0.6030913051792731	2.062510510320158	8.429877400589895	2.5784418306204167	1.853628972769813	1.0639348213683706	-2.0661874742965254	0.8251801934032109	0.3244061799003547	C_42 eta_C_24	107160.0	9.412809958486705e-17	2	0.66975
1990	0.6772988783576238	0.06886899373510541	-0.2832964920763493	-0.4458884305478017	1.063450574597411	9.307132901785558	1.034128131930766	1.3357531760301047	2.0036628203844695	0.06414363458177307	0.8712774653570644	0.390854575808059	C_42 eta_C_24	107160.0	9.412809958486705e-17	2	0.66975
1991	1.630623430714237	0.04262484817841242	0.4523194661529001	0.2949654698835034	0.807066817990183	7.838759031336829	2.73783519815686	1.7071315573424115	-0.08026810690026047	-1.3872586171246393	1.9776890775762512	0.2936537026110433	C_42 eta_C_24	107160.0	9.412809958486705e-17	2	0.66975
1992	0.3544619714612209	0.13885077499041426	0.029537132915474475	0.2798811326150982	2.1791488618155004	8.447296724314512	1.114352381563747	1.6475311337827174	0.7141845666442499	-0.2147520504951267	2.4962196532009577	0.5192554015796633	C_42 eta_C_24	107160.0	9.412809958486705e-17	2	0.66975
1993	0.8113993281713059	-0.46556884723878744	-0.6440533940984939	-0.4823352710488994	1.0976272392384347	7.671497621176329	3.0315074474851964	0.9635021788091271	0.5855170638646233	-2.1517183994192517	1.5967372006733942	0.40980749282394346	C_42 eta_C_24	107160.0	9.412809958486705e-17	2	0.66975
1994	1.0586307896641243	0.07241713453577936	-0.8878235370465384	0.19676485894309773	1.971919250748691	6.780619048404282	3.058239336344488	1.2163863847551322	0.1325577589051063	-0.5689226786119155	0.8348095242522142	0.4835720643423326	C_42 eta_C_24	107160.0	9.412809958486705e-17	2	0.66975
1995	1.9503493411861212	0.6169414466869706	1.1007839335371012	0.6486013993199203	1.7001478372259544	8.352444227191976	1.4838932330751864	1.8059418203982618	0.7335148612375175	-0.14866489792823662	0.6684859175118655	0.27175170770037194	C_42 eta_C_24	107160.0	9.412809958486705e-17	2	0.66975
1996	0.7981472699791105	0.8132195283312003	0.12345828389785365	0.559615882509274	0.8228268300966736	8.375085955972699	2.160190765664343	0.6601933703560877	0.3135957849566728	-0.6819982265975507	2.1684483135945007	0.4834130030225691	C_42 eta_C_24	107160.0	9.412809958486705e-17	2	0.66975
1997	2.631149880869423	0.5157230768320554	-0.2385890602905647	0.5584108362981186	1.4731251188336072	8.325555821049532	1.2023463226955085	1.5729954244237112	1.4548778541870007	0.04019112978601767	1.7045521999862339	0.25777998067437546	C_42 eta_C_24	107160.0	9.412809958486705e-17	2	0.66975
1998	-0.9029179562981586	0.9824052515726089	0.33148266617727007	0.815100196942953	1.7802133587056415	10.4843877593937	3.5443015824818738	2.804614400698587	0.8124906768419666	0.22799376861775442	0.914663672174967	0.43569255468378193	C_42 eta_C_24	107160.0	9.412809958486705e-17	2	0.66975
1999	2.1497779398165675	0.29981026473568506	0.9509251000978945	-0.3948214966325204	3.8286255439594594	9.663328081354758	4.0416590729960795	1.6117295663667994	-0.23754397043337971	-0.7112544835479159	0.925687051356578	0.31974647044351506	C_42 eta_C_24	107160.0	9.412809958486705e-17	2	0.66975
2000	-0.3633508357023033	0.19190204921817167	-0.5767052978321194	-0.24049466635519298	-0.5429951629387458	6.514555050279113	0.3940631121425766	0.9785966470031409	1.1303638078450715	1.1101275469403442	-1.424217177831132	0.38452298274413016	C_42	101480.0	4.9098244042636215e-11	1	0.63425
2001	-0.5605193923307783	0.7236727990008336	0.5238635068714125	-1.470790216756544	0.5408794322991742	5.47011731338819	0.07929185586214509	0.8631465246379845	0.29620640610643717	1.0119046850213873	-0.6532772792104007	0.3472063537684504	C_42	101480.0	4.9098244042636215e-11	1	0.63425
2002	0.03605092162826667	-0.05348998189815039	-0.2807445598457623	-0.5573067320022594	0.5811185762515494	8.626142516150665	-1.1155054439204712	0.09288331557753754	-0.6160333849748877	1.110045878898518	-0.5450918495317051	0.5077654817780487	C_42	101480.0	4.9098244042636215e-11	1	0.63425
2003	-0.858642356399328	-0.9987770076283004	0.8092792608905426	-0.8104021426410273	0.6766579373893318	6.350045314901769	0.5655101896280681	0.7720351097520122	-0.19322475935436526	1.179908820045583	-0.017304846317960074	0.33072105993256595	C_42	101480.0	4.9098244042636215e-11	1	0.63425
2004	-1.536666456199256	0.23629567832019152	0.29045634329275344	-0.167773140823959	-0.26720595563335453	5.849864353976928	-0.310113756238863	1.284436179358617	0.4393819875589458	1.2549238600033519	0.04256782935924054	0.33758478582139123	C_42	101480.0	4.9098244042636215e-11	1	0.63425
2005	0.09963979634843646	1.2358745536792017	0.6776971335180964	-0.6784644249580506	0.14785206493975153	6.90979249294917	0.3562688247080213	-0.38388022760808493	0.45250036554354867	0.5322643476881389	-0.17647757873244152	0.48178397198781014	C_42	101480.0	4.9098244042636215e-11	1	0.63425
2006	-0.4386894188945118	0.48013951013325445	-0.2380332504109299	-2.3523781122963427	1.4828429443431401	4.667099046387903	0.5620415754753516	0.608407547778465	1.0464196710183566	0.0255775044369847	0.5362840817937059	0.3911568729115482	C_42	101480.0	4.9098244042636215e-11	1	0.63425
2007	-0.599315868422265	-0.15788577076782068	0.7652690996631797	-0.7837629026737432	0.9541463929197938	5.874579100306121	0.7341767260169073	0.4982593047748198	-0.28429656099528955	0.934680164126234	-1.037656983041848	0.35472806254581757	C_42	101480.0	4.9098244042636215e-11	1	0.63425
2008	-0.5165360120855584	-0.9125482628192955	0.31490526217815223	-1.254104202884265	0.7568872044543803	6.61671001464056	-0.06315897871626587	-1.2198721230524736	0.5197316532199561	1.59761136150686	0.5184366061294063	0.336502094661269	C_42	101480.0	4.9098244042636215e-11	1	0.63425
2009	-0.19623747187800408	0.2723475485540005	-1.1354878963207358	-0.5459424297457103	1.2785056146151021	6.484020381743847	0.3649970916512948	0.6766161632175847	0.9373529882355081	-0.7031531721761493	-1.4093319339501285	0.3377377656551322	C_42	101480.0	4.9098244042636215e-11	1	0.63425
2010	-0.786717576408791	0.02781611361485248	0.19798469901092788	-1.6451138384505877	0.2612857699950972	7.303209553891885	-0.8718436888043491	0.19782009936357953	1.8501293004760582	1.4556382230823344	-1.3246115258874374	0.40625682622767323	C_42	101480.0	4.9098244042636215e-11	1	0.63425
2011	0.07352603297684421	0.0010510802716548215	0.9741738179471093	-0.7767574808073215	-0.007245395917844373	5.9761708027483555	0.7681623490297691	0.47186525279042274	-0.1882241337340478	0.011656444040592226	-0.1677711091932972	0.3231470521518869	C_42	101480.0	4.9098244042636215e-11	1	0.63425
2012	-1.190738573802675	0.10263035878297697	0.5345418643289612	-0.9318668705919776	1.3493543338388554	6.576119003371967	-0.7613692682913472	0.41049183281589946	0.5949358446253218	1.1945044597448746	0.2023395679303263	0.49101682774750344	C_42	101480.0	4.9098244042636215e-11	1	0.63425
2013	-0.685272685266677	-0.5075723733503038	-0.11638722898522058	-1.5882401805264266	0.29144813680160614	5.898703234559341	0.7533725356691683	-0.21888573800706138	0.46333539558381265	-0.6884852489359478	-0.7173658820194111	0.42195679369266686	C_42	101480.0	4.9098244042636215e-11	1	0.63425
2014	-0.45866239886433263	0.02737929857578345	-0.4431578909863549	-0.9535945477914424	1.1265854685676515	5.068735306057329	1.0935463833051644	0.08953933850916104	0.01953778968882993	0.8624603646318516	-1.3694022732588003	0.4788660501743479	C_42	101480.0	4.9098244042636215e-11	1	0.63425
2015	0.5086810429673302	0.5773736343898492	1.703023541230291	-0.4865878312876707	0.8348887822588534	6.411249110202543	-0.4974411422742446	0.6604240515668202	0.6106868739193404	1.2378645636895018	-1.7636096888653707	0.2992353336538207	C_42	101480.0	4.9098244042636215e-11	1	0.63425
2016	-0.6760331987354643	0.772377150051978	0.5963265206626072	-0.613783334939627	0.02506717959047327	6.4823669127470795	-0.043599361516342305	-0.44210171868588044	0.1944355014607058	0.7594327088465287	-0.21930883355595748	0.4784195942273678	C_42	101480.0	4.9098244042636215e-11	1	0.63425
2017	0.8789018020156049	0.4731193994556436	0.2554650433480679	-0.621085052638118	0.6292382002171372	6.485813711430243	-0.895867883983027	0.3866392783156253	1.3133167687321665	1.4683152198878406	-0.48897966887820826	0.286547990763983	C_42	101480.0	4.9098244042636215e-11	1	0.63425
2018	-2.3663086533466577	0.9413426420455305	0.8573413339508461	-0.41755777513519166	0.9744179124835315	8.327702320435137	1.304934357665154	1.5034635100756508	0.6813217744217842	1.6422651618112616	-1.2654316762245001	0.4014695131888394	C_42	101480.0	4.9098244042636215e-11	1	0.63425
2019	0.5684431476385149	0.2602522780900357	1.5562535209890476	-1.6578875538223388	2.796957539921926	7.591776333954418	1.7067176163474118	0.5323898900723661	-0.3446500740947707	0.654521563255114	-1.2968157495227621	0.3384689792088496	C_42	101480.0	4.9098244042636215e-11	1	0.63425
2020	-0.6072697682321223	-0.5335149514484226	-1.0525059868217093	-0.09310590421129339	-0.6702204953904717	9.455955127293	1.291230733233591	0.904056466720607	1.375919936255366	-0.8876620617095409	-1.164465552813012	0.3880052244860306	C_42	101480.0	4.9098244042636215e-11	1	0.63425
2021	-0.7954029105042065	0.04981360395812005	-0.008114935526576742	-1.2281169500053484	0.4217935520264755	8.166606457495002	1.0038090811885891	0.7828048383490059	0.46787807826756106	-0.9990723715337497	-0.3186157394349734	0.3379519110678011	C_42	101480.0	4.9098244042636215e-11	1	0.63425
2022	-0.1392186699093004	-0.777547158556924	-0.8173859389032488	-0.39376697057940185	0.46503126640350134	11.869025608789364	-0.1291517717097422	-0.027064074270592334	-0.4994445633412516	-0.7062008147391132	-0.20193837036961282	0.495472428705391	C_42	101480.0	4.9098244042636215e-11	1	0.63425
2023	-1.1291757222981738	-1.8558612317793695	0.26851792278476994	-0.6179045528086164	0.5615470182488737	9.40236027381766	1.4158818992560729	0.6843631770874602	-0.044624175740206315	-0.5865278724772822	0.3389732333610899	0.3419463921718687	C_42	101480.0	4.9098244042636215e-11	1	0.63425
2024	-1.8738861277184728	-0.495035402286908	-0.23321723696946117	-0.028099755883569697	-0.3897669637116349	8.758522608152523	0.6052556650824631	1.226223135123569	0.6091419715739991	-0.5610341427657399	0.4105230763338193	0.33662767482369665	C_42	101480.0	4.9098244042636215e-11	1	0.63425
2025	-0.09297624526170417	0.5476941973828909	0.08666232478245595	-0.47725719806366435	0.02432745127727432	9.948540151468947	1.2759345398530622	-0.5266873461935082	0.6460556136283173	-1.4521728126188826	0.17301618919774092	0.4519595600011518	C_42	101480.0	4.9098244042636215e-11	1	0.63425
2026	-0.65854150966082	-0.22053504070550553	-0.7571819664199255	-2.039237560387471	1.3773477606612547	7.24527429330483	1.416131790503471	0.512352358425349	1.2728426854048207	-1.992511767679175	0.9296143558201458	0.3680363184447647	C_42	101480.0	4.9098244042636215e-11	1	0.63425
2027	-0.846326698119987	-0.9759293070574339	0.1763413414270119	-0.5901308853138139	0.8411467936335695	8.808579447174647	1.6156521178175416	0.3981381737530616	-0.15480979292469116	-0.9449390451333436	-0.7510797866388331	0.33210907330365036	C_42	101480.0	4.9098244042636215e-11	1	0.63425
2028	-0.7554129060854694	-1.734501609706131	-0.229286274142415	-1.0292202557442678	0.6366869639150355	9.610295889811376	0.883212187341292	-1.4058102730852988	0.7108709293469428	-0.31165015338457314	0.9460260591343431	0.3447832106327924	C_42	101480.0	4.9098244042636215e-11	1	0.63425
2029	-0.3877020342793221	-0.4586351241970628	-1.610867275361264	-0.37427759110026565	1.1779434616844418	9.46999671038411	1.3212916361258278	0.5865556975646022	1.1381257203345663	-2.6186432996366036	-1.1403066185988622	0.3107692189474612	C_42	101480.0	4.9098244042636215e-11	1	0.63425
2030	-1.0462944307290254	-0.7129973287644974	-0.3049409992389278	-1.3891838774388836	0.14377899497678576	10.351422590912488	0.0893784673847581	0.08492623797175095	2.1341014091824615	-0.3800585882066869	-1.0534829921104838	0.37328537249204796	C_42	101480.0	4.9098244042636215e-11	1	0.63425
2031	-0.1095774383241128	-0.7523123236822652	0.426110183148764	-0.6043883229350218	-0.13098333286409988	8.854818659051663	1.6106264852372731	0.3667178117420991	-0.0549989007418909	-1.9177249816853064	0.16933305660077055	0.35531664607331853	C_42	101480.0	4.9098244042636215e-11	1	0.63425
2032	-1.5220077749991878	-0.5387665004038061	0.005695869328038944	-0.7227181693010352	1.2452305759346953	9.453261716170768	0.17697050551609556	0.30147579619598736	0.7720645576333852	-0.6809595795806334	0.5900738397692336	0.42989675398164867	C_42	101480.0	4.9098244042636215e-11	1	0.63425
2033	-0.9418798405214068	-1.3111405566842922	-0.6656707725617524	-1.361084408756257	0.1739048440351505	8.648985821804093	1.6880379607392995	-0.3603851597918208	0.6414117386291371	-2.763737608426619	-0.39097349113899127	0.3754285884741169	C_42	101480.0	4.9098244042636215e-11	1	0.63425
2034	-0.6945650014604055	-0.7948153153999421	-0.9057919576136306	-0.7553660399539992	1.017654003700062	7.747699390204334	1.9073560104977938	-0.027970364693038655	0.16744117408626075	-1.0644460701787581	-1.1004397633203444	0.4468309885506777	C_42	101480.0	4.9098244042636215e-11	1	0.63425
2035	0.38026242871917104	-0.09659707590510425	1.0679443278891283	-0.32090586743727956	0.71921150578905	9.392346649934204	0.46124252143262184	0.571101773516896	0.7946848456665864	-0.6029186470985713	-1.5068702810238463	0.27702999195820327	C_42	101480.0	4.9098244042636215e-11	1	0.63425
2036	-0.9261930233893464	0.08932502229970185	0.10069702838443234	-0.4336458756851738	-0.09576270265333556	9.392497201075553	0.9524554526674988	-0.5845121720630845	0.35804187767936513	-1.1884760132282646	0.15505131135270953	0.434202423020567	C_42	101480.0	4.9098244042636215e-11	1	0.63425
2037	0.7804787049957633	-0.2633940498904886	-0.2609122764501954	-0.4394302431365278	0.5125724480611147	9.319921434015027	0.15003405200154152	0.27997102135597934	1.5556178530508091	-0.4179231371491057	-0.1641675337967308	0.2940442302666345	C_42	101480.0	4.9098244042636215e-11	1	0.63425
2038	-2.8137431067303664	0.2662814081965354	0.30553452339628967	-0.24190192050861972	0.8673990787560766	11.562302322555418	2.173112589907695	1.45969420870084	0.8829613523867579	-0.21462562726484602	-0.9920015337139256	0.40036872842163485	C_42	101480.0	4.9098244042636215e-11	1	0.63425
2039	0.4376001677177476	-0.43478432073531753	0.9185188667812375	-1.3833384993443933	2.7000829749346558	10.727415431431124	2.5560776029389762	0.4407208591182118	-0.21869976877076344	-1.1886306885246074	-1.02128905696701	0.3601274892896515	C_42	101480.0	4.9098244042636215e-11	1	0.63425
2040	1.7904452421644983	0.7361280463669847	-1.2681225916141727	1.5165143680121795	-0.6241948747234901	6.198007996901091	0.7425055132322369	0.4971139223461385	0.5318663485981879	-0.20655856043040224	-1.0078355073106557	0.39480964218113135	C_42	101480.0	4.9098244042636215e-11	1	0.63425
2041	1.4361822667981887	1.2871651481149786	-0.1811093498915895	0.42758287766953285	0.566877075156806	5.15751287665435	0.42006910693994065	0.3826411530299108	-0.2891988917223168	-0.3181505141298723	-0.20078305909989214	0.3463286946480504	C_42	101480.0	4.9098244042636215e-11	1	0.63425
2042	1.9879093671083248	0.46071999373415284	-1.0496255527404026	1.1730696272136671	0.609051904035926	8.327278499503034	-0.8189742260531732	-0.4103277960291311	-1.2538114340694972	-0.08490309749646631	-0.0921257063083763	0.47514656140023515	C_42	101480.0	4.9098244042636215e-11	1	0.63425
2043	1.1823239191525807	-0.5166050752220878	0.10888657884430843	1.0385051429807493	0.7140634370886483	6.02287168678739	0.9008295141937243	0.2633623161826116	-0.8274719768858227	0.02062947172519055	0.40809563606066984	0.34988961242013417	C_42	101480.0	4.9098244042636215e-11	1	0.63425
2044	0.5289699852826629	0.7909144851420107	-0.417070302140015	1.547892836655059	-0.3206265750842947	5.525297428752569	0.0034835955057838128	0.8267938208523049	-0.11378419482962736	0.06556923790791502	0.47598420995354807	0.35450796770306164	C_42	101480.0	4.9098244042636215e-11	1	0.63425
2045	2.2572908174126263	1.8872677714726815	-0.09858326979133233	1.3211625503412174	0.13315650733094134	6.592920989922259	0.7137158051815768	-0.8976836010402885	-0.15848235153037998	-0.8005316333213055	0.25292505613464566	0.48772748049413145	C_42	101480.0	4.9098244042636215e-11	1	0.63425
2046	1.5332706151418702	1.038797111976535	-0.9752270111883076	-0.39233415126388294	1.5972134184056976	4.354511845625507	0.8991070049468848	0.10246866630052713	0.4679380598225577	-1.352494718531043	0.9626944605027845	0.4244503137481476	C_42	101480.0	4.9098244042636215e-11	1	0.63425
2047	1.4431758122019176	0.4105087959687927	-0.0021109266999050505	1.088771671844458	1.0205339475313742	5.5484124623142215	1.0986258935135176	0.0016841243801195866	-0.8613534920688247	-0.30957062476143	-0.6171221829719906	0.4233452483422084	C_42	101480.0	4.9098244042636215e-11	1	0.63425
2048	1.523846696738918	-0.43687378506236635	-0.42056531579612483	0.6214041488492632	0.8101409486878636	6.29810101715643	0.2782721237298094	-1.7636282647482457	-0.07236140641243881	0.36091668844291835	0.9756213845676647	0.39463083082537304	C_42	101480.0	4.9098244042636215e-11	1	0.63425
2049	1.7251933271681206	0.8312675096977044	-1.8720604226410387	1.2682633694045504	1.355885221406315	6.163793270605735	0.7426056090817977	0.19054204834698593	0.39080024282902104	-2.0341782409604714	-0.9753700497453889	0.33601595058990347	C_42	101480.0	4.9098244042636215e-11	1	0.63425
2050	1.2333745517526138	0.564058364796076	-0.48524721814025124	0.2636574015929804	0.25736344977786857	6.9922221974081245	-0.5711170779938265	-0.2944304452047886	1.2875667013580974	0.2609890237152886	-0.8981387764284687	0.39335607356464186	C_42	101480.0	4.9098244042636215e-11	1	0.63425
2051	2.124801686359125	0.5434636284536353	0.2733251524362654	0.9217828118770851	-0.037510116310285925	5.655935304044527	1.112447301309805	-0.047529121784545686	-0.7544660707661142	-1.3030932441129877	0.24712714023114588	0.3291089765843031	C_42	101480.0	4.9098244042636215e-11	1	0.63425
2052	0.967355121946253	0.5709867346756872	-0.16547621253768727	0.9845253866774739	1.4431553398573793	6.265171367993155	-0.46280160245458435	-0.11285689691947012	0.04905711697761435	-0.036675218917162855	0.6444196759443832	0.5423270630573438	C_42	101480.0	4.9098244042636215e-11	1	0.63425
2053	1.3652102927003835	0.005760473721000917	-0.8918287187680313	0.17433214310429448	0.2904615573306663	5.587595416117648	1.1521204538214735	-0.751279690057515	-0.10699512765272354	-2.1386567789787465	-0.2697078551780109	0.40144320784002024	C_42	101480.0	4.9098244042636215e-11	1	0.63425
2054	1.5956073064283363	0.6257710622576904	-1.1040885556283635	0.8687955153442115	1.205619983351691	4.75211285636916	1.4432295894333915	-0.40286070375435307	-0.5516407658149654	-0.4168310288238868	-0.9412669355168688	0.4541730954747533	C_42	101480.0	4.9098244042636215e-11	1	0.63425
2055	2.396051927924663	1.1231898150787751	0.9359299033218875	1.3055397543007157	0.8912857502114024	6.090190771143024	-0.17749336902610283	0.18595169215406981	0.051186123538373644	0.03142381827411174	-1.2914893096780709	0.3312563503247634	C_42	101480.0	4.9098244042636215e-11	1	0.63425
2056	1.3465745404431602	1.3513637495171684	-0.05500615361915148	1.2387448011014979	-0.0013472105782528843	6.167580128876903	0.3219466835723528	-0.9475559395799185	-0.38886820271480704	-0.5384996733987503	0.24114454277950115	0.478355739966534	C_42	101480.0	4.9098244042636215e-11	1	0.63425
2057	3.055506746495951	1.0637262496951914	-0.4437340907867667	1.240879732676669	0.662982998544929	6.176681286293778	-0.568172013338073	-0.11704911314441241	0.7446763366769289	0.24115466765686136	-0.06446123996218497	0.33353867452631725	C_42	101480.0	4.9098244042636215e-11	1	0.63425
2058	-0.1951983441156912	1.5343004711909556	0.1451029378175494	1.5219520814854026	1.0328734440993783	8.023949604131877	1.710290986286956	1.0139975144328384	0.09414337723067777	0.44129254591359407	-0.8420651389001493	0.42668021626839314	C_42	101480.0	4.9098244042636215e-11	1	0.63425
2059	2.601671311242337	0.7876617873600368	0.7773918199454091	0.3500420673068427	3.097595310859104	7.280415045549441	2.140303746174187	0.07888742470050637	-0.9234261644873534	-0.5754886575410427	-0.8653438824030864	0.3788235960924348	C_42	101480.0	4.9098244042636215e-11	1	0.63425
2060	-0.4876207159303863	-0.9273337765354068	-1.2202420381380732	0.8091909385291716	-0.9279501704172065	8.92662422108241	-0.6659251542674627	0.6510944181022731	0.8784692423688293	-0.029773607648666642	-0.3748647936909414	0.3404725419633808	C_42	101480.0	4.9098244042636215e-11	1	0.63425
2061	-0.6777073316008481	-0.3478781454089472	-0.19230572188410136	-0.2984304476727354	0.14151990886625054	7.595364199964774	-0.9979816920607917	0.5402671044203552	-0.027519761741752437	-0.1301433022461756	0.5589815472223887	0.36808694723648894	C_42	101480.0	4.9098244042636215e-11	1	0.63425
2062	-0.06644773814575453	-1.1573470810292843	-1.0036917216757217	0.48615681928203897	0.19049861105484206	11.469850326272347	-2.200354127044152	-0.21978713085790302	-1.0558704456823935	0.06630863033798046	0.6778988164902972	0.44732441082054164	C_42	101480.0	4.9098244042636215e-11	1	0.63425
2063	-0.9851287149473691	-2.232934318061949	0.08184008080289994	0.3106716760274608	0.28558609469844226	8.866882192123242	-0.4358402475266801	0.43365495668564574	-0.5928764194541197	0.16028741620948844	1.1610683929218915	0.3515410825111356	C_42	101480.0	4.9098244042636215e-11	1	0.63425
2064	-1.678681495286374	-0.8941954160463145	-0.4150397505687195	0.8559817333041798	-0.6477150613965091	8.196986262251274	-1.3475578904079666	0.9632813908509761	0.145261559048957	0.20545834705073138	1.2513855609838638	0.2809188678546461	C_42	101480.0	4.9098244042636215e-11	1	0.63425
2065	-0.01367502331206139	0.10811241371856777	-0.11518476555196251	0.5265858155809061	-0.2504267644446309	9.441460168404623	-0.7355276300248575	-0.6887742521352125	0.128154412869016	-0.5739033340944608	1.0026972252653037	0.45093167028742354	C_42	101480.0	4.9098244042636215e-11	1	0.63425
2066	-0.551743204512949	-0.6186432157803601	-0.9380957732055686	-1.1121334332387742	1.0933400486228677	6.650144493398624	-0.4447009707628075	0.27760322263147563	0.7923838356355543	-1.0742120108304345	1.7590255113661033	0.3742095328494463	C_42	101480.0	4.9098244042636215e-11	1	0.63425
2067	-0.7206544537877498	-1.3886796768853118	-0.024838890833971408	0.3504184554795186	0.558963377693778	8.247971323183497	-0.32904210739046214	0.17700936123658348	-0.6478553456229463	-0.13541727005021137	0.05099376746825324	0.31932425626661265	C_42	101480.0	4.9098244042636215e-11	1	0.63425
2068	-0.6360131658978376	-2.1056876739012247	-0.41736106112245036	-0.10275480941227191	0.34404014184466675	9.08695635408359	-1.1621724559761324	-1.5174594328327662	0.2116268034413205	0.48233912925444977	1.8471418838043312	0.3650840489201522	C_42	101480.0	4.9098244042636215e-11	1	0.63425
2069	-0.3013225244167655	-0.8597393569680831	-1.7792463249212491	0.5463022608543653	0.9181735343445312	8.939866549378173	-0.7859525808755876	0.3562398399232194	0.6851406288090879	-1.7242986226420616	-0.3121436525790937	0.27597312042674055	C_42	101480.0	4.9098244042636215e-11	1	0.63425
2070	-0.9101228985222899	-1.1045886747139402	-0.48041159326718896	-0.4606217662914972	-0.12186459190564401	9.86475630551499	-1.9376861389234168	-0.1115741464991955	1.6781402291998502	0.3870630014372448	-0.24099500731871273	0.40392236956848077	C_42	101480.0	4.9098244042636215e-11	1	0.63425
2071	-0.03406617780482083	-1.147891431968516	0.23731068229643565	0.25401555505389334	-0.4003541129890303	8.299745324195118	-0.23581914415947353	0.13740329030897616	-0.5368275434422012	-1.0448212512473958	0.966558726292199	0.319982920205479	C_42	101480.0	4.9098244042636215e-11	1	0.63425
2072	-1.3341770033440168	-0.8880612633609468	-0.1775255005874996	0.23329311465430833	0.9717038317087301	8.926327666022328	-1.8031231377924832	0.07575463377792797	0.3163278179923723	0.11550337197841301	1.4524252384116008	0.37972234251951587	C_42	101480.0	4.9098244042636215e-11	1	0.63425
2073	-0.8089828392250951	-1.6978752534941062	-0.8556422878526374	-0.49599093538036865	-0.09292883388538813	8.093653307906587	-0.4008328557710554	-0.5383810073162952	0.16188096482073588	-1.7827452775569792	0.4748707120846699	0.36603994521535743	C_42	101480.0	4.9098244042636215e-11	1	0.63425
2074	-0.5779339396532388	-1.221257142347562	-1.0691692857617434	0.1562291681709403	0.7394281321109968	7.160552488835086	0.11009178582802567	-0.21681009426363126	-0.31721531661094277	-0.22916852893664608	-0.284721250537394	0.3556225471179619	C_42	101480.0	4.9098244042636215e-11	1	0.63425
2075	0.4187846793184659	-0.4860551800545245	0.8535806739644911	0.5909221529769257	0.43501541357115286	8.858500359815404	-1.5832690683051436	0.34806005148524616	0.32664969000548594	0.1756715666115499	-0.5968471616539481	0.2871395912661352	C_42	101480.0	4.9098244042636215e-11	1	0.63425
2076	-0.797432917441234	-0.31647871757583634	-0.07215795175161886	0.5030512861592885	-0.36017979535373645	8.861324303789765	-1.219796854423501	-0.7410594679819849	-0.13641902402596484	-0.3384484461072982	1.0558575114656454	0.39607195557553787	C_42	101480.0	4.9098244042636215e-11	1	0.63425
2077	0.785025054203512	-0.679497157013605	-0.44051252948628916	0.5015139870535689	0.23463088217796552	8.788888793716772	-2.076174692430997	0.0646143694791988	1.0872589457284976	0.37150549529615107	0.6516658773236003	0.3169154094552247	C_42	101480.0	4.9098244042636215e-11	1	0.63425
2078	-2.5356996221668746	-0.145213419033463	0.11552491303254592	0.7430471767421978	0.6009358084702763	11.145837826565643	0.208322255101077	1.1497670589537732	0.39017006044254987	0.5539529074726691	-0.18577638149382822	0.390678251996548	C_42	101480.0	4.9098244042636215e-11	1	0.63425
2079	0.47289124690253137	-0.817811521911641	0.7033533463492962	-0.4116646216409897	2.3678469177976513	10.261539086920317	0.5967332513721516	0.2371821715151917	-0.7139420322747388	-0.3850339560984464	-0.19753947960805673	0.3570293364228337	C_42	101480.0	4.9098244042636215e-11	1	0.63425
2080	-0.36559214319363015	1.151830784883805	-1.670915834298383	0.23407131372603482	-1.661381313925451	9.560371886673481	0.7748518819372491	0.6178566084336564	-0.8875654626791718	0.22540979624474108	0.11943984789242569	0.37459965284784563	C_42	101480.0	4.9098244042636215e-11	1	0.63425
2081	-0.570550146026965	1.676723782551972	-0.5796383971936694	-0.9003109782993173	-0.49567244427641544	8.18068393634218	0.4782855414353882	0.5030777251691916	-1.625157981832864	0.1221773417551587	1.0931862435970654	0.38279541584213506	C_42	101480.0	4.9098244042636215e-11	1	0.63425
2082	0.05509018308614821	0.8751781166306902	-1.4966506593393185	-0.07666919885366867	-0.4240160548763921	12.155567465506172	-0.6676267422599412	-0.28421565099685275	-2.652840282252426	0.3022140896839688	1.2114408145284894	0.4556662087218962	C_42	101480.0	4.9098244042636215e-11	1	0.63425
2083	-0.8845830352797523	-0.03397347807511145	-0.28379375026144427	-0.28543612981435074	-0.31851634187101246	9.526265150145404	0.92281532746908	0.3912158389141621	-2.244154363773069	0.39304973102599255	1.6530922868199698	0.3594852616279426	C_42	101480.0	4.9098244042636215e-11	1	0.63425
2084	-1.5969640355810673	1.2098183916714853	-0.8197613893094253	0.2930135414507224	-1.3374959138207845	8.827477591871428	0.09140331132685041	0.9413744191970206	-1.38312031498192	0.44654787756891545	1.7529555940448087	0.30146112587994883	C_42	101480.0	4.9098244042636215e-11	1	0.63425
2085	0.1253035985356091	2.285319802787511	-0.5368495371029388	-0.1173659411296051	-0.9343435100169905	10.094214318782361	0.7476749300383795	-0.7689668832823465	-1.562973182832755	-0.343827895986495	1.5014522276835673	0.4509955345700228	C_42	101480.0	4.9098244042636215e-11	1	0.63425
2086	-0.44244146252391975	1.4420347745781543	-1.4021635713372569	-1.7194964862983981	0.5858468589412293	7.21305865924342	0.9209969402467447	0.229518715163585	-0.8965624590548752	-0.8619830548041704	2.246697561834978	0.35946171249357495	C_42	101480.0	4.9098244042636215e-11	1	0.63425
2087	-0.6123241313069272	0.8739354515092969	-0.4340036175362663	-0.25327035808393855	-0.01958747857465543	8.883973958990063	1.1011950780748105	0.1262100001634582	-2.147455427898157	0.10073458207232706	0.5469969028146112	0.34629482839896797	C_42	101480.0	4.9098244042636215e-11	1	0.63425
2088	-0.5252883981136248	0.027494742682513108	-0.839521483149708	-0.7008305890092266	-0.29243557807237736	9.731602908764456	0.3484563984148147	-1.627352494346191	-1.4369347196897355	0.7477695901086426	2.3733934229704827	0.36019452803424046	C_42	101480.0	4.9098244042636215e-11	1	0.63425
2089	-0.18831732853931407	1.2500566703436542	-2.3101381143571107	-0.042700196309280056	0.4301327821634008	9.583659060493837	0.7723477779609529	0.31237126388337216	-0.8894602744391046	-1.5446550317017282	0.20571910693606654	0.3160245605957681	C_42	101480.0	4.9098244042636215e-11	1	0.63425
2090	-0.8083655487531006	0.9875453630323837	-0.8745886295524787	-1.0631399693689392	-0.7578393077403565	10.517080503720111	-0.4398473167846002	-0.17116050394915125	-0.08940503195316693	0.6378835412178585	0.2658454935096055	0.40593858561996177	C_42	101480.0	4.9098244042636215e-11	1	0.63425
2091	0.095887551348104	0.973495443352376	-0.11779053841446005	-0.296310418637002	-1.0910079053195212	8.922795493078032	1.1182298816662812	0.0830265292622655	-2.021588886568326	-0.8388687066161491	1.4467618288692174	0.3525408263906248	C_42	101480.0	4.9098244042636215e-11	1	0.63425
2092	-1.2398436425377775	0.9414478741804319	-0.5609958153750937	-0.3816079093640186	0.46595850972632175	9.545550383518448	-0.34207275448521096	0.018719466678355667	-1.2113285983967519	0.3610657662076179	1.9632513386848278	0.373027106354592	C_42	101480.0	4.9098244042636215e-11	1	0.63425
2093	-0.7028592246923492	0.46119994177450757	-1.3406068086850604	-1.0560920133346667	-0.7281351394801019	8.688649289030582	1.1421439289440778	-0.6175969745469758	-1.4175114886400841	-1.5960847892842658	1.0033904289015927	0.37800635406725075	C_42	101480.0	4.9098244042636215e-11	1	0.63425
2094	-0.46468917561918655	1.0914592342848457	-1.4867326612821707	-0.42987665064458025	0.1945743692616231	7.744050161509009	1.425351341711243	-0.2795908786471445	-1.8402782881397888	0.008877937659562291	0.2248260795532706	0.3927183643294497	C_42	101480.0	4.9098244042636215e-11	1	0.63425
2095	0.5485539878289494	1.5124625929226059	0.5165474788920363	0.00798783756466513	-0.1665808385522303	9.501666097534315	-0.07248192458928096	0.3047222510049091	-1.2420908798764445	0.4189768591565351	-0.021443859153381054	0.29894048595706846	C_42	101480.0	4.9098244042636215e-11	1	0.63425
2096	-0.6923455571174223	1.7459058931769784	-0.42166112089701924	-0.09686574698294835	-1.0280804074009005	9.48836202224511	0.3905616403810336	-0.8210501608605215	-1.7142983336990913	-0.10248162493660877	1.5953112118084394	0.3840298973734304	C_42	101480.0	4.9098244042636215e-11	1	0.63425
2097	0.956358815348441	1.4857498470325916	-0.8418956423207549	-0.10120641098148639	-0.3820711225874364	9.399161158940458	-0.42185842371264926	0.009307863810923614	-0.6123316061643964	0.6289370953680963	1.1473494466172773	0.3251853604068755	C_42	101480.0	4.9098244042636215e-11	1	0.63425
2098	-2.477498634692159	1.9249769200697513	-0.25383055479269534	0.11346583518760091	0.06175123414398124	11.831839200824572	1.6526124353536322	1.1371129504683557	-1.2686677996355882	0.8145399345108167	0.31628954460679126	0.4249172325648086	C_42	101480.0	4.9098244042636215e-11	1	0.63425
2099	0.6176753553689276	1.1874122465309573	0.34958404310898067	-1.0428973725056592	1.9917099911060052	10.931073731895841	2.035490210716652	0.1921291845319397	-2.2102371939664067	-0.16266828336398997	0.315741487181511	0.40513738250724635	C_42	101480.0	4.9098244042636215e-11	1	0.63425
2100	-0.00899286260309961	-0.2727063636468589	-1.7816588817245256	0.146321925942305	-1.4890589076811425	7.171668154939975	-0.6394024848650447	0.18535524105098694	-0.07113967425789466	0.013431303618697805	-1.7419450834670167	0.3419301665130332	C_42	101480.0	4.9098244042636215e-11	1	0.63425
2101	-0.23660327495762412	0.23439010251439896	-0.6936358089480279	-0.9502568243677765	-0.4189648832722212	6.128920799632005	-0.9563684496215512	0.07988521004883098	-0.8827029994115294	-0.09373724497860361	-0.9706465509001945	0.33941030623320073	C_42	101480.0	4.9098244042636215e-11	1	0.63425
2102	0.3591370470109713	-0.49307792626464136	-1.6197753882628303	-0.15259142731717484	-0.3564044408229906	9.229494889706567	-2.111228324500751	-0.6725755554135388	-1.9136961963346633	0.11116433535455918	-0.8578484826556467	0.4400122347754018	C_42	101480.0	4.9098244042636215e-11	1	0.63425
2103	-0.5306926070982919	-1.3926239772764182	-0.3973500753709202	-0.3578098285167373	-0.26002948261738756	7.026979723556033	-0.42117733835842536	-0.04887721475424773	-1.4807165174741777	0.20895075356307324	-0.2867089083344317	0.33829717778561424	C_42	101480.0	4.9098244042636215e-11	1	0.63425
2104	-1.2127662726406512	-0.23599006381268123	-0.9339231031977777	0.2052571899790894	-1.196425133934301	6.527135227646141	-1.295730684742299	0.5087465325054127	-0.6700231294220731	0.2584406085471499	-0.22983116999691477	0.2867171124732502	C_42	101480.0	4.9098244042636215e-11	1	0.63425
2105	0.46155470506966284	0.6772566503253397	-0.6623371612666001	-0.20115865917341896	-0.8176872108757659	7.5634082466163175	-0.7042089987078002	-1.134636892164167	-0.7804493004268624	-0.5676584225458751	-0.45515999339139795	0.4230774604700873	C_42	101480.0	4.9098244042636215e-11	1	0.63425
2106	-0.11765066591528116	-0.0005661558045216559	-1.520408237356687	-1.7373847888650646	0.5661104626553882	5.331250254080272	-0.42951355687827625	-0.1959866399732684	-0.11297202514149722	-1.1018192064364165	0.28849894967012346	0.3557704689855541	C_42	101480.0	4.9098244042636215e-11	1	0.63425
2107	-0.26789141260316995	-0.6274370032723662	-0.5581869503172449	-0.32754991035608716	0.013155354341296022	6.554441202146672	-0.317073567577788	-0.2842800311578182	-1.4485825020411158	-0.10126595432509934	-1.3440047534626745	0.3291997784100823	C_42	101480.0	4.9098244042636215e-11	1	0.63425
2108	-0.18444083499790156	-1.3056369433219297	-0.9581251499685188	-0.7581238213760922	-0.23130979478278207	7.276334205139244	-1.1118162104183271	-1.9602297536020323	-0.6721445939774047	0.557053466009408	0.2521131788175251	0.3187388928080852	C_42	101480.0	4.9098244042636215e-11	1	0.63425
2109	0.11869244036844033	-0.20355238534170292	-2.4272403063077115	-0.12294307322404471	0.4270144292796537	7.147743730062769	-0.7485590203117327	-0.10228014506339593	-0.15517498230374635	-1.7845232244026101	-1.74346522395212	0.27342882522956913	C_42	101480.0	4.9098244042636215e-11	1	0.63425
2110	-0.46147156232800496	-0.42768562649047137	-0.9848138153618519	-1.1068964735356859	-0.66419033486608	7.942744679564011	-1.8608602876665403	-0.558808672788503	0.7300897384927472	0.451772746253666	-1.647986609808283	0.3608265294232591	C_42	101480.0	4.9098244042636215e-11	1	0.63425
2111	0.415259479178759	-0.45759619063932183	-0.23158471545292514	-0.3639143969843974	-0.9630685400731939	6.644676282997165	-0.22906827830289514	-0.3425509568388509	-1.3288649072335903	-1.0665280851682075	-0.4357520100387418	0.3123240796250506	C_42	101480.0	4.9098244042636215e-11	1	0.63425
2112	-0.8471480714425328	-0.3096014420246657	-0.6742163589309849	-0.4520461000041171	0.4580707744171315	7.222981162773623	-1.734323963739767	-0.4051728705475598	-0.4981776940953654	0.1650675380968828	-0.06896267857684801	0.3791565851246146	C_42	101480.0	4.9098244042636215e-11	1	0.63425
2113	-0.35353510954019035	-0.9345660548798257	-1.4649601717850846	-1.0997948515431124	-0.6364781961957597	6.551567717314725	-0.38267261782899575	-1.003778866108811	-0.6823836027598518	-1.8604966548771165	-1.0336069281083524	0.35459245644284115	C_42	101480.0	4.9098244042636215e-11	1	0.63425
2114	-0.12338376286763211	-0.46525532376201667	-1.5928414696831745	-0.49621972605444215	0.20838037734749196	5.737791955988498	0.10270736865290364	-0.6606464700173547	-1.1305244958745309	-0.2003492924019093	-1.6962118034160656	0.3802324734845179	C_42	101480.0	4.9098244042636215e-11	1	0.63425
2115	0.8254844922013863	0.103014751671861	0.39128819961153105	-0.07324921030183482	-0.11996494927074493	7.077121672660505	-1.5171817564351644	-0.09946873402241695	-0.5111510581348302	0.22777320363983278	-2.154085037930263	0.28949563973710746	C_42	101480.0	4.9098244042636215e-11	1	0.63425
2116	-0.34901338160806555	0.2717451489852167	-0.5271777480311974	-0.17647727998324328	-0.9103268706736957	7.136749384629066	-1.1593815693836291	-1.1788206269172843	-0.9805711450018304	-0.3165660955067233	-0.5225797971606926	0.4104686502830826	C_42	101480.0	4.9098244042636215e-11	1	0.63425
2117	1.2569350949608653	-0.027786038072457345	-0.9547041449172722	-0.18098311606519607	-0.317075052589646	7.130320360372075	-1.9767551421272305	-0.3987535741736404	0.17660548034814122	0.4377258155048514	-0.7767154147473866	0.3090617697190607	C_42	101480.0	4.9098244042636215e-11	1	0.63425
2118	-2.035728293884814	0.42772936937636397	-0.36932939307725987	0.022130673541047086	0.08613817176099357	8.942684659017901	0.19443864980781542	0.6533333103987021	-0.49900631083970837	0.6302146478049467	-1.5834715489511564	0.36585284482831565	C_42	101480.0	4.9098244042636215e-11	1	0.63425
2119	0.9135248205958374	-0.19506688928331145	0.22259876789145688	-1.087477297548394	1.8178964958468053	8.22846427716972	0.5611442893943378	-0.1873937100854469	-1.5129428343504978	-0.3659783335595045	-1.6237878124547809	0.3333285888578099	C_42	101480.0	4.9098244042636215e-11	1	0.63425
2120	-0.6568416901623173	1.2920506363220343	-1.2848697495816097	0.30235543422126304	-1.9829003720017822	7.405682848896785	-0.50973440202575	0.48126085634974425	1.6110351064786086	-0.56217871562566	-0.6556508262906877	0.3801404420390007	C_42	101480.0	4.9098244042636215e-11	1	0.63425
2121	-0.8263644895325405	1.8063452220519614	-0.22917430051033438	-0.8008648374157381	-0.9318854099286038	6.220790798189399	-0.8524875003803982	0.37296536889666343	0.7748987058727315	-0.6795366849222835	0.16977113916849118	0.35605171827785165	C_42	101480.0	4.9098244042636215e-11	1	0.63425
2122	-0.24409180971719763	1.0165225995500924	-1.0714394266756642	-0.002935314591652863	-0.8578945506578453	9.75658413973085	-2.0970883553518895	-0.3805909502059921	-0.09088339525625869	-0.39970825068040994	0.27711052550234994	0.5220486552032907	C_42	101480.0	4.9098244042636215e-11	1	0.63425
2123	-1.119528797703849	0.13368268440511724	0.05287936543027211	-0.2023952969627099	-0.7621316718068436	7.280597695845615	-0.27989761644209554	0.2587767338239252	0.32560261091269993	-0.2820779886630991	0.7484397372017721	0.3769382495354613	C_42	101480.0	4.9098244042636215e-11	1	0.63425
2124	-1.7768132065640614	1.350655537271333	-0.4584286622863925	0.35877082386247394	-1.6845223839881978	6.69815972065944	-1.2188754848686951	0.7961094234166719	0.8930735132570354	-0.2459979268580839	0.8215132305838363	0.3642028807913544	C_42	101480.0	4.9098244042636215e-11	1	0.63425
2125	-0.21362813060889335	2.4134622931302605	-0.15343271674446937	-0.03228170995183431	-1.3291014513647823	7.860800753139394	-0.5776836567384336	-0.8448636024557576	0.9485092082647089	-1.167925429992702	0.5985142947739684	0.5142274404003009	C_42	101480.0	4.9098244042636215e-11	1	0.63425
2126	-0.7054972503577268	1.5769376952735306	-0.9999733994527298	-1.5971471232901928	0.06588805044926539	5.345349026175648	-0.2882147382038941	0.10682188936149067	1.5136757278576918	-1.741163764815939	1.2961832356392913	0.4546373422168536	C_42	101480.0	4.9098244042636215e-11	1	0.63425
2127	-0.8695357916811772	1.030028688451462	-0.059660994128268585	-0.16995868984169582	-0.49438939470521825	6.734137062222942	-0.15867642929032344	0.011193617545462794	0.19262779342671316	-0.6423484914677157	-0.26668175627757956	0.40224811339344846	C_42	101480.0	4.9098244042636215e-11	1	0.63425
2128	-0.7894522336031232	0.18899185573919566	-0.46285491008729884	-0.6071565836950644	-0.7619674266679631	7.534597561112794	-1.0206799560143751	-1.668400771960212	1.0014443725313156	0.037758225566263175	1.3313382567305845	0.38368661247222935	C_42	101480.0	4.9098244042636215e-11	1	0.63425
2129	-0.4642698711589621	1.3906243460310614	-1.8678018592545809	0.033539778031428547	-0.035063221225161	7.392617139394005	-0.6223071661902941	0.19053068906271203	1.3824044791396803	-2.411754421727592	-0.6085593091403583	0.3306950693822516	C_42	101480.0	4.9098244042636215e-11	1	0.63425
2130	-1.0476604570394432	1.1310234302784505	-0.5238055418564534	-0.959361469322115	-1.1558474152734945	8.27667051012684	-1.8266254236362458	-0.2709469769692541	2.2987177978066953	-0.050205551520924464	-0.5388240146060149	0.44914233673586523	C_42	101480.0	4.9098244042636215e-11	1	0.63425
2131	-0.22271293472062645	1.119021492812753	0.21265329928937052	-0.2195608653311845	-1.4676828467499297	6.817973624898964	-0.07210124690296614	-0.034919710781853734	0.2798220930097373	-1.6689120732959994	0.5814998091555573	0.3519166798130527	C_42	101480.0	4.9098244042636215e-11	1	0.63425
2132	-1.4522657144820523	1.0688301993559743	-0.2137038084802122	-0.29338427554853097	-0.026622252675173985	7.442973359606307	-1.6891009039855251	-0.0965784705277802	1.0420643614954292	-0.36246102668789004	0.9940553585269257	0.531149521060727	C_42	101480.0	4.9098244042636215e-11	1	0.63425
2133	-0.9534043937035852	0.617449637041247	-0.9190728672266211	-0.9611205462344332	-1.1297441348843293	6.68665061813705	-0.2182098923834285	-0.7019346814016483	0.9295685639186763	-2.5608397782814722	0.09801001049136797	0.4408162941410496	C_42	101480.0	4.9098244042636215e-11	1	0.63425
2134	-0.7354549073779694	1.2466995339510927	-1.1258927131964993	-0.3448175834679332	-0.28869716124105027	5.797453778488087	0.2828669108042553	-0.37447973409306895	0.4898005135741411	-0.762205563674468	-0.5799283694412299	0.5083123685961148	C_42	101480.0	4.9098244042636215e-11	1	0.63425
2135	0.22263115851856374	1.6428933184504073	0.8473399649491131	0.08229958405424649	-0.6336265383095981	7.314469326877262	-1.4587583571859106	0.18639093363923936	1.0677797913542995	-0.28582875690871584	-0.8865765720783914	0.3342878043989332	C_42	101480.0	4.9098244042636215e-11	1	0.63425
2136	-0.9411041642929505	1.8765567358531585	-0.10309826754926714	-0.017946426670281117	-1.404672578766976	7.358970219482395	-1.0730419788018424	-0.8941339246793705	0.6723949681462129	-0.8913494981354623	0.6109780318944038	0.500935427453133	C_42	101480.0	4.9098244042636215e-11	1	0.63425
2137	0.5277369575857123	1.6258076505757741	-0.4840142081049815	-0.021821990953251418	-0.8237934409065233	7.331060088665912	-1.965216473975786	-0.10137565960746228	1.771164660598243	-0.08037229192817322	0.2816841038132619	0.35126109460898036	C_42	101480.0	4.9098244042636215e-11	1	0.63425
2138	-2.5861362602541176	2.053480296392284	0.0871084820561727	0.19050547878393456	-0.39303722930700113	9.439112218788186	0.40981396206556087	0.9657350397998572	1.1580627553441176	0.13011478133686535	-0.4861684671188575	0.4518384170557136	C_42	101480.0	4.9098244042636215e-11	1	0.63425
2139	0.2559634385347407	1.3226636203656696	0.6924362539702023	-0.9337544005519803	1.2653172979464555	8.619154280175616	0.8219189416158087	0.0843341748378653	0.13401423337541618	-0.9061809643528603	-0.5022409947248154	0.3925031836731222	C_42	101480.0	4.9098244042636215e-11	1	0.63425
2140	-0.1788405681455231	0.6157475559134185	-0.49107112107950257	0.22118021242235042	-1.0211815401541837	9.258060384955956	-0.599744100678649	0.7457636707836658	0.2578286686277184	0.6895845830718863	-1.173718655845868	0.3804142796289305	C_42	101480.0	4.9098244042636215e-11	1	0.63425
2141	-0.39839931859871786	1.1606439072922954	0.5994053302449666	-0.8716476583307662	0.047056395933991364	7.7741923628348975	-0.923678341821075	0.6318206101524003	-0.5507955102545293	0.5802005880371871	-0.37429891784653446	0.36384345390362993	C_42	101480.0	4.9098244042636215e-11	1	0.63425
2142	0.21761217977853062	0.3485428243706831	-0.1887160066370163	-0.07907295665405677	0.09819481273043465	12.110395165803476	-2.103028950736372	-0.14245158055778956	-1.5328463183156968	0.7230458040989902	-0.26477642726815676	0.49576428573951853	C_42	101480.0	4.9098244042636215e-11	1	0.63425
2143	-0.7051558896970893	-0.6174796617816176	0.8813890454926014	-0.2801992297918204	0.19337184786632802	9.237744357310381	-0.37840416466243415	0.5283429990534142	-1.1079566406965753	0.8069713585196033	0.2504524053709682	0.3593963637413118	C_42	101480.0	4.9098244042636215e-11	1	0.63425
2144	-1.4089321819887726	0.6677702046564882	0.3687546420718976	0.2786318850644416	-0.7392911732194155	8.472541190031926	-1.2705231220880293	1.0603147384083529	-0.361394774470027	0.8784228549655694	0.31597838807937395	0.3226939723911929	C_42	101480.0	4.9098244042636215e-11	1	0.63425
2145	0.3074310844837407	1.7366145197729363	0.7581967228479632	-0.11798941745148588	-0.34547776344110886	9.843998638018839	-0.6653639289420483	-0.6203021455698077	-0.433097499997844	0.06523836641231559	0.09246329998255728	0.4844002543734086	C_42	101480.0	4.9098244042636215e-11	1	0.63425
2146	-0.2738689237671541	0.9140386103760165	-0.15040299618686057	-1.6576838957082183	1.0031279515792884	6.754036513741132	-0.38673254000750057	0.3675112228641704	0.20424598127559904	-0.49175245008454355	0.8093861575080773	0.400462354578864	C_42	101480.0	4.9098244042636215e-11	1	0.63425
2147	-0.4350473310307348	0.28492919263942756	0.8438619848074	-0.249051960616851	0.466359334103899	8.535218767843034	-0.2696445117006248	0.26262780780019207	-1.1154430223099154	0.5224477887014831	-0.781499483644211	0.3619762957269563	C_42	101480.0	4.9098244042636215e-11	1	0.63425
2148	-0.348983821922562	-0.536644137338002	0.39584868939160306	-0.6800720140894999	0.24686436302596673	9.448437634672716	-1.0825294842741187	-1.4632090039375052	-0.33863272082163476	1.2331611566050689	0.81178561351839	0.3747375796620591	C_42	101480.0	4.9098244042636215e-11	1	0.63425
2149	-0.02679763694569075	0.7069305884914301	-1.0371600631786615	-0.046297547112162704	0.8342586906196263	9.289139376860472	-0.7097081766943735	0.444307868829598	0.14313596487385125	-1.2436791615114948	-1.1484678840960327	0.31264666371707167	C_42	101480.0	4.9098244042636215e-11	1	0.63425
2150	-0.6318050051292274	0.44613614386038325	0.27465584063213744	-1.0281269582315182	-0.21303212698748744	10.298424916323041	-1.847239673051447	-0.03342470219005203	1.0253959239813593	1.090741006287986	-1.0673767659799158	0.4429264064948455	C_42	101480.0	4.9098244042636215e-11	1	0.63425
2151	0.267722185741818	0.4240549321955008	1.044609963099522	-0.2918157334400481	-0.4944809937008889	8.571475825336206	-0.18201667614256614	0.22606002883392617	-1.0042686950727924	-0.48191734375097417	0.09206329272742082	0.33472428607181337	C_42	101480.0	4.9098244042636215e-11	1	0.63425
2152	-1.0442609001780145	0.4696354391323477	0.6094852331068891	-0.37215150341511316	0.8839400146936487	9.234183284683812	-1.7177934556881511	0.16345560016406097	-0.1961246446827826	0.8029960244569527	0.48277884558998596	0.460583733229433	C_42	101480.0	4.9098244042636215e-11	1	0.63425
2153	-0.5239581259249018	-0.10473715663336966	-0.02570665533752524	-1.0261704649149843	-0.18433079790811602	8.3138028956575	-0.333645986959545	-0.4645848457163726	-0.36272304510458264	-1.281879880473159	-0.4419623348013327	0.3871653885488837	C_42	101480.0	4.9098244042636215e-11	1	0.63425
2154	-0.28746810851434484	0.49181212261815493	-0.3628031593529615	-0.4197366362104952	0.6490411907752595	7.3122267906097065	0.1560866763586052	-0.14095140628851574	-0.8049268269110463	0.43496409469281316	-1.1115830349266038	0.45583435620800766	C_42	101480.0	4.9098244042636215e-11	1	0.63425
2155	0.701060051024422	1.0015048927307466	1.7700659031334518	0.0026474200179464353	0.34106189210529486	9.200794502637702	-1.4968424666322389	0.43364817769895425	-0.2004558894430676	0.8557720323582269	-1.4843578037584975	0.318849565529546	C_42	101480.0	4.9098244042636215e-11	1	0.63425
2156	-0.5164823347707495	1.2207331176408456	0.6659080032827218	-0.09850527317892221	-0.4523280253206786	9.177279431985243	-1.1311502381536516	-0.6745120607024709	-0.6488141976661849	0.31922294850059363	0.06889123752227805	0.46442117466503363	C_42	101480.0	4.9098244042636215e-11	1	0.63425
2157	1.131056114694619	0.9306938301676008	0.3332561055926138	-0.10267583840992442	0.141482275555325	9.073854877275666	-1.9686659224497378	0.14871095510379476	0.48373467858224334	1.0966227794272039	-0.22577530985499727	0.3314300659053168	C_42	101480.0	4.9098244042636215e-11	1	0.63425
2158	-2.269543720320811	1.3996986392052193	0.9299963511974785	0.10349575115935888	0.5134307746774857	11.759281650413486	0.25707183006161366	1.261355095715601	-0.17098952905812512	1.2886665828374002	-1.0095144590774021	0.45173159022682036	C_42	101480.0	4.9098244042636215e-11	1	0.63425
2159	0.7828631694618842	0.6713634448651457	1.625826652112982	-1.0052888904979862	2.2717694680294063	10.762261550578804	0.6357208885979423	0.31633734071851577	-1.1779231713899783	0.2294381313292714	-1.0364063656034903	0.40175366376757443	C_42	101480.0	4.9098244042636215e-11	1	0.63425
2160	-0.11585298244144848	-0.9880592384542473	0.4990592241719817	-0.8084251359513959	-1.953523834907248	9.200121648711798	1.167609601766791	0.2738525008203229	-1.186928466482274	1.243315110903861	-2.861483178237328	0.4234711480428521	C_42	101480.0	4.9098244042636215e-11	1	0.63425
2161	-0.3375737897264849	-0.499269651825642	1.4460368164265742	-1.9325047477116248	-0.7728427118628144	7.976062536126115	0.8624029603970765	0.16475634157353766	-1.9157195793315454	1.1440893208855432	-2.1848337174605335	0.3488155209536258	C_42	101480.0	4.9098244042636215e-11	1	0.63425
2162	0.2679303304265472	-1.1839199587227835	0.8359252402511066	-1.086472285158274	-0.6912241863985847	11.496496876341537	-0.3330751899693949	-0.606894209186149	-2.9738491304805064	1.2299229443789559	-2.070833601829825	0.5076968209701268	C_42	101480.0	4.9098244042636215e-11	1	0.63425
2163	-0.6379916639675742	-2.055339690099767	1.6844062275362923	-1.3380763102464288	-0.5835092739345624	9.129479980202229	1.3015474133491898	0.03694714997494832	-2.5635570821120854	1.2972595650810363	-1.404214865913939	0.3257250381983134	C_42	101480.0	4.9098244042636215e-11	1	0.63425
2164	-1.3301728157622947	-0.9593916365925513	1.250835327773364	-0.7320956388691662	-1.6170509927294112	8.524363323058092	0.4453990815777992	0.6023651175981616	-1.6549154761556062	1.3771875257247645	-1.3697920257298142	0.37546127551681113	C_42	101480.0	4.9098244042636215e-11	1	0.63425
2165	0.361668534111039	-0.12390260680156048	1.6307873281120417	-1.2509057876002594	-1.2220423626389676	9.664324720524997	1.1501182521855895	-1.0805903700696167	-1.8690485062296525	0.6533623193890261	-1.5879637578022492	0.47914855824753677	C_42	101480.0	4.9098244042636215e-11	1	0.63425
2166	-0.2157569753211186	-0.7287874999162274	0.8372586924285783	-2.718600426057397	0.34430183211734916	7.088421551750679	1.3016224363461983	-0.1155612734334897	-1.1836982504618723	0.13916518274581138	-0.8202453426104114	0.4407479303199405	C_42	101480.0	4.9098244042636215e-11	1	0.63425
2167	-0.371928878413897	-1.3572474909960968	1.6966938995784673	-1.3189913095199293	-0.28067564559080543	8.56935120981695	1.5116075174010224	-0.20805150604146344	-2.432704112955315	1.056104226167704	-2.468323059399299	0.3988246569746291	C_42	101480.0	4.9098244042636215e-11	1	0.63425
2168	-0.28727428394386084	-1.9632667971373803	1.296940274407302	-1.7370303222560954	-0.5767611914898171	9.342113115931577	0.7331652179233371	-1.9260726721247166	-1.731687012054443	1.7333605576556859	-0.947336341650512	0.3972312629880641	C_42	101480.0	4.9098244042636215e-11	1	0.63425
2169	0.026141625265756998	-0.930387844228315	0.09031641612527064	-1.0953417046212726	0.20684072936436856	9.206493320964402	1.1964371509669705	-0.02211244152848215	-1.157691537710665	-0.6070691805334119	-2.91749595557478	0.3558657627329587	C_42	101480.0	4.9098244042636215e-11	1	0.63425
2170	-0.5666160236079942	-1.1359583099866173	1.1488245131827113	-2.088351200607275	-1.0262164457917111	10.055591507698148	-0.10051070782046999	-0.491116879989515	-0.36783418385058164	1.5828474130352557	-2.7967191555532036	0.3798478080284318	C_42	101480.0	4.9098244042636215e-11	1	0.63425
2171	0.31989861239681866	-1.17029613922711	1.824847762731892	-1.27746232294545	-1.3774920400582806	8.6229681268384	1.5069587598746756	-0.26495244358710657	-2.3006208411806766	0.12022206369974209	-1.5253672725575338	0.3439479762940657	C_42	101480.0	4.9098244042636215e-11	1	0.63425
2172	-0.9662836317691775	-0.9623214444163382	1.4508283092578373	-1.4580973971262419	0.23053807684191063	9.207894795506226	-0.005074895016513994	-0.3291044631867531	-1.4789954742656886	1.3201973157426319	-1.2310625397532753	0.5426879256526396	C_42	101480.0	4.9098244042636215e-11	1	0.63425
[truncated: 185,827 more rows]
