# Supplementary material for: Mechanisms and interventions promoting healthy frontostriatal dynamics in obsessive-compulsive disorder
Source: Nat Commun. 2025 Aug 11;16:7400. doi: 10.1038/s41467-025-62190-2 (PMC12340154; doi:10.1038/s41467-025-62190-2)
Supplement: Supplementary file 4 — Source Data [file 41467_2025_62190_MOESM4_ESM.zip › Fig03_data.csv]

C_12	C_13	C_21	C_24	C_31	C_34	C_42	C_43	G	eta_C_13	eta_C_24	sigma	sigma_C_13	sigma_C_24	cohort
0.2383093286061918	0.07941171839788229	0.34525406939950276	0.21125807763882737	0.016227112195885067	0.27130898520891505	0.20948018324054626	0.030834311746451803	2.2991595204987956	0.018472089552042582	0.010123770694664585	0.07430660343937778	0.19608650994880786	0.160802138153218	controls
0.31173521701562285	-0.060671712744706	0.29029382896127914	0.1435931381261914	0.16739838152311673	-0.46281058434862965	0.2249388015362615	0.05784537416264718	2.44339585323919	0.04294833787999252	0.04225484442877393	0.07858930245957756	0.2457450939836494	0.21955637361660169	controls
0.22036766430304464	-0.06034937132532508	0.44188718461521076	0.10071228927078446	0.19125701575005813	-0.4910482765157543	0.3754611282279875	-0.019348780408156185	2.176655071119467	0.029125215743199685	0.05246055251093812	0.06331275081630311	0.17082144675366645	0.20629503073612906	controls
0.45671272275315794	0.014612420876494395	0.050646530098977724	0.311936539212785	0.03810734515403491	0.2807634332754474	0.28982097850242583	0.25999680653060997	2.710158712544838	0.025071502140088128	0.023889078467385926	0.0545053646004615	0.28333469834850294	0.2880245041784465	controls
0.45808106077081784	0.022693894253887653	0.02826990730305517	0.2807170203699444	0.10195537697364868	-0.3721038961916266	0.2321506967485952	0.0027248239677952965	2.717736970276761	0.039953237443510474	0.0810946294571527	0.06538405575470727	0.18183082882159626	0.24449095992415004	controls
0.23412743963599494	-0.05898515271705159	0.04434480470080631	0.3134077489683339	0.06761182372497127	-0.4110639376141026	0.1942006540898632	0.0037179046527090714	2.697958155308875	0.09210877650119426	0.09875449139670772	0.06336663343263407	0.37382761268172526	0.3436531180972525	controls
0.2544211669361639	-0.050089636671401316	0.24850447294258013	0.31131298527323037	0.17016278573620364	-0.44017464174973353	0.3283283085408399	-0.018037147981426346	2.4320612076959756	0.027560063251122723	0.0462882590222469	0.057246713167239366	0.21931126897751643	0.31106505765923315	controls
0.41291707862631416	-0.06127621520328162	0.21836850309804404	0.004504386953388936	0.07387156168220552	-0.18989770663985675	0.4544145328270547	0.037259291650796736	2.778594192730464	0.0563127736736892	0.05752080408863691	0.06373319873223296	0.2634272412593835	0.13467091401868805	controls
0.41690725188759836	0.01748842923586158	0.25559474030266355	0.2073760799049783	0.2336843459189159	-0.3942038942555366	0.3562456276438912	-0.046645571435588444	2.1173822894343095	0.020288836356226927	0.023699879056925964	0.07089238598219472	0.33162204588946975	0.2226971624547895	controls
0.24783094290204374	-0.05995600356968447	0.24761493340950655	0.17549931022973334	0.10075173617726352	-0.15052660744605056	0.30554717888797744	0.022804336962014463	2.090286829351632	0.01258875614209666	0.03788368105206801	0.06989628550774933	0.16386839927558844	0.12469521148622809	controls
0.16697484489248848	-0.05633737015031312	0.2212633608881745	0.38988005472950854	0.32905319137760103	-0.3341613410441662	0.28371545927033526	0.07182583504823535	2.07028280130801	0.09055204405041906	0.06519787919206013	0.06335288232129392	0.12333672279623949	0.36587069744268635	controls
0.4758965802489442	-0.09512388369979365	0.19184337156934833	0.27473691658165794	0.04837964932607394	0.35097155834982785	0.34272501007351364	0.13759795853711762	2.2678554169751926	0.028899778160026757	0.02576598690321316	0.08968518330788317	0.23023224775056575	0.2601153547359396	controls
0.15122566230231357	0.006658556465532832	0.1551629318420785	0.14759932557619582	0.2136633764267404	-0.46876259919793634	0.4823693729027429	0.021456077223605062	2.549594777945739	0.07502676678539276	0.051597263029497756	0.08235046781366323	0.24700937531425537	0.1128940057385839	controls
0.4824624103423344	-0.08962689730431679	0.166623313908418	0.2901496287331302	0.4454309290106637	-0.4196683090277939	0.39145545062385056	0.05492063795506498	2.3252251804237494	0.036809279865111136	0.04117450615595732	0.09478418563224249	0.20401017455322631	0.28935542010576754	controls
0.42712993343288175	-0.08642947834645215	0.17781286989227943	0.19594776000168382	0.11687389659263389	-0.24698507706771286	0.3102209018260883	0.050914733677030664	2.2135673673746843	0.06789940303112689	0.06310966270239225	0.06283392274152898	0.11518267474387929	0.1964780658555809	controls
0.2596816558837673	-0.08700057306649062	0.38095597121359775	0.18197290491729387	0.13112371308940945	-0.20194169225912564	0.09360568993377213	0.025509169150353627	2.8707320514050005	0.05687250646104561	0.04543346837205299	0.07107559876550489	0.3229771958174105	0.3938136927113064	controls
0.4140832804490591	-0.018652381838014653	0.16496830334531376	0.2761972265284039	0.0922603849698988	-0.26201430289722616	0.25392737064695076	0.022160605563602984	2.3243413151279837	0.0042541389123579455	0.04343466169260463	0.07739032576578794	0.14260556009631395	0.32990806404085393	controls
0.2441444854858256	-0.04387492613737378	0.17251290050741125	0.20410293565693433	0.04981132197557641	-0.3288270309156669	0.13358445858534573	0.017769049708941106	2.7268131243201554	0.029636918886792332	0.08294788406769989	0.06278775940563416	0.28372263831150346	0.10478353117588214	controls
0.45278799184529356	-0.021477702677819788	0.2707900057620933	0.13073439448928292	0.07865811788315952	-0.0590826104604696	0.2994333363248203	-0.02841989454994842	2.3742043376153052	0.026344438391340447	0.07281594918635932	0.0646926531126896	0.33156103773849815	0.18862620520455148	controls
0.28174657275247134	-0.0349272888018625	0.02095629756240265	0.3296129502809344	0.0976167320660471	-0.3138095843667921	0.41224458089911487	0.0338972342582146	2.7925730363399235	0.05374427641661915	0.05362707465771228	0.07840532582842863	0.305237871585058	0.37793826294442034	controls
0.2307687366564779	-0.05735854680465024	0.3978002251071204	0.11197268674248843	0.005412276388523624	-0.1835057418694884	0.3645857213100653	0.05410976902978167	2.6270332404979424	0.06408974714903506	0.04344457024278364	0.07917319898503057	0.20458000994064052	0.22009667230085514	controls
0.45294044524893073	-0.06099214434811939	0.448053457675263	0.04163667957801524	0.11007752563105543	-0.25306218618495707	0.34192568672250667	0.0017605898622558257	2.217054298895158	0.053387009758192876	0.05807077111367573	0.05590910316219979	0.38674442716850815	0.1264061192809291	controls
0.27023172509792603	-0.02713085420934161	0.4540317780627304	0.17639580330890953	0.005351791243542292	-0.019153644664693575	0.48384300888360754	-0.02555961543403042	2.1403138394186905	0.08833405515281509	0.04260232650225616	0.05984843557435825	0.2106871041518611	0.27941101838465193	controls
0.1479395435800701	0.033369340673743614	0.10791319180561121	0.3242684098128621	0.05662731283953375	-0.46627363853496095	0.3897695806594647	0.06393635911160597	2.8601237010874794	0.07354974805333492	0.03503280393372784	0.07571575703790197	0.3150543076333332	0.35152905871684537	controls
0.4120763206669937	-0.08582528873457607	0.08644830201453321	0.260495017511837	0.13629339013344544	-0.15218378404011862	0.35704311152966295	-0.058110075950911916	2.005333468679219	0.06217220094416669	0.09679610772787343	0.08215122928303074	0.3186668008525826	0.27935975497871174	controls
0.2965027375534762	-0.005941568364295373	0.09259939811040077	0.47276186872220505	0.14937119107815	-0.2616749716968275	0.39977639624382577	0.09716633547629673	2.6554858332451623	0.04955022571145855	0.05694410997207096	0.05353642021530113	0.28856196960594704	0.3923999623390881	controls
0.4581139629739608	-0.05861244292521259	0.2859000545992518	0.12311022064186833	0.16772631176015462	0.16434401163427032	0.32976586590919116	-0.104001895528167	2.197959301221517	0.09278673856663086	0.0960886774770465	0.08531077576550411	0.38784417385723674	0.1984626831064043	controls
0.17123355380111102	-0.06034612241240671	0.29633305156978235	0.14751078154324163	0.1339614463871361	-0.35211836112353834	0.3436544385112533	-0.036808172793245046	2.317080672765496	0.032893927355586904	0.09074729692303382	0.08872630479793349	0.16913603801507426	0.2773102728897508	controls
0.37280077774269055	-0.03097385318381477	0.38227861337715424	0.29072279677577495	0.04097673872265334	-0.38530608173251113	0.13120819852757074	0.0089578249815432	2.7646959803905045	0.07103093094964205	0.05155122764205031	0.06567372011034889	0.35474447848271484	0.2610820917960785	controls
0.41977593467470264	-0.026766338359111935	0.2777643487784054	0.3331196434332039	0.017331742464031727	0.20718293579123354	0.4914390107902721	0.04709302123022738	2.6893117674655724	0.04458092784335414	0.030514332032882924	0.06331813395467902	0.21517453121999594	0.3009306652065431	controls
0.35719625950136136	-0.06391912785974627	0.39308196309359567	-0.059902614724549746	0.017113985100126655	-0.1252617580732461	0.3330408823076007	0.006266257409224685	2.7275197813714436	0.08825884863876886	0.07273379975152967	0.07011147694318107	0.165613319519033	0.3703177794165138	controls
0.4252021570193892	-0.07767024810682646	0.3668631497014485	-0.010062762399987536	0.37735784644628595	-0.35585867534408644	0.2819831901355392	0.04791484806534047	2.20996821881751	0.02413638452786083	0.07618028273051579	0.07580209334640875	0.23886392441745785	0.17951027699585204	controls
0.2797918624201671	0.02697342683207074	0.16769847391119	0.3126223865532367	0.11810880114610411	-0.3248471459886003	0.35659328988896316	0.00657750888362308	2.443803847721941	0.038039162736668825	0.040469514747002874	0.05165367238655844	0.18236040630808267	0.13780977079089196	controls
0.4169851577663884	-0.07046723165609603	0.16022851897050527	0.23416464049614558	0.13121217659680307	0.023824052519802796	0.49473059754502	0.026371018480512844	2.529224153447502	0.028847924754022192	0.03241712971956437	0.08653962165036684	0.10436462955663992	0.30783451308407345	controls
0.14828310323773145	-0.032052114991647125	0.12129881212189568	0.1856567027029106	0.2547688473288027	-0.4559217202906561	0.34667441551811506	-0.01582657522316129	2.4689943556444045	0.08727259719406176	0.04546988268225878	0.06860490925425686	0.22973652960201826	0.11987376979697004	controls
0.3594533041477545	0.02381536479598991	0.3515700543667704	0.19567989565655225	0.16637955962843204	-0.2560915250173229	0.4391276152746012	-0.09782041640153316	2.001010709266298	0.04640370269524161	0.041570913048683183	0.08008922389493006	0.17624361574509254	0.28558075881506717	controls
0.42850072035988696	-0.06409706428386644	0.17891740813272455	0.16866258209878282	0.2287833574751601	-0.3633707119248995	0.42921938159415957	0.0708187505423547	2.1052862338588247	0.078788626185345	0.07863308596519857	0.06962635727926188	0.2781270201801126	0.13827716944294272	controls
0.3449826943513028	-0.06774596300163827	0.07298512663620074	0.22467003397930044	0.13798802329840848	-0.22803587890914429	0.32556589550135473	0.006564824884837402	2.878220610532607	0.012884322134213824	0.036325036367333134	0.07014618164214156	0.26170122661665435	0.13811631927082157	controls
0.41847840521895324	-0.06706216034630784	0.17840376171819794	0.42840964449516156	0.029258255698001535	-0.16081924044868956	0.41043913790783615	0.053764341012081655	2.2628175703771385	0.08104021485063964	0.00958373086210531	0.07384765652077445	0.26228316018641135	0.13245549557791197	controls
0.23641277996805193	-0.018190156659242097	0.21603967823547393	0.2707384474622404	0.17125770123692127	-0.30726395483165186	0.30718118275939926	-0.03143633579104982	2.4631768885861662	0.02936671148246032	0.015312857721939124	0.09746750303929785	0.3429729608885533	0.10683863189459626	controls
0.4405577059495633	-0.09726628770916382	0.1698895166950563	0.24762361548224068	0.0002223918620091539	0.2756869495107228	0.2571166625563498	-0.06392264240788628	2.8370288056709856	0.04104081668393661	0.029959569467898302	0.084509252954233	0.2437254396303396	0.294733786218272	controls
0.4330303028678469	-0.037096124507884375	0.1632439719909736	0.23686250119160834	0.23478752866975222	-0.20982911198901488	0.38021031667965477	0.005657606735678444	2.701429839880982	0.0773012581043669	0.02266038732405174	0.09525568044383302	0.26265034363549916	0.1955804997686947	controls
0.2674202566242688	-0.053302864519307484	0.24430032845417915	0.05657337621484057	0.12761151293130873	-0.23079180248041897	0.25363802808499447	0.028792102208029607	2.5344218433150387	0.02394616610401757	0.05803877531958858	0.07590121728877926	0.1300463616081071	0.15562913092676708	controls
0.4643472258479629	-0.08903672285012676	0.29144448860220273	0.41092826086165707	0.10881526208841395	0.41502042823575475	0.28743200624644966	0.007366775051694767	2.1538381473132993	0.022901022139523636	0.05701764807881793	0.05558215859677607	0.1557653291958612	0.22856705807151614	controls
0.18633764671340128	-0.008158948411884602	0.20442640783996627	0.18417859681296317	0.23212322062301846	-0.3553456421090252	0.4222735592803941	0.11635187897014498	2.601024455310967	0.059118127598864416	0.07061682429083901	0.06707015254304752	0.18112321379943586	0.3762148162454539	controls
0.2235027306595687	0.0032545815306053577	0.3874870989329484	0.3383824478738254	0.004845322926420627	0.09862270561196562	0.24163699854524612	-0.07519224452638747	2.09823342197123	0.09864924158211329	0.03848446043282795	0.07160088219649291	0.2559422578648132	0.3302886921609603	controls
0.1759948588111802	-0.017115022817595756	0.29524407652248313	0.1713287341608875	0.110417411694333	-0.481328284675944	0.27556192090006615	0.07820208882663301	2.271256785803725	0.018762923036504515	0.04577423617144082	0.08250902112676288	0.16621546593449474	0.17441472695078547	controls
0.3882710051062939	-0.01808364385384608	0.3964326412798763	0.19027885910937392	0.23676213019848583	-0.39569360778657847	0.2292782025917332	0.015964851026664187	2.3337129767704483	0.08223488236983766	0.025398061515123825	0.07491821221272868	0.26322031612654834	0.22451573233742717	controls
0.14396689383907502	0.003910546240702764	0.2553057197216308	0.27349653085502745	0.18657568815678646	-0.20909540632635487	0.2243375013671067	-0.0024442853046363483	2.850005209360424	0.09415302216396854	0.03512645915291315	0.09814051256166922	0.32785692258614046	0.24840499026393975	controls
0.4051775693506895	0.007380716954385039	0.015213408026501299	0.4373641409116804	0.06827964963427158	-0.11709876281955173	0.43714497687131587	-0.005950443259108609	2.0487546446018903	0.004937865060860602	0.04356642573208554	0.08017408229377078	0.14193935468276178	0.2590751451272589	controls
0.1072720549492604	-0.027576716903507523	0.47749643713087636	0.4575726281103323	0.08318680700647119	-0.0529979278100382	0.4387747526138943	0.004394213166372049	2.4018942173155415	0.07722630704586239	0.02130239315970109	0.09373098477627805	0.24355040387356058	0.2295755262989105	controls
0.4006057845847103	-0.035458208674386295	0.3745608438073423	0.37509537241055335	0.24437619435630195	-0.4891800137807367	0.2690609430602648	-0.09338294087146408	2.1314125668537263	0.04855566270370737	0.01657744792353818	0.06019928958141505	0.24941733456153564	0.29784144456611894	controls
0.16735430593072298	-0.015183506500846749	0.3297808037400378	0.29078789945845984	0.08844345687945035	-0.18110415860991136	0.2262138947057617	-0.013173735062735774	2.176987140612748	0.0656936844483658	0.09222873697601879	0.08394242462792798	0.2572873023163956	0.26213898212552933	controls
0.31313673046295265	-0.04712643395835243	0.3576325638943395	0.24760450317332958	0.1169176520053978	-0.25153274985443036	0.3085637199757571	-0.07940763303820816	2.2265027464245435	0.039073288530166346	0.03782822355784731	0.056729304357465024	0.10316242219631874	0.26147791897139533	controls
0.34876980107080996	-0.09609694157855665	0.41125911499906137	-0.012629247462311824	0.1449607682241083	-0.4894283858741043	0.32120496781274244	-0.01616383362926409	2.3128445285402157	0.09641957703246676	0.07730756240305872	0.07814331608231695	0.13137351587669613	0.20892906473932232	controls
0.2556422011492679	-0.057595549144577436	0.3534612713937968	0.28134187416909756	0.15903733247934607	-0.1815358546850953	0.4549437087105277	0.05145813464038608	2.319839218628851	0.05128706271778645	0.058578129133983164	0.06330652972267702	0.3718389177035444	0.2094608007620071	controls
0.35163116837446623	-0.04247232167526329	0.13605004650013333	0.3161853447629182	0.2269322528469874	-0.4560193716741463	0.32035993532381224	0.0660223704422061	2.1534225482320606	0.043828922111567026	0.038145470221995145	0.07314767599146763	0.15202811731212404	0.26996058247529403	controls
0.17082764787747856	-0.0794646613241822	0.18352027666204548	0.22882165523147702	0.2855584835083792	-0.43210066855530677	0.28173717336725224	0.026101828181651313	2.5818888865045104	0.04374352005488594	0.05340802815852465	0.08704210838853622	0.28066113810649446	0.13687330079590665	controls
0.44190817800699994	-0.07413650278764883	0.44327526612161006	0.19767807062124937	0.06245923815829448	0.11115625591036615	0.4494850906911224	-0.09356887391577584	2.18299765500146	0.09247155741765997	0.046083369190845255	0.08811048935285218	0.13275076141129175	0.3222334582118192	controls
0.19852996264412393	0.006042859489659318	0.27378933746277784	0.34956416145681196	0.12201867035241344	-0.21512684129958035	0.4527236607196453	-0.047850883139869335	2.171812613015657	0.07408803138793399	0.07803148680197375	0.08303028083465486	0.25407979611278086	0.2361539495001715	controls
0.16932300107780318	-0.05170091473705357	0.21162011647635104	0.1374385533942313	0.06786004752099573	-0.26070665755487027	0.36491572501765296	0.07049640293503603	2.5087432985306672	0.012876688435589657	0.05080524206654141	0.08636925791502507	0.30457553547480704	0.13100508616083625	controls
0.0900490928017223	-0.07438613266413716	0.14102985585094086	0.3594708553928878	0.2761141357169622	-0.15716292475621954	0.279543205238157	0.024231252944154572	2.3573654894492546	0.05959981259016167	0.035742816045878804	0.05932978654118987	0.23655846441900172	0.1580013472390582	controls
0.3814755635508891	-0.08705869559295923	0.2890368995118434	0.3531145095917533	0.12403494203824098	-0.3936366799841851	0.25734671453533514	0.010643257928005398	2.3998551033514275	0.04753834079448953	0.059556700728577716	0.07379684161075926	0.30722444282120753	0.37004778961638074	controls
0.2501773200451127	-0.008683971234691024	0.31801983585404714	-0.05279248674922392	0.0783391846543569	-0.21365228619440352	0.17698700124129632	-0.010654495412905196	2.6718439412028516	0.07131455779389227	0.08241379195655758	0.07369689494099398	0.34387443183891814	0.11050657601840277	controls
0.39592855483947703	-0.0007560223614888679	0.3164610525894316	0.04023468076672111	0.22655733913033124	-0.3555479834809818	0.4036118031486527	-0.03329418775513512	2.2069312972941	0.0226288974853096	0.07597191269105136	0.060643257365585915	0.19110909552095812	0.11924139294195332	controls
0.49988286735642967	-0.026497880977463823	0.0640989994626108	0.2611937067594159	0.1134820512220886	0.011799286560903566	0.28149784152198676	0.008064060961486645	2.4642901081402937	0.08649621631017125	0.06965654789282114	0.05083737478984973	0.3814644456345923	0.30541572690194013	controls
0.34477463474588455	-0.038088882411914084	0.33840984289962844	0.3105631131792295	0.3185598561889277	-0.4778851410710335	0.4737622761911964	-0.03510789007802512	2.091186400884384	0.03589182792939836	0.022677323713121315	0.0665032508294185	0.20432073696860306	0.33856571921811895	controls
0.43279002117095183	-0.07061719716896964	0.39057309413404845	0.07910265253621437	0.1168411076909186	-0.106978577119612	0.43747396716898684	0.06922544867326594	2.1485130744880636	0.034602188134850415	0.05625504967111184	0.08382824575414227	0.11922791914855996	0.11207593674596694	controls
0.2156692624917424	-0.03128120787880335	0.23003427588440875	0.4636619474289266	0.0656583507067988	-0.1273327161997203	0.31241740481561087	-0.029562331351823252	2.077901669993876	0.08743004303013711	0.02099258852746076	0.06227958112443377	0.27219398479433443	0.20380737723009906	controls
0.20476965841981937	-0.005592507953225507	0.41198280084098027	0.1269840990290302	0.27447456563273553	-0.36281817663222427	0.36037232113809237	-0.0698998445225105	2.4593740626366785	0.051114998738631075	0.06701669795802344	0.07717177029819083	0.221596461109159	0.2660898999965915	controls
0.3599578438585722	0.0011957603842264533	0.20278813279989805	0.28293692568288714	0.07636482779064863	-0.4615896771922768	0.2213830757596062	0.009802131781466645	2.6027939258031756	0.015781036169539416	0.0828006937342713	0.06069508392088788	0.18665267850755202	0.3528414946513093	controls
0.29158458848671753	-0.0823793975042473	0.3445149344258404	0.1398899824739861	0.18699253208981947	-0.1727767368726934	0.4470038268119185	0.030083400731997986	2.1618713357308468	0.058544023189477004	0.07666885135996862	0.06457740662080624	0.14259865239345046	0.20964133105363197	controls
0.29539391353337763	-0.055521265589284934	0.42107683533517065	0.34212601560963063	0.07979756089947734	-0.2758742653239413	0.29105305724553643	0.017346697696726504	2.2713418519588915	0.043196714639860474	0.0052023905984658995	0.09679327661052585	0.20355668652341918	0.24137090560523192	controls
0.4543415349728277	-0.04100128101120053	0.09790127975349107	0.24149592411583545	0.15320783186821377	-0.1858851745923354	0.406090184370771	-0.00912040099667119	2.234211248399918	0.07247191553273397	0.09876209336626214	0.06730487146583414	0.22093604730347063	0.25474025222139424	controls
0.20774757164001295	-0.0282769924632319	0.18969410618403196	0.1666665029116293	0.051029464928379	-0.1020417037290971	0.4223335120638132	0.14658566304533366	2.1872283034554934	0.03991917101112897	0.04307659575007455	0.06424358979580197	0.31256919972580166	0.12521911407702616	controls
0.13461052349708763	0.0008589837967649533	0.08854305176411195	0.16710311217191942	0.06502657181198893	-0.41354466628672465	0.4366146927413462	-0.026649841884674765	2.777891264333284	0.051330551824139085	0.06547858050657876	0.07718028039809678	0.3157179077512608	0.17786159326390144	controls
0.24191905837481867	-0.08092266767723923	0.36870651819278855	0.17912659496657668	0.3198101947759634	-0.25512584229665114	0.39064986033233823	0.07331960641910872	2.2107406989586664	0.06815390191077751	0.09104514544698011	0.0616678110808735	0.1721852921284794	0.21062389566199313	controls
0.3855608287693781	-0.03683942672397536	0.41467260819326207	0.07057363043514607	0.07963663742194638	0.09712999757041985	0.2357870757100877	-0.07719038375708194	2.3146347712238073	0.041443604902583156	0.06649458940096976	0.0667686682740449	0.1785754635240454	0.3824661404764215	controls
0.15782099887306383	-0.06325171795208419	0.3937918698294144	0.1931857620891665	0.024473577953923544	-0.18716689905281145	0.23832161995012624	0.04100877596832624	2.025120390052755	0.07952897473836071	0.04021226016418142	0.09709780363118907	0.27833904103580753	0.207747531233493	controls
0.48455741622878307	0.032928598670338205	0.04138445101266881	0.1840790959157491	0.031774354874792604	0.05532820501960911	0.39349734137591713	-0.06199066603443768	2.9306953114163155	0.034075618680254084	0.06291670690318032	0.0564541053580776	0.27193026732884806	0.12996101805312427	controls
0.2600004562376183	-0.021906933012521664	0.340709182145803	0.1638481780531392	0.08888943947951651	0.25348254329859243	0.36591621239244554	-0.13107610713061169	2.150257180413961	0.029164424344472244	0.0748783811126328	0.060851182259678734	0.1363667549162976	0.2268432354114642	controls
0.22295062028208446	-0.03731479639995041	0.1856608588954914	0.2107918875873732	0.14563780362143763	-0.17804312638275788	0.29211500360967324	0.07005445091096929	2.1275466048586535	0.08172519831048003	0.07948501344213386	0.08524662495011949	0.2531959297499877	0.20868207877366116	controls
0.11159765945756916	-0.03700418911454734	0.34463912698157284	0.459737286931192	0.019382572567964274	-0.1580945436039051	0.25849894331545237	0.004464940599736893	2.552079586181704	0.04291446646768228	0.034614012886525845	0.05271525341137622	0.13973891357054433	0.3011699569714503	controls
0.23066687659236423	0.11701013804071593	0.30493667634355004	0.09931773849833492	0.020185599345118974	0.19066865787169782	0.34967175315401205	-0.20939892449429087	2.70825542282869	0.050882798057416107	0.07061673020083824	0.05721851163479022	0.2644930073573085	0.21066322010077715	controls
0.3585466175924419	-0.037031517047057594	0.362435661868038	0.17596599424768372	0.130507911488864	-0.4830677075388309	0.4733200218087422	0.010697983773447606	2.6001774627041474	0.024061951019594394	0.020266843438454262	0.08804944584035351	0.10832964240260606	0.21390508370775407	controls
0.1165639176507143	-0.05112902288050017	0.3185424712612609	0.20764314155456248	0.09999139268182844	-0.2653726001673397	0.1477095912435328	0.0229645459318107	2.8165489319259844	0.08465851871620056	0.04537028333570911	0.05575498522688324	0.35225105414988	0.3009281247809512	controls
0.17949953906381444	-0.048437080767088955	0.22002105986507686	0.037223040865153996	0.3498079131737874	-0.3014641616835524	0.2773543787719963	0.03065615826042531	2.8802912560877036	0.0913702198665398	0.03758475642918662	0.09944930000035027	0.3836096614473506	0.1915745629227207	controls
0.4771070983695113	-0.0013838220330647105	0.2030623585136012	0.28192575880589743	0.21225812136274422	-0.23843966136404282	0.3063585825272567	0.04394878868204034	2.411308474348817	0.00954129228763774	0.05657781120699524	0.0672216678019764	0.18953092225202042	0.3726870488321462	controls
0.32728614661941685	-0.024678181474050934	0.24688976620849284	0.09233507216398068	0.36082992923739055	-0.3810586986924005	0.4896874304124529	-0.07261259843574402	2.83573508442767	0.06723716008222738	0.027295499503037935	0.09794180801178455	0.356668217840466	0.12056614890613966	controls
0.22803726393245788	-0.012481055797770403	0.17131150983733204	0.3185518975941492	0.12478040749915678	-0.3369258247302268	0.26381267424960597	0.0633425009375808	2.6481529892063813	0.08504322912659286	0.08694352208026707	0.08734530123111524	0.3620547376768216	0.29927120144174346	controls
0.3419746851400625	-0.009034151617593623	0.24969902487830645	0.14656292555811326	0.30020957760265526	-0.36931643341039855	0.38694503456234175	0.04360698353189271	2.562580735240156	0.04807308795619474	0.023948356656805284	0.09549892065825265	0.34612341063791163	0.1560329379026661	controls
0.26686117829731304	0.03504312859269497	0.3296509908588959	0.13732222291059476	0.09523246484121145	-0.35714725351477095	0.3617689367606148	0.04469514257363473	2.897187171932774	0.07743005035034257	0.019783192939976546	0.06775248381856093	0.3853331375769088	0.20832359036265435	controls
0.36678975235329836	0.0006579218058793516	0.06003914445066104	0.37166908687064	0.09476363548158565	-0.28432274487777587	0.4390140518984775	0.051903420427660135	2.2933105675602827	0.02097044295601289	0.04936461254055445	0.06191705619298847	0.2656187316250397	0.35833555810212925	controls
0.15056100375	-0.042552387716435144	0.12842117167799016	0.28443367469833086	0.10070744451112744	-0.22149194202395256	0.24914723464145383	-0.018308879184807503	2.645509618985992	0.08133292819036585	0.061995490591180834	0.07517584074968786	0.3765343535754065	0.305595058275306	controls
0.22449565993569648	-0.004423088662176871	0.05667274836238374	0.24979107859539773	0.0642749231724435	-0.08503174719969471	0.3458275630328271	0.050760398733855044	2.435312137548548	0.05851700105687133	0.033809012304779854	0.06536497621703859	0.16111027809610406	0.2154529030853254	controls
0.2881330416977509	0.01566400031146755	0.4039316748256274	-0.022245798478219628	0.24860933875208385	-0.4735216028884082	0.3774319935005705	-0.029587887626972155	2.9905483422077883	0.0390074546221872	0.03176317175535434	0.09513344037702016	0.33790987748980594	0.16339398687720527	controls
0.2522119710434502	-0.0707765874148542	0.34046609698048763	0.46755197162285156	0.04361625654722484	0.17424751210947503	0.3754768726832123	-0.08119553095981878	2.1948389122454746	0.08981213690577985	0.05990580067774592	0.08750742917512058	0.37243621423871126	0.3753072894333888	controls
0.22761241167000207	-0.0437107847236595	0.41187998697826994	0.1686482193750668	0.07671434774160624	-0.2235698509439499	0.38560101273652164	0.041920360095978645	2.3773086301335304	0.084763323377207	0.029401509112959384	0.08686610361358281	0.21196125568339533	0.2969015102820974	controls
0.21342972357408668	-0.07550711728973958	0.19238266025395298	0.18534584195912512	0.195198387042398	-0.2237472220795017	0.3452550672686986	0.06492277386072431	2.0279969650983567	0.08475208763853104	0.06451457572284253	0.09279411512052316	0.26499607336463776	0.14810531889707163	controls
0.24029814970239613	0.07411830911981276	0.4299320974074001	0.08851131493340181	0.04331135166283738	0.2453659083315325	0.3595199053930976	-0.05909065573922361	2.1212506323958693	0.08149775997480822	0.039656606271742695	0.05002032550881393	0.2052724573326132	0.23614295505676408	controls
0.052558479870600375	-0.07760021840468687	0.18106078863290806	0.4416598043898506	0.24823793807612024	-0.21803330082924433	0.16548080255704709	0.040459047080493915	2.7779395403819827	0.07883488922984523	0.027112822592974387	0.05724304812418962	0.32380465065246683	0.3010969735336962	controls
0.16313189148459634	-0.003161567245051993	0.3193357569005462	0.16985224390656123	0.24687846351376008	-0.2830063472588954	0.42735614080552653	-0.13298936255601418	2.086499348959395	0.07095622014438088	0.03376838019274836	0.06658746841743882	0.1857344118466877	0.1327788920564505	controls
0.33598109418374345	-0.05083550342356401	0.3437898405158525	0.30715316667844994	0.05244719278556189	0.023015812112761817	0.3312638014428092	0.01808446928513506	2.352483572427395	0.013043636319350401	0.013190306500249601	0.09436929671874894	0.36000156698255303	0.32008316202685	controls
0.2069594494387539	-0.04274423275553442	0.1833541337630851	0.1537782809945673	0.43628569549698726	-0.3969314837647234	0.37574682882633154	0.041013904156546134	2.631348988380416	0.08182786152615955	0.014559907642502812	0.09769972797420427	0.3756464883922049	0.10716153414398716	controls
0.34817556838956604	-0.05987355642282008	0.3555137439317849	-0.011753681510163455	0.33360280953173355	-0.4419214968990532	0.3727225685326005	0.06953642038401758	2.95047785009547	0.08726359863029023	0.07234936017803145	0.08237462795172856	0.23061331016452707	0.3771861252500844	controls
0.41613926897462905	0.023857553042719214	0.133514917612208	0.2568965389484774	0.07873866905804347	-0.3707253208634292	0.3274568457844594	0.004876885237044173	2.3763643289668157	0.02356040372781005	0.038830031644080144	0.0679867742147938	0.33545900885656177	0.1508200803576459	controls
0.3231852453579121	-0.07268645144041758	0.3032525302392139	-0.037195047247083265	0.08004832578543089	-0.07446706386735855	0.25621007397321616	0.0022135041677753507	2.523055882173507	0.08401678318395103	0.08568554466578703	0.061377494409681765	0.20493696487120017	0.23814997516996086	controls
0.2971505493983036	-0.053025032293163146	0.15813969790994248	0.44823205569796437	0.06042630435981923	0.13263149765135968	0.2857402679724394	-0.11405932088965617	2.5101791510017453	0.050842756343156215	0.061142425917450595	0.07576265354467925	0.1909181925352554	0.24847686868236657	controls
0.465956098377569	-0.03420185222931188	0.3768827200160856	0.03973265436361549	0.10096071356281923	0.22226420924985946	0.4469811634549805	-0.17241095184347263	2.322750195547164	0.026798236568967168	0.047534082736320614	0.07837605850164889	0.17924975341090826	0.10069463018592448	controls
0.3119559689630915	-0.02926724202868139	0.10834711769382863	0.3270364639551833	0.13543067820118804	-0.46592622641664805	0.38678718812362295	0.010916599249886381	2.4423363884211575	0.07822133345677933	0.06052907886123603	0.09312970591549155	0.3404727385896668	0.19994347475652766	controls
0.4822223232315701	-0.06517403630329174	0.27647093335365414	0.31265192116418006	0.10959251896017785	0.12479375407684459	0.37380254285551734	-0.06490913348510388	2.097534347034689	0.05480832564113805	0.0845039127315209	0.06553381961818484	0.10557573517015639	0.20123471555247016	controls
0.49217046568125106	0.03926128792306983	0.0828463925930706	0.1919443848530577	0.07852955888056598	-0.43337491777895165	0.2950323320559721	-0.009593877230132976	2.1739100796614395	0.07270654154739771	0.07544622439966635	0.053585861932301526	0.15935777343411833	0.19669640478315426	controls
0.15289620725870087	0.018324015225433435	0.3277440604766493	0.12469397453970134	0.003955824234216254	-0.17525609341927018	0.4750812469518109	0.011516573196171838	2.6239386866766106	0.04092696578805889	0.027607929112045668	0.06437193132255568	0.33675850341540586	0.17246161431109872	controls
0.3454590381502264	-0.05063145478722521	0.19961170579087167	0.29484212979751423	0.21826476877454698	-0.2308491355799582	0.2252279138250068	-0.024320818277789966	2.368402378926395	0.030952964220897064	0.06447428133970698	0.06908676032891306	0.3190919303700706	0.3528776644636784	controls
0.37104558498868023	-0.03905105318471559	0.13180438499544853	0.1759859502861902	0.0682745207888267	-0.38359393063629316	0.19502992248060777	0.0012754542371042907	2.881073512344725	0.0863373375648244	0.08180739521739568	0.08021759210745598	0.23945661454320133	0.3769404964434786	controls
0.4360632248430447	-0.0366938183146214	0.36154088471878176	-0.04481631222502562	0.025681682505104816	-0.2718353765058219	0.40284963703358734	0.006898349589173708	2.252457321176583	0.03244939900226739	0.05488296344525565	0.08495565686940605	0.18026402644809078	0.23624329636054597	controls
0.21381553537281514	-0.050734728761550274	0.4988855228925338	-0.027490626426948293	0.23692109029783626	-0.35110445687044767	0.3656021699391548	0.07812666507835324	2.626918434148557	0.06651921759093594	0.07260161444296875	0.05086117095911594	0.3251209754969157	0.17355541374806197	controls
0.4382097445014525	-0.09259828196502849	0.04136681796318917	0.4436737157592053	0.38671936035569243	-0.3978091229403726	0.369799088887855	-0.010585556468823643	2.4378038974959937	0.024973394985500177	0.015033621525323193	0.0719168471336504	0.35391814803578575	0.13864663417907572	controls
0.35783272488938545	-0.016713020802175356	0.1999700170942823	0.4046825004747906	0.16284932462513474	-0.41686121202308146	0.1695994179804584	-0.0578210203978251	2.219792917673231	0.07356543098480116	0.03683048859961268	0.06675727934680932	0.23729481601905664	0.2612122496340319	controls
0.3736413231057284	-0.027241379859022658	0.15936337783396032	0.1890237996377985	0.10957709345861341	-0.4429860819323674	0.31322099053841773	-0.04178273239975169	2.3509187876389817	0.07479259192217193	0.04731693266553902	0.06295642294477388	0.2981193709131352	0.18090365862503813	controls
0.20465385197299726	-0.06988489717362521	0.20657925187123252	0.27177739594897626	0.20690507887901688	-0.2472602660368891	0.1825785804693052	-0.008701882202670791	2.951480927698284	0.05493980243235281	0.08253377618509451	0.060832452557605374	0.17299592432119837	0.26409599010331286	controls
0.383545036265211	0.06719903440290514	0.15254177727777618	0.3365327693126751	0.014666443442833854	0.16183354047962273	0.4176717102919472	-0.046732731095897165	2.073251657135056	0.010514879946072253	0.01162060432704005	0.09764726695390297	0.21475937328492445	0.2630164043134845	controls
0.40628420601460913	-0.01449486678176181	0.25972339995395605	0.2732870577243359	0.058492583728723305	-0.041510492972308466	0.34339748212293525	-0.005205492485519478	2.448980344782897	0.036837128361406464	0.05816780714158322	0.07908012363586808	0.2888007072358354	0.34629887806032156	controls
0.13275583438909797	-0.027668068061686125	0.25283926991537564	0.468007301373474	0.06413566671859076	-0.1764308051272534	0.26011933573333545	0.010904975464079543	2.0639867952310675	0.019572390002021434	0.04753229270397383	0.080575955716389	0.12549063184410642	0.26451945693055345	controls
0.38144509521661973	-0.05634903871145029	0.28284348147123345	-0.0005891947268634977	0.17520973397943185	-0.3079939968740161	0.33257801916068697	0.025157996464606012	2.4346672299831096	0.07668711630768105	0.07879785841041852	0.057000357806547115	0.30727514353512203	0.280349706339787	controls
0.2947129050535644	-0.0011242088954110732	0.1737633476037809	0.23279584298553535	0.10864419811561198	-0.08899985180245923	0.4209914572557458	0.009258253593994504	2.850743201265251	0.03209107481034786	0.06444608555542836	0.09172484217058173	0.2962044478425287	0.3038709459546997	controls
0.30633149189257347	-0.0372012442036442	0.1852195718509628	0.29294371659439516	0.08553441595423204	-0.3400024860479318	0.4327263160926158	-0.0594626834842752	2.628382242381282	0.09152353395189518	0.0867967267388927	0.08717615125749745	0.3221853043140829	0.3578027485968731	controls
0.19274445333527704	-0.024236538884376126	0.1753770218489939	0.17738417278377783	0.2818621075905596	-0.4317228183224713	0.1669577311102372	0.032920083184829294	2.3153448609540392	0.03174625602010761	0.08109111135593097	0.07702028669457474	0.28077242003400926	0.3394609312088402	controls
0.24022843661378937	0.0041724802266308696	0.1624747594444958	0.22515478146727855	0.03118097552581416	-0.3366050208612733	0.42347422864298623	0.0361345327484001	2.5788708611154094	0.042783184303386304	0.08923945170467698	0.05292182664656391	0.22336313791234777	0.29787404069047757	controls
0.2843131223386824	-0.04400434438938343	0.10767611210741153	0.4236169880472686	0.03053236192709307	-0.22815823700047944	0.2728085682437852	0.02341789396943167	2.9157516846107367	0.05785415215682006	0.023687080221040824	0.06680367012545313	0.11564653831667414	0.2690853312765491	controls
0.3784625131960949	0.1209862565504502	0.39605481897091654	0.32888817049953534	0.07989129663955413	0.08685539341955956	0.288645875006442	-0.03690025429087237	2.3229604653575175	0.029974516605151463	0.012509252316445712	0.06122767042571321	0.28386851710903804	0.1678646649684309	controls
0.46991532270737674	0.06391146000568892	0.25999828122724755	0.2873652597912957	0.12340297479700206	0.12990015319239745	0.29178541126512403	-0.057353489049007056	2.085751260376262	0.044998488762222955	0.053405283036149505	0.058752882993120134	0.2713181681601732	0.28475598726480217	controls
0.1952545721154849	0.1475458887984573	0.24955097741843774	0.07057281381894352	0.045126235351940255	0.4182630979010888	0.38948210100755254	0.031094652198354	2.4791689652826006	0.034680897491111556	0.07799239521687786	0.06883002231302732	0.25384712441334945	0.35869934495355477	controls
0.2835569439809959	-0.04197734794143431	0.35541615042003466	0.3014832986710774	0.19556530202280298	-0.2933461703782726	0.16268139300015186	-0.023230158797370053	2.8156844401454366	0.027656754672170786	0.00769495069774484	0.07013372714703515	0.3190741968019918	0.1514345665871422	controls
0.3240217389343284	0.025286988071406898	0.08668063924147065	0.21152471532779366	0.08912571699925577	-0.43665954449551514	0.35369636307551994	-0.025887614524181722	2.0566070578079234	0.03739372769433919	0.0759055959396383	0.07077416396030484	0.23903940378589456	0.2070521404214317	controls
0.11175446232926908	-0.017672671778375535	0.3990375458703425	0.16349979641399215	0.13160614876856833	-0.22690708262796577	0.41096916251505344	-0.0190585586606108	2.697113162776965	0.04825716544434446	0.08797504153907479	0.05233609691683523	0.3740912607940474	0.11293556586569549	controls
0.26244569671624274	-0.05845744690693428	0.013901508839793596	0.3291339933220285	0.21518762357788962	-0.24346154774872056	0.16830125871546198	0.037103292244688946	2.6163468340315243	0.07454005599298782	0.08634354989367313	0.0846708649356184	0.11312530350969571	0.2803219880506463	controls
0.4170026345123149	-0.039989401795947455	0.19439398639162908	0.32844039577637885	0.1764384473153372	-0.11688238377085611	0.3496890069858979	0.061054782022853124	2.6371149431297174	0.06739301272562125	0.03815100682247124	0.08329386626556713	0.22153155146148334	0.35223693153394303	controls
0.3702767903259115	-0.003916120575784082	0.1007262154075357	0.17632197519609058	0.1287187791457107	-0.3692311611972483	0.4105779774673721	-0.024120078875740296	2.524412125715964	0.07343016237245942	0.07509016839017967	0.07254313335971825	0.220228933508052	0.11728889926355916	controls
0.19977248560191924	-0.0013415021047608333	0.2928580353471316	0.17014167152220944	0.21654452799662421	-0.47763948465564626	0.30579185371813566	0.023318882641784396	2.5376583301189863	0.007905879244654386	0.023225894328493236	0.07833547316544408	0.21609787243792716	0.24142459319395243	controls
0.15549158520779216	-0.03639978907527887	0.3022992226471264	0.13008043443936693	0.006406761534486896	-0.4788250286291087	0.35409830246340274	0.09571687908666349	2.361513420884051	0.0072205383367027615	0.0586392436842078	0.05811644302939151	0.1395541571484498	0.1125283722949689	controls
0.1831386078004147	-0.001017904401081439	0.306599540723892	0.3838279066514606	0.12301538917723062	-0.35820234039317694	0.1749794678566035	-0.02732838165991963	2.0263978463862364	0.03956348031548203	0.0707226229932709	0.07940909783645037	0.15650941729286288	0.19095851859020052	controls
0.38328637545055555	-0.059834096295646656	0.0006471024273332071	0.24350541883558324	0.14674281709109413	0.3617815428703313	0.2505014569437244	0.11280159338472169	2.1510050514027363	0.05508977280203006	0.06587604224326124	0.06677067497019835	0.2255712551749103	0.11742574897424671	controls
0.22347633812635248	-0.024023190324475308	0.4356462444874753	0.36179370831758	0.2188590172351939	-0.2697321410809621	0.2775968798902254	-0.09660310007644608	2.580550599641621	0.032922233609236504	0.01265939121899689	0.07355006274794236	0.1669749922921932	0.33527031692915144	controls
0.3977936352586047	-0.04460238708328282	0.3816572622432444	0.26094778905502913	0.04372325003078345	0.06013738721213227	0.3206217693566187	0.03502638632786308	2.2967513246621714	0.08234458732521045	0.019208461342498356	0.09463486345649447	0.16859936651184707	0.20763504467801738	controls
0.36044834078896354	-0.019212918971392982	0.46739678648571176	0.1379620920148168	0.009851705211731565	-0.3867190465054128	0.29639908910113305	-0.08129967653651758	2.309874742179706	0.05041614082484628	0.032014451510876535	0.08427034785270722	0.1252711630774119	0.3860693360699253	controls
0.30738409380503934	-0.013621772179526207	0.22945459966282256	0.2593600923081483	0.0891957727539125	-0.11448435979644488	0.13068672813223425	0.009008846218092656	2.6518774038888497	0.07570627535331666	0.04454646123590787	0.056087208721983195	0.14677116267655715	0.19111218206630665	controls
0.312284807013385	-0.05412943447196622	0.3457056306542058	0.10156947505316612	0.0043398037215356955	0.16920431120059143	0.3790719315746135	0.10073239552687104	2.482165533381795	0.009205017723641459	0.0569674738007362	0.06515739950988132	0.1089395349006192	0.31157745163906875	controls
0.35281879840708447	-0.05182859929739002	0.1504357264909805	0.07780686609744572	0.11328514710461228	-0.31312204843425046	0.40018032418976335	-0.027988162264840584	2.749560376182103	0.028113148750341748	0.08860039720096852	0.09693314325334439	0.17802016244906838	0.207995699955908	controls
0.3229283722943615	-0.04725196018277559	0.16671962356362022	0.39675571904910095	0.07208860010550029	-0.01703225706570652	0.3992983250999049	-0.004560012335505709	2.1245668861496876	0.031004192109329448	0.011239591176753194	0.07040410147542048	0.2758368267524965	0.21401630905792166	controls
0.22532950631589688	-0.026966842733746728	0.15953989625342663	0.14170287110908114	0.08685992954642574	-0.0710193455475892	0.392147708869838	0.04405637759213295	2.211976228119049	0.011135714224321743	0.020476192458893556	0.0628875019977406	0.12854155390719912	0.11315572135126051	controls
0.11717861028994209	0.010367863493201412	0.34724873347263907	0.12447365841047657	0.16607346290240665	-0.17091747122602174	0.397219303936796	0.11891325983349169	2.6135452476958543	0.03435309453988298	0.015824661535006508	0.07884084615779044	0.268716237578485	0.17403768046561965	controls
0.2888150887832481	-0.05882086228660531	0.26866847372478825	0.39294275387361915	0.0713141741942023	0.018537513553512797	0.4622162213451434	-0.03411348794573899	2.308815778954319	0.0955952274075712	0.019009143005239038	0.09005107479933337	0.31287401793732855	0.28010934211185834	controls
0.46557485005997234	-0.07092413344112182	0.3298032173583375	0.2119424564845658	0.23749517095321399	-0.16098675235928178	0.44639485382132527	0.07230971923950034	2.5108407870898852	0.0125396431880891	0.05493713312071115	0.09522128514155188	0.10345129893248572	0.2720644958908519	controls
0.48238138329257774	-0.06900603269497456	0.23634157221040716	0.37071430513996223	0.09432631548838952	0.018135456263119965	0.2708110035169427	0.04061745966533999	2.1275323952223246	0.033185490847786	0.08856314000929978	0.08042513939371261	0.2833628327785448	0.3348803853657608	controls
0.2936857265262854	-0.05738845554676574	0.32063326126544783	0.32546370895758453	0.04394116052666015	0.22385168313887288	0.40989423616985426	-0.12766372501435913	2.5061791897497425	0.05218994997972874	0.02563990958697828	0.062088977962290515	0.2882466936693003	0.20532215075687557	controls
0.3786044236764197	0.04123665228802216	0.18599558099607733	0.07603907194066548	0.08773792148534484	0.03116723320373188	0.34358203858675523	0.023171925039596798	2.8193901096989418	0.035049802003673275	0.04215125509974068	0.09568330736934108	0.2858734329773667	0.24924096913104726	controls
0.2712956577672444	-0.07384586828512742	0.13006125162459597	0.2344181317056321	0.10982329044629896	-0.2884315872621447	0.3926410191762058	0.004931217116455146	2.292881860014802	0.04281112907213121	0.06847012711397615	0.06927039206923406	0.10222620836767901	0.20566865328175113	controls
0.02003822370150546	-0.04519503775292712	0.15049391521646094	0.48860232378240304	0.12841838202189218	-0.45751986070545664	0.25897659093181424	-0.04807684402083416	2.267747037473224	0.08572077108519591	0.04770874850820683	0.07396516807896644	0.3567809621290619	0.2926633463204292	controls
0.3786342101674608	-0.016621860359103586	0.36761078472012765	0.12995480757456723	0.07638847967673115	-0.43323574063089265	0.3631475747456719	0.007961229947518956	2.2914532568416406	0.0834048231701838	0.06299892934048282	0.0814204684931107	0.18736719742485286	0.25074778040261986	controls
0.4016168556938872	-0.05031366845038618	0.37243147934317944	0.07558987922719386	0.3809433759933284	-0.37858871011347034	0.25832677075556615	0.058723850414008356	2.1527297905670317	0.006972634318767297	0.046907089856972124	0.07322731789513971	0.18772345031860063	0.20180967785979761	controls
0.32106627032467483	-0.057529759828560185	0.39423322800433536	0.32765391707826064	0.0974022989805513	0.012227338053799497	0.3995940929729073	-0.1306934502139547	2.3285177630114138	0.054890948553321516	0.025014065155069598	0.09719948654340713	0.2207527635162257	0.2706221781919952	controls
0.24726980656608719	-0.014082500127879063	0.10068962041194202	0.3303006080724348	0.07185427703472579	0.12095547170780112	0.2663710144944505	-0.029718702218082222	2.367173259493464	0.06458629042828659	0.05288777534389474	0.09142321012822033	0.3123125030187904	0.3923209677568769	controls
0.2510529521676728	-0.006354702193397375	0.20612220650217145	0.3956664630350928	0.07595192711098055	-0.3449212046693488	0.37113876331651485	0.05331731190842473	2.1874130610544684	0.030032967447783634	0.021458501465225224	0.06499352606972836	0.27011398937607284	0.20286863402445127	controls
0.41961091249302496	0.08272955710134651	0.05384650269719789	0.20379033942678526	0.002053327186048247	0.3171496827046898	0.26455405608489324	0.032149869195706685	2.475029519961327	0.0093934162143822	0.08384843674342271	0.09588551393240964	0.19847625517773232	0.33221143164865347	controls
0.487749330542674	-0.02903812884103327	0.13783530317142484	0.17227884447278258	0.07185501814301454	-0.1382684798243807	0.22332293009975657	0.05138103827234572	2.84047638869056	0.04376044331461613	0.07326993413197927	0.06103920558441494	0.21195379953028845	0.10080155683165232	controls
0.291015831537412	-0.006948926240431967	0.12235735248166292	0.13421803377914623	0.04781758751514034	-0.21037915657258033	0.3644058685809703	-0.07286712864574454	2.660647040092284	0.05810444241624446	0.06990976651858546	0.08127075239228486	0.37772770327885996	0.17439191790065867	controls
0.26384773151605156	-0.038156093032325436	0.4195121585519018	-0.013905881251562661	0.11937686571393716	-0.1283049657261071	0.17929557321617634	0.010802132088208436	2.1595244784322474	0.007560082533206107	0.021709589265705535	0.06725541356782534	0.23498493053172573	0.15025333788051812	controls
0.11792309991246153	-0.013961415295642743	0.49849589878973904	0.43502771334977636	0.0449377732377925	-0.011292222117356643	0.341677064731173	0.05799915826908585	2.5470996790383307	0.07110984595554422	0.011103777404455051	0.09514391950184035	0.24171755952266538	0.16691125750869248	controls
0.23410558162815323	0.01465937327597265	0.2924412044819431	0.23514296064119358	0.06589153607330213	-0.37233806662171176	0.3028787580266767	0.03304125733375562	2.006480936963282	0.08687865459382726	0.07289553764260269	0.07433684796802631	0.17874258327213774	0.3050287478812228	controls
0.3117401179959936	-0.026680943416826614	0.40446445246305	0.19427618039301142	0.12104261882071612	-0.19861971984308507	0.4359579866071057	0.028256951675456998	2.1867253261715947	0.03833721889823422	0.024292242377445993	0.09475340754328361	0.13410119697283535	0.17952972776522463	controls
0.4273921268614395	-0.015808675482456108	0.2843474641421506	0.06682496147879247	0.015477558151987925	0.030724316054816153	0.34347792893935986	-0.005965089036445	2.8439001284710126	0.033073840489955576	0.04330441992773344	0.08125406548343567	0.3289334505370871	0.1853901235024507	controls
0.4596543197556938	-0.05395780513566444	0.31254737056069953	-0.02945633761181982	0.0882300340727543	-0.06605065490357685	0.27140192840252764	-0.01644037970102867	2.501919857940631	0.08337343507136542	0.06173281757126376	0.0641502183577404	0.17700795355068077	0.18327205933326887	controls
0.09678207545562993	-0.027383968376487808	0.08733589971687745	0.27544497825390746	0.26315403359814005	-0.2636681389039778	0.2995149560111089	-0.03701231709408471	2.903637127268319	0.08079834716714387	0.09447407155149079	0.0818471079190893	0.13831451986933607	0.2215407976758352	controls
0.38526261521282834	-0.03345135986859124	0.13857078851743496	0.12925539842872857	0.06503349372897169	-0.309685148499099	0.21783850404966712	-0.035355985147083754	2.7005701585761592	0.08383025553757598	0.06488694361609756	0.09130891080087297	0.38503496555177186	0.1151495702914972	controls
0.34033335942484455	-0.0934107781438545	0.06087831876080088	0.46901330333499003	0.05944994009796152	-0.08372255081374325	0.4723866365645759	0.09885177177911433	2.4418736892048822	0.0675484391810968	0.02327803193435039	0.06733998860112377	0.1765683673403664	0.3243419332533253	controls
0.298901629061744	-0.012267989733661486	0.15855948784438323	0.43094514179769106	0.016122411592345492	0.019581088626710597	0.2645351161193321	-0.039887638949959676	2.3872078559900447	0.05097300123002714	0.03743545547478994	0.07365755562103557	0.28938028370817515	0.3509324402255104	controls
0.4342184439211281	-0.0031095981928833463	0.4205997956419873	0.06143128104103045	0.028498626997995297	0.12698224976405567	0.25019076837983245	-0.05463310911571122	2.3031314999446404	0.05275484791447992	0.05379482075166387	0.0879207195576594	0.2950268297144911	0.21367855523635546	controls
0.460655062021297	-0.047910424918963745	0.40941535881048713	0.3949496261421709	0.06490134480392731	-0.3526752558747581	0.23143190427445035	-0.006689682994980874	2.063757304611363	0.06964457310617397	0.033532741565944185	0.07280621905925787	0.2708122885352726	0.3096946655041879	controls
0.21985134473477339	-0.05162921040960007	0.29943618705622116	0.22695439590255573	0.16524085085413986	-0.2988311919208864	0.2520340237738782	0.001992283532489411	2.2218750068144613	0.0668068123713681	0.02871630167375472	0.07077487744414458	0.31064408115450987	0.1930648624418187	controls
0.3307895910098156	-0.06226745348786317	0.2354862232835405	0.24135653033140753	0.12105412652042193	-0.43450937383899824	0.3082082451459006	0.0579625432784171	2.405373403010954	0.05282810966948769	0.05757511853817446	0.07758721890204777	0.2725806015229165	0.1574251061967018	controls
0.16645498757466226	-0.0031085023954373694	0.37853279571734233	0.032295209314124995	0.11427137115917718	-0.43313969258881013	0.42759071776571045	0.11327702511285082	2.718250864707099	0.05044270000748849	0.045754279950190956	0.08289937356346064	0.14000591850483898	0.27316862241725576	controls
0.34287062697295384	-0.006863860570004293	0.25637044732346836	0.1523083183378397	0.0008660561828015001	-0.45715949477266066	0.32329542522200583	0.02616158122351727	2.7082572284946873	0.052055964461094985	0.013958036683785487	0.0932438227068686	0.2435695088583989	0.1241710725976568	controls
0.26871550114308257	0.02229372368861047	0.28321337722985473	0.34827517268043107	0.027954695090439588	-0.30440373521437525	0.10247062581157095	0.03398656627221784	2.747728763779792	0.09829520832629925	0.015238642378805987	0.054853176684214654	0.23687225352017383	0.26725238765485404	controls
0.2401164549660734	-0.05420952660914459	0.1769276095595489	0.16639933408611032	0.16259012979320098	-0.37082463889585726	0.3760095854989676	0.0020361152385895975	2.392833052453356	0.03668966242839493	0.08739935467663038	0.05980837447157103	0.16328406160401368	0.11402407046807793	controls
0.22727839772099867	-0.008205882341548926	0.19866486426643898	0.09442921815510436	0.07008414225531827	-0.4798029719111887	0.22718470108144878	-0.044970316529861734	2.9194815208143234	0.07486386624892677	0.08776320017816301	0.08635076170952705	0.32483383287505857	0.31395054550889356	controls
0.4117206571718697	0.014604011264414737	0.38824515798960857	0.285654013394387	0.01428564724504933	-0.09730828496530769	0.09504397223205419	0.012984985769528522	2.550950510468072	0.018687974373336295	0.007509848552712674	0.09226001244014571	0.15707109292705376	0.26596921352082065	controls
0.24805693578118762	-0.03166521720876648	0.28177731975839426	0.18547870755280102	0.3749241525265087	-0.4698578082276936	0.3502170901108265	-0.06636309294987858	2.511073082294394	0.07169486013719403	0.022522743656125797	0.08804277834543148	0.3532302988049917	0.18706494565035278	controls
0.25443937148651025	-0.03324623712384972	0.10930450125069283	0.43659403615798964	0.06181208787415346	-0.4307009364735459	0.33276133399942354	0.07851901177866139	2.697453152632829	0.03040862252216499	0.021609278943231627	0.09873289910803591	0.14903338211655	0.351703605283633	controls
0.3385559463295708	-0.058863228640298	0.16217696280491362	0.27911510389659294	0.13249998252540507	-0.21875193518674493	0.4583756379488731	-0.05149795929684001	2.5327006468169633	0.02207684872062154	0.04352315050618695	0.06565097559292522	0.21759401867392705	0.23215106402471716	controls
0.37435453647876304	-0.053447758549710345	0.28632173303516417	0.20586687202675288	0.09695961889877591	0.11863777692729584	0.4697089701944427	-0.20373270606848642	2.2212624837243977	0.0415367074367418	0.09272972200927504	0.07929306974407593	0.16120116503173154	0.35639469612582786	controls
0.1758784530616545	0.01251758404411344	0.33928465409809916	0.1740730911704776	0.2353074168064277	-0.47231994838319324	0.48853918349986136	0.022411152010389943	2.331459772142804	0.06646790016736605	0.0514752342025252	0.08123181945714779	0.20809668226548345	0.2703785143780159	controls
0.1765310930928102	-0.06949479139277279	0.24570215745001744	0.2236193076438287	0.15890168057669057	-0.49146556333168157	0.17995950842138397	0.05149887631002956	2.8101311028048075	0.07191255729042856	0.05679961862637203	0.07928723889551159	0.1663909102189802	0.39491891023504705	controls
0.20257329719483763	-0.04718813066860468	0.08720682443341998	0.21914242532421474	0.14266067831906343	-0.2697966509442743	0.21121957756758664	0.03818891555667177	2.6076770430503484	0.08715029538824465	0.033451589705471615	0.0811939196172973	0.20387972957683834	0.11291246511616423	controls
0.15695321187763372	-0.025380620233055172	0.3639094548682652	0.030085459706325868	0.2456954253157118	-0.40459069927736724	0.31590073005188957	-0.014150007885348669	2.5640111977803457	0.07138786881639708	0.07010361564728401	0.07230109915158119	0.26691739467713343	0.16872350522455126	controls
0.21803733862941208	0.0003821227037165281	0.21122751411209348	0.1646136654975502	0.34222370060512675	-0.4103523978261086	0.21259827694614908	0.052202649671186006	2.510965213767641	0.02360796174445412	0.015894360319486198	0.08624611483888042	0.3648810331241277	0.15217510189197125	controls
0.358712680065517	0.0013635074075114143	0.34033944613353295	0.10785001460678892	0.1340770604010119	0.3535062892083839	0.45640994483032926	-0.1509158701742122	2.0450379829850576	0.018076513026480816	0.047695095728824195	0.07093049057074695	0.15186166949089525	0.13936879291913587	controls
0.3279381222294043	-0.0025692090323821554	0.3714764106375633	-0.0036198072912141735	0.2796322203691692	-0.2814679907081331	0.21213357452083959	0.04542455208330934	2.6737465216418164	0.05621762810834359	0.012844956973890652	0.052238149986955876	0.3273554963944312	0.10695505350775977	controls
0.2782622932147085	-0.026833462715567913	0.20688223689108518	0.028317895241072796	0.2868568895045004	-0.3081246828407843	0.32230785431504577	-0.027152439679270106	2.851513058113442	0.07564189309052635	0.05287678455840727	0.09617991489619171	0.3886370000836486	0.17989404940840018	controls
0.23568483829470413	-0.02100397974532795	0.22263362300755365	0.09210701149679207	0.2060619169128153	-0.2988474577482465	0.41502822545774776	0.03866879073680529	2.927909814635558	0.03933040946505793	0.056892617719324676	0.08937332459894962	0.22285198350508956	0.38090702912818813	controls
0.17792448452700887	0.01960700042499367	0.20271288572166082	0.23954224532816298	0.08918991378138202	-0.2379692989732936	0.46532729256509625	0.0793626844630553	2.5723897943047347	0.021420334097217605	0.04064758823528487	0.09582968751706372	0.21488714767853326	0.19315662259630872	controls
0.26819956447652693	-0.06741516857215044	0.41074492554995945	-0.02948901560511971	0.09624122014250637	-0.3970053561171614	0.22770344395253794	0.007852465815245027	2.546594460246622	0.052153776277917896	0.06650632131726378	0.06295417399608115	0.3232619085297044	0.14840656710119451	controls
0.32517495369331795	-0.027021389553762324	0.3367509547892262	0.40667463745094695	0.18605258761193827	-0.33771957139976544	0.1537768767046702	0.016350534652418144	2.3325219012599367	0.017359764565237287	0.09928313040809539	0.05989049564188278	0.1858659132419445	0.32780136537513715	controls
0.34148911783925046	-0.07908892262815906	0.38654865017414514	-0.025491634570013154	0.06280259874613861	-0.12401339638634634	0.39010333765464056	0.01062655263399681	2.416168818153588	0.06172683002431308	0.0614120855139473	0.07898461740908097	0.1297974827453972	0.27282469781690183	controls
0.36229572057028103	0.04751005117776646	0.08959475161190442	0.24467984641644663	0.0035254928021931503	0.07806536759698432	0.3167767741901643	-0.053230108469848283	2.6091549648454357	0.011626086015280073	0.0725911882848382	0.0867925418412305	0.16229525874569745	0.3234505332025926	controls
0.4735082070853284	-0.09751515126653462	0.2242622466181234	0.14560270636781325	0.1769775542766484	-0.375555880410238	0.43858520324991646	0.03501435760168916	2.6275314422875153	0.025220964753810762	0.06304631435079518	0.079221669856987	0.12763514553512562	0.3444056868515484	controls
0.4536658991672068	-0.05119518159553647	0.25805511613895005	0.15578266019152662	0.06618445992555069	-0.338641247915134	0.35955283292919593	0.017041061220335676	2.084681843678796	0.04397978710345261	0.05391956825180802	0.07994258395333088	0.2962818188507023	0.24153585036926048	controls
0.326191332931159	-0.009446957318651347	0.226875928719794	0.07218009540899367	0.2007297324905759	-0.40088329886561586	0.2950835819590365	-0.0032844989748752225	2.88365860614538	0.022772738146322573	0.027807242099955918	0.08384877349299732	0.3847913475633192	0.15681828339659462	controls
0.3273274383652947	-0.03258094500833218	0.08284195845125052	0.289977391670441	0.13933815078381023	0.18230631899837346	0.3058104494716424	-0.10589420470080904	2.7211319249383137	0.06268676576790547	0.0514471247838508	0.09054492001849118	0.1056835574935893	0.24344463418443624	controls
0.2926888309760355	0.01470633835230896	0.2774443005330912	0.1475495527344194	0.019908326900350784	-0.15717189683284255	0.3454499202391044	-0.0003082479577693059	2.423024460777317	0.08547553854356842	0.0337148878490533	0.07573707058302905	0.23850174732123766	0.20046153765664404	controls
0.21894035360080322	0.011849613292853042	0.25529522106275815	0.02619064999430372	0.09379911877696992	-0.25425309128443524	0.4548226932675398	0.0004330456901449338	2.619907497044648	0.06383936257019535	0.055140093458402095	0.07814480852108707	0.34665198949418363	0.15449751709607829	controls
0.13422069721200441	-0.03326724852018347	0.13340031744808806	0.18703436659463066	0.19516992014276927	-0.3948219718042028	0.47281462246298295	-0.04341045532611799	2.304535138211229	0.04249985784786995	0.045144621426283615	0.09425756528146578	0.19252167908594875	0.1485084470390803	controls
0.26245266153746794	-0.03400282924306404	0.24090828022471528	0.19323291762924777	0.23234136716209375	-0.260015910915533	0.2196970175416595	0.04539342113117911	2.7609490566318526	0.07857217892275346	0.07132016923652655	0.07802253505491909	0.21360134633298952	0.27144722103879	controls
0.3649344000421846	-0.03545061825980067	0.31159736562498563	0.04295000807012912	0.28695331508417876	-0.4304889380601734	0.44913884367690105	0.04272453387481928	2.7208786883445817	0.03692955137568159	0.0496201164459926	0.09683274589854322	0.12901928453454883	0.2444966697395105	controls
0.12757039405884277	0.0028409372633912064	0.0788243595512799	0.3452609403174115	0.08796613313709517	-0.20206100821434686	0.39143488442823265	0.04986847246803667	2.328174782769829	0.06314361598063344	0.09718936032184193	0.09160106767488664	0.270405230261535	0.2295919994033993	controls
0.36497181983586247	-0.07658190179375757	0.2261661869073646	0.1269215127072419	0.11128397952038041	-0.41614094198450596	0.3572525751239859	-0.02387952230980155	2.5724875170572807	0.05970291976665315	0.0912732727933252	0.07179829170831674	0.22189003866523063	0.18251401003636253	controls
0.11120426958249102	-0.03012755144628419	0.22553629076288292	0.293852215217414	0.054882476099999467	-0.04844905602981822	0.34320822644931215	0.023650132796512867	2.8321982059221833	0.08326062375735875	0.053083377983850905	0.06701586277377974	0.10145174489756985	0.23340340527933295	controls
0.4587586910251089	0.08149895962783064	0.20124388579229638	0.4003382087792732	0.14045386962912787	-0.3661368343236872	0.4273174876165743	0.002796819329796774	2.0673222189072633	0.08959535710075377	0.04293873551427225	0.05100042035601003	0.3485633996818835	0.30543125111422603	controls
0.1561948983717554	-0.02276277409203449	0.23753424409707924	0.18771032945345303	0.04931335339845469	-0.2786549487070044	0.25796945958786127	-0.06957338148277352	2.6966725873653448	0.07215893950159082	0.0820534350645396	0.06733248140610763	0.20041053005861975	0.14895977727031698	controls
0.1252197399989584	-0.026747967632551606	0.01919285528979868	0.16818412380576106	0.27073032499504035	-0.3840450896275067	0.38251352481372236	0.01995174089953265	2.460938927265455	0.043241415955619075	0.046511813375355246	0.05892852211593783	0.14821231137179386	0.11377410963491709	controls
0.3003816750331604	-0.0051139666703761966	0.1733928801069935	0.2924894010982815	0.052876185271366234	-0.15922655357002505	0.1495377353976426	0.029199474271768396	2.7830748392727713	0.04497480417464507	0.08475473307807133	0.09790680036116577	0.34770891683855615	0.28666146150909183	controls
0.4697909287384153	-0.010666456819516034	0.35377360462162977	0.030312185980378437	0.30974581238497145	-0.33693403743787553	0.3749302765852352	-0.014789641842447479	2.1796551871120013	0.09637744843838499	0.0747133863275966	0.06345612974432148	0.28263110162546834	0.36604032867508346	controls
0.43222330398254777	-0.02438630648369594	0.44301066386250904	0.08959777845378439	0.14997386839718752	-0.20129059931340612	0.257784181070387	0.0326590944742465	2.336889713884562	0.07997376198245562	0.017612657247612996	0.07499082390680308	0.31276092408351985	0.206168059685558	controls
0.15339143798884122	0.006111793849042476	0.35797396045218804	0.10584550374545054	0.15271269584492772	-0.3262252147131915	0.3910481344141895	0.0362466872325336	2.477809709437142	0.027236143284703772	0.029254520244189987	0.07393562134215795	0.2967279057956901	0.16529656147377192	controls
0.10550289969811784	0.03907473124243279	0.2141358947920284	0.31224547598453894	0.04759537890627957	0.20503089377529274	0.3689689869610048	-0.15207669561981413	2.190085932123617	0.09108463115178576	0.037120093661451393	0.09824827400957456	0.207324176774331	0.2207182136715228	controls
0.2989908185604416	-0.07644940299008467	0.39116660823702337	0.13453335959407972	0.1474350177231531	0.09922405209684157	0.4052734871250502	-0.1561028383091439	2.386305566854435	0.07576792427786755	0.08222320254705867	0.0710811486209464	0.1503942915526504	0.3548376002997414	controls
0.2496450530906106	-0.03386612723868932	0.124355563926546	0.43355357904996916	0.1367026188683459	-0.37897311121578037	0.4180250502037818	-0.01459270824341264	2.036386456402472	0.0484241788287148	0.09365471176850147	0.07503868334482475	0.31380883995563	0.2859345364517913	controls
0.3529188320975147	-0.0975173615867502	0.4069610771990617	0.09654432552890352	0.1309311691710854	-0.4698549685713886	0.2600319083012881	-0.05097531092854267	2.270447885127819	0.023034387872833843	0.019941988108197473	0.07638980373010287	0.20745547474364473	0.15874325304527692	controls
0.1851576363957663	-0.01200101962648499	0.27898746089066173	0.0951556035904229	0.22306983139244538	-0.3874762523100139	0.3256338889738666	0.006183715924850813	2.0475380821242926	0.02210808062432262	0.04037119557062397	0.09198676040200852	0.20808963087936003	0.26825215973145927	controls
0.48179258832958494	-0.015607762402630069	0.312844420520307	0.15802017550112926	0.04612781135844705	0.25270084410377913	0.4621174035741341	-0.19740872824336864	2.0992349499671374	0.08734784731407655	0.07901606560851639	0.08698854026215878	0.3051477449236137	0.14880494285877058	controls
0.43776462482422057	-0.05432260616302356	0.34332548453178213	0.3609238522009701	0.07779560996755959	0.11949999880432005	0.318966384809312	-0.10538363037736487	2.025304053945843	0.07873044360465435	0.008910105922755412	0.07767352835523321	0.34178291222984825	0.1498692460580266	controls
0.2548846602989147	0.01547007283318607	0.25660110712951767	0.3274560908227183	0.02041604374991285	-0.06659310275941635	0.37151281822654003	-0.019598621039226362	2.652369111107792	0.03936109409165775	0.041246066731732284	0.06041913217077493	0.28910329690653985	0.26697103043211123	controls
0.30134478133592063	-0.03804289870178858	0.10830533062057801	0.20077934776858317	0.04474334878542235	0.2992919916904282	0.3842785706631724	-0.06943264222131802	2.975329861351338	0.013908549037450675	0.052877142825816244	0.07742591970207718	0.1758601806063409	0.26304798918276384	controls
0.31074100196412935	0.009511451473618766	0.13870069836912224	0.2660549229987992	0.16994567504233543	-0.22182977321124103	0.4270362748085572	0.012587543640758665	2.4820784102492364	0.018651071552387998	0.08541393875746534	0.06762010588142246	0.1268695296491497	0.19334235877064523	controls
0.2610367507301186	-0.027095357480439355	0.35968332144513593	0.1637550534208433	0.17329411101306874	-0.245541396893462	0.3116233680317557	-0.03311659584199495	2.519581723136182	0.05042180742753953	0.03914840604434096	0.08660260178325106	0.15135122559930203	0.24641963774870373	controls
0.4502954076888136	0.029332181513378807	0.3628601487017948	0.27840945492604374	0.031463004603270436	-0.32072265568890096	0.28760036164015956	0.006512816050902776	2.0559129076248457	0.0754021142515783	0.018903576433805802	0.07889947608879981	0.3522517034580774	0.3897494066004775	controls
0.2539851373289058	-0.025979095457392652	0.3968674859819033	0.1401523515622462	0.023297161328798777	-0.08427598170802125	0.2299305953409051	0.02135096110726993	2.3079429623386605	0.06282501394733689	0.06216319795714444	0.06367875433793789	0.1634760033537716	0.25686727722339453	controls
0.49648790986221214	-0.0580287739499495	0.3073768858929706	0.10524212028283617	0.06004960740586978	-0.12661222374996237	0.2530971487019326	-0.06833254647155496	2.2222341403531534	0.058577686289514305	0.0674831274012453	0.06615240036380955	0.15667976522001376	0.1530882517099094	controls
0.3159033385588643	0.035267339340673914	0.36766785694928306	0.12309896701365734	0.004791088767302443	0.13512172438711936	0.2701265571275293	-0.04939394250604713	2.4156410200483616	0.04042240083562742	0.050552496262592554	0.08377946205254375	0.3078580270283629	0.24842313661848608	controls
0.16981487345269358	-0.024924024564856137	0.3248111552895283	0.21195141640131773	0.15675918426328228	-0.16266888257229728	0.3675528579119703	0.01956899477574836	2.7895693820373104	0.04966404281426727	0.03367795915884092	0.06740763572462191	0.21731246279593947	0.2244350176891306	controls
0.3098229961931207	-0.04594466357682112	0.3119951046078284	0.17240018751572128	0.27223055063400514	-0.3410894768577942	0.31220575007436147	0.053863576593992976	2.8203861344816814	0.054270351555197355	0.03476106840201155	0.09435158270722531	0.3768125213302497	0.2401392062852048	controls
0.23442230549906584	-0.0104715981843517	0.4454516669167215	0.11360892878507162	0.08870041785875388	-0.36280352351426265	0.4025650841463891	0.002542598401576234	2.038623107555571	0.07777162396972079	0.06645180278926277	0.06879388595955081	0.3907563295125885	0.16679897803448837	controls
0.1633046767050815	0.0028754726429027523	0.16045042012251884	0.22656223657465158	0.08522288145833916	-0.44864580374509466	0.25621495692244345	0.06250673749863131	2.344450898033788	0.06637309820967868	0.09416425142712907	0.09653103158786618	0.17994218844090845	0.17821502721673765	controls
0.4625544781473635	0.017113806415649708	0.26524881968669073	0.16595406785538952	0.2339748146633003	-0.3620678788293631	0.3737493443022858	0.004042472771381459	2.869154009334185	0.017709867915701488	0.07021175342569634	0.057705520576088035	0.2885340877078969	0.26067381871586964	controls
0.2108839111215962	-0.06787337846886865	0.38009619904676095	0.1901877909468463	0.05268222500922083	-0.4718027334272086	0.4852434591309238	0.07573586369943627	2.140427627091572	0.032569672648762184	0.01598987231054536	0.08992766864955938	0.3639735916900084	0.11979610164300045	controls
0.2099178769427087	-0.027559913859352293	0.20851832685420446	0.08867660998973899	0.28354640708284257	-0.4772887970978535	0.3504230054167264	0.01535034840137603	2.4308819629815757	0.0640711656783523	0.04077429259659718	0.09582118776795916	0.33060577657697343	0.1514829428556733	controls
0.3683576305629416	-0.04134700522059518	0.44742005601664875	0.18933407500564153	0.08712285428915009	-0.29290831784665405	0.27697050524394273	0.02608794342216998	2.355900675067471	0.047262487364099263	0.04582234648972484	0.0662274986754394	0.24881437890336622	0.24990646220336177	controls
0.35598807120454745	-0.0032546687785096062	0.2512953435651296	0.11221237867087845	0.05311931913225301	-0.34781971153578384	0.3819935175806963	0.09498202935971167	2.3050747311469935	0.08724797140616058	0.07632795389299378	0.06799019042640707	0.2188228113802346	0.19570602869615583	controls
0.23198163183299186	-0.06018944715651457	0.19962566478276833	0.14687062881605117	0.2739848066752704	-0.42041564094729317	0.29274050220297343	-0.06768629079535424	2.1184260338939502	0.03358822961105322	0.045218471454700176	0.07496875562069631	0.30778480220757576	0.20604577071318142	controls
0.26492381394820075	-0.05331647380081835	0.3145151677837454	0.2912468519093363	0.019095907553009467	-0.4290891730722566	0.26880385532650775	-0.03561531220410317	2.372200814012786	0.05278957645148631	0.041544974110385574	0.09740870143072501	0.2457869222742567	0.24732442183596567	controls
0.3402138869103055	-0.0430453637731439	0.3535828764437357	-0.05584285024156607	0.043988583332984124	-0.3725671383876386	0.4045121643075992	0.011145092864588375	2.8442965414905896	0.087112304706416	0.09055901180681176	0.07551442181264287	0.18737742162195686	0.11680136151846793	controls
0.19916245373303387	-0.007961567888877776	0.14979216988376304	0.29947973904733577	0.282312542747194	-0.40864368136115226	0.44040858285321016	-0.040689263511828416	2.0978805703930297	0.0905978827737829	0.052304550689988044	0.08199413361733505	0.3890013535937588	0.1996956560484801	controls
0.14254322404045738	0.009323322077276514	0.21292611660293742	0.1332613332051745	0.28393150356432756	-0.4348893405190795	0.46813545830049486	-0.023601437989588435	2.640438031021157	0.07018697823052966	0.056266421081376715	0.09316077089549264	0.36184425940731485	0.23585036788177022	controls
0.41324194147188675	-0.022678797638723075	0.18887208910533754	0.2382296732106319	0.1221099802532075	-0.18831807299941583	0.4364824473961274	0.042335202343021766	2.1813539607545684	0.00862277341748925	0.028141656304574412	0.08895501247363347	0.12669214675182883	0.257499385366171	controls
0.44352255274447905	-0.0315231877327298	0.16133226491575373	0.10580903336493856	0.023211763711039696	-0.2211100099157056	0.3223296382548572	-0.02024367554911289	2.921440302322863	0.07860398139436414	0.06881483675076056	0.06102219347139995	0.2888441973254599	0.24671193963460236	controls
0.1389838255975072	-0.040949956890020046	0.3088104415345135	0.4097891047143569	0.014447728309455735	-0.2314166730134476	0.19953865735336074	0.024702131416648666	2.9959385319521066	0.02748825429923155	0.01711055471484511	0.08624272424867868	0.20359151931673103	0.30340508584438586	controls
0.2614122244614234	-0.03255164309508249	0.4437132481709878	0.23508352540305053	0.11350058320656606	-0.26176728974791397	0.24381602351052908	0.053762119700234964	2.206561558529271	0.0344797033870124	0.060319399250975084	0.06873981239501997	0.30078324313076005	0.36066889942344527	controls
0.3737945248415265	0.0057972229435000085	0.40521836959286606	0.3382151624391157	0.013548344102973092	0.32305826978969654	0.1633372870625704	0.07859898273131852	2.817014626641475	0.06553807185720498	0.006818154533265357	0.0875005092393189	0.3771626750800526	0.22600957222490412	controls
0.4159147681982245	-0.09767629526961663	0.23913748515177796	0.19848409360174504	0.15555211093116034	-0.21414082424973702	0.16310391676381816	0.05563914169568197	2.357375512818891	0.09667613396070585	0.025914365297069218	0.060949255288342864	0.17472184429114992	0.16076023782504556	controls
0.11278426878870827	0.01596372124462448	0.34501072932893984	0.3766950109824331	0.01107254346697796	-0.0772967384226988	0.305195712885241	0.02163005892679318	2.181369919951674	0.0401501030674953	0.09346660468439297	0.08287968706659365	0.22307886049413395	0.22969870053519245	controls
0.39380507812115206	-0.03370293479476494	0.1588106591775444	0.13598776711089255	0.008167827868983936	-0.07552255611608438	0.26922227567445456	0.018045816832949826	2.5771443754315544	0.06504087136030251	0.07572237443045263	0.060795338255207394	0.22642810990540255	0.15587706881348062	controls
0.41699533358509033	0.011141468829860883	0.36629734507928957	0.10979035945773183	0.054329654937671404	0.2983898840211998	0.3076690462002944	0.019973641999347896	2.7428708963581934	0.02796026109654042	0.01855211086935147	0.08562417948972714	0.24604522187639008	0.2743420879869459	controls
0.17142160109792356	-0.04529552410116011	0.21146966343750456	0.4143159627881646	0.18747519788705316	-0.4808532255336929	0.2712479618053501	-0.06466172234586455	2.7393104032778552	0.08004933946813127	0.028257678038134545	0.062171497787778175	0.1582147214387842	0.24922632927630856	controls
0.42393904040963437	0.04127861601790621	0.1620369746018706	0.2502977487962384	0.010041208124391438	-0.2386281953696994	0.27113932076974423	-0.03174661387559144	2.208544098994825	0.03134041882871426	0.0780669926928713	0.09330868727698628	0.2035032292200371	0.3410284226121868	controls
0.48974524652650464	-0.06648984267196127	0.21955723714917552	0.1876632018341581	0.034731533399228603	0.03970402398473835	0.39174313959802093	0.057204461091194536	2.267653897265246	0.02357626417239277	0.080907394035653	0.07997453727133817	0.35696002966198526	0.23058907458810257	controls
0.26039130382237907	0.025002401194669455	0.3688208924839409	0.1272502754180728	0.03894237183901654	0.10912033364269494	0.3705113981071506	-0.03143368388979718	2.402794594490251	0.07351233312917768	0.07087364086673767	0.0649666990932337	0.2357279679688067	0.2616340029470668	controls
0.2409654110958936	0.01810531511173548	0.26039189003591867	0.2993665990898854	0.1417750310890564	-0.2620950995844261	0.4785145274298318	0.09725238070832713	2.446162477688707	0.06030073304307508	0.0125122141123787	0.09709987564832578	0.33039864489537113	0.1303268916392764	controls
0.3226928992728805	-0.008098855656052825	0.13954502558059856	0.2218479321535753	0.2039480860814098	-0.31419127876431097	0.422512447947134	-0.03169357403915549	2.3675596456512245	0.09024128918841406	0.06981363752623417	0.0749308065458082	0.39330542367883575	0.1902906146439151	controls
0.27554441244787153	-0.009987673470918945	0.20683159559964118	0.24767405658822952	0.1334533459342394	-0.3104059126600103	0.1955427927769857	-0.021839286392624682	2.0465511038080577	0.008048505918421822	0.0700843736394907	0.06606035916623076	0.10574637131666033	0.19907495464112257	controls
0.23140382973976353	-0.08510204330293453	0.2094394249661044	0.2257236113321406	0.19143310527687027	-0.17803386396708196	0.248035495511955	0.006132542025736931	2.2807657980734586	0.019434521282914324	0.05751918139953346	0.08838394529178703	0.11788722287150326	0.205397045168064	controls
0.2445386664633188	-0.023245837160453392	0.11108647319289204	0.2981977722405729	0.15957823071737978	-0.39375606552985365	0.3139913664859879	0.03533295194493629	2.5660447851529207	0.08768958006402171	0.03281414723732145	0.07320712524894685	0.171239408824459	0.20201883504215926	controls
0.282530981880487	-0.01541039994725428	0.3448167085616114	0.12140185816410873	0.09048126505139757	0.027671738127083567	0.4096842519139962	0.05763595586082819	2.439102187508003	0.020697274410980675	0.08011387730720015	0.0702370634105872	0.1501552984084096	0.3349437757486831	controls
0.19548413974803697	-0.056469580404542544	0.21447795601243674	0.4251366247716778	0.044822572553967654	-0.09378759582811783	0.25151826870647376	0.02461338924385244	2.212526832121628	0.027935926410555798	0.08670756892265609	0.07766589672220107	0.17991443669505763	0.22777446905820228	controls
0.11789247495980487	-0.009509833046851242	0.1407132934501752	0.3229538455553092	0.01102812898773596	-0.21855795817407428	0.38756863918352863	-0.07360623126063509	2.764859440532873	0.05047080000911841	0.07893426001980389	0.08203187884503772	0.1387758831651492	0.26354562907015644	controls
0.2761585805082468	0.027579067718561896	0.13836355559444555	0.4262657519140215	0.04288445885373254	-0.25996421723136415	0.37115193391125245	0.06051027353403103	2.373253535430213	0.0778421804987712	0.017602644082566996	0.0582685510795629	0.27080675609475713	0.24774764455872364	controls
0.3060336087560283	-0.005849026256866886	0.12332776513240443	0.446623528995476	0.02083973173859273	-0.08122222714330712	0.3210126467279773	0.0016895603803511322	2.469620546060468	0.05379183334619654	0.0654389164077314	0.06678698762523302	0.39547185730114753	0.359023471593664	controls
0.31652084802920716	-0.025775278233463886	0.06761727324947754	0.4224997498290959	0.07130207495364513	-0.06822079372882572	0.37888541771097106	-0.05816058963831934	2.3773197139145488	0.07644260699860372	0.05789818081190591	0.06506785115406814	0.3421743863505354	0.296107876278889	controls
0.17028167757660706	-0.028659470784101696	0.22919972666496843	0.04735627269158864	0.2334211487702505	-0.36695990857958655	0.48314019528344826	0.06229472596976221	2.6330705641941012	0.06512820737158025	0.04642824527340142	0.09973249086137713	0.32964286342514815	0.19323865486128966	controls
0.12262197310159018	-0.038483040657923885	0.24449148179595637	0.10564199736218585	0.25974647725192623	-0.453146116384222	0.39684193659197853	0.024366316609279095	2.8254731600725025	0.057488124813784895	0.0639428566054939	0.08176013701295434	0.2506407633812639	0.10598291354043979	controls
0.18912830449351253	-0.025481270979259573	0.16490411612746	0.15197431346053997	0.2496837389725171	-0.2116036638710786	0.28305150227051035	0.001537414734578921	2.750808918822677	0.00832398184221197	0.028726984580543815	0.05811547943545918	0.17205970775156987	0.16233186436215466	controls
0.21279184061513745	0.005869937298232479	0.09466779565381696	0.2772234464893062	0.10149998675560111	-0.39664182449708374	0.27865652586450584	0.06679212250653813	2.5679504958407704	0.038270052879839755	0.032167954520687256	0.05943873080528881	0.26469508943011166	0.16629108579017904	controls
0.2926407072477579	0.019023076664195084	0.2587609766942504	0.13734497613535857	0.03260867424468833	-0.25070322217343444	0.4331537932708415	0.04416880706454748	2.4430219962650552	0.05212834101086731	0.027056328913436	0.07153540240194152	0.2325083754267051	0.18415877394588318	controls
0.09432359342211039	0.011269505871879356	0.2227855944322203	0.12325756408211887	0.095940485762889	-0.30054403496847404	0.21109871535217115	0.043301687608799856	2.7694402255324917	0.04383995345319113	0.025058565908487422	0.0971809322176028	0.19434014540823932	0.26782484415806096	controls
0.11871272041413974	-0.055763013034261205	0.22777235049967762	0.253772586788842	0.09065446460225937	-0.4674949186303518	0.34883926108719615	-0.01564217517985862	2.170790710743101	0.09766121195810396	0.06308871826262981	0.0737110076234235	0.29839090483677927	0.25908749722325114	controls
0.19896617458628799	-0.041000018452781395	0.15926102073206716	0.37022764138335024	0.07734072236021747	-0.22483667030898016	0.3505941537735077	0.09388620148257171	2.7770124690474365	0.06197219296940098	0.030175350928274468	0.08134128698902712	0.359493518078205	0.38062563627558094	controls
0.3959250798793392	-0.07079642587210273	0.17200858943620376	0.1498614596677931	0.2186969844986507	-0.36527561138906295	0.403195195487616	0.034427528050526235	2.5233532562061347	0.032671661370410915	0.04022920004536848	0.07766294896311113	0.11288513749882098	0.2662358560629036	controls
0.2988777582016119	-0.05900869108315878	0.13063272960095432	0.2820078283861776	0.14232030992803496	-0.4644302960488296	0.34488256556977626	0.0328016589784228	2.2444677108257354	0.09473662436239412	0.0472671529264885	0.0737038813110856	0.31027655602926957	0.3459944781622943	controls
0.21570600848978314	-0.03437414522583871	0.23870818840681568	0.12046513777887372	0.22516132846355	-0.35056365519882293	0.31422833405302425	0.03566495234864496	2.9808803609459487	0.07111926808411295	0.03548456064302986	0.08621830412823671	0.3655015033390134	0.1906491054579178	controls
0.2977479309458422	-0.021119180237357968	0.16166414994127448	0.09078353828213123	0.0986286844514452	-0.18738676298894769	0.34125144037744276	-0.018993041108977166	2.4679574954364534	0.061290392762115904	0.052806714413095056	0.07282293482896832	0.3253739881029692	0.17873478231232587	controls
0.32280138013341064	-0.09421078593363368	0.2104097030250845	0.22231190779377233	0.20218397825789491	-0.4936594482207257	0.2936216296313062	0.029120675862881737	2.9439679638589427	0.013659334550123931	0.047751091536332516	0.0550384704572143	0.22883496442317153	0.16905201920857094	controls
0.2377118523324766	-0.016658952377483122	0.2265606112429039	0.3078120981266861	0.23423642435984648	-0.36790023615479445	0.4541520916187081	-0.052003998239825815	2.788395341012784	0.05841732307995039	0.0024484317766286373	0.08371524382966589	0.31026566406394746	0.125187462787306	controls
0.17630912186273873	0.018348460417523006	0.39986506427325624	0.21279146479016744	0.018056528703868868	-0.2021326199874524	0.16788931080266845	-0.022342824544377284	2.29654054480761	0.04781084097893973	0.04489653544167386	0.0766999731419503	0.18128668271327508	0.2888103103558223	controls
0.426669536216716	0.042161097116644064	0.44046166433407463	0.31898148189812026	0.13895077410466908	-0.25984955280176814	0.14783351847024345	0.012540681053602797	2.3543141225409214	0.02838914957395701	0.016728497018158144	0.06890483205474215	0.32966287753470735	0.3486223640539756	controls
0.1635918939648911	-0.01636178960992445	0.13466078889974592	0.497863689497423	0.03849333507148973	-0.02851865435467868	0.3481046145829149	-0.033622066843596254	2.0360061085474723	0.09764763174897957	0.032147335591571534	0.06282668997466065	0.307150323225831	0.19197577047949768	controls
0.19949187467438573	-0.08473024941168722	0.29927110842939253	0.02439606601182781	0.22020860737491926	-0.32508108415278564	0.44382315644718484	-0.09286397809449398	2.503104298427999	0.05703494018240965	0.0689645211379803	0.05927552518545518	0.15213335598216465	0.2853609642457054	controls
0.36119061698917765	0.014686779938428741	0.14564982361479906	0.24433008879695517	0.09666815072252094	-0.4191229560430989	0.36926386835703334	0.03898167965171992	2.1513236750691744	0.017776995542456736	0.07533988518893606	0.0820725853104181	0.35993901415979873	0.18806509940185548	controls
0.20117350244415272	-0.006653775228082116	0.21242738505875616	0.3583056185528763	0.004040720749895654	0.2632793504414531	0.38234162772713304	-0.049446962446174636	2.4974822851545433	0.009781079866904113	0.06947140106232494	0.07819381532062897	0.1299876690527726	0.26957173493580916	controls
0.3749217268229381	0.05278861823866452	0.1153448419782216	0.21536606782906648	0.012677362423719987	0.06271938707077264	0.3051554620271708	-0.00015488972654657124	2.6587184645580404	0.03813549463869848	0.06262643170033975	0.0929138294125038	0.34659040449770334	0.28108015069974907	controls
0.33893447549419803	0.027787856971380757	0.21449790326720491	0.04090825657156462	0.0851893040883029	-0.3162010118909389	0.1614498359386175	0.01782034184655084	2.884273167279664	0.03942518891201119	0.04866472708167449	0.07603318775923809	0.11124701216272595	0.17265710150243818	controls
0.3825002723752446	-0.018793281881413215	0.303238050988264	0.19439760160362596	0.20871711988108607	-0.3089427689194671	0.35286151275131605	-0.03117728501705186	2.2933041991115064	0.0043245890453170975	0.014055472466308776	0.0683475233005267	0.3154320917361626	0.1967578533659499	controls
0.43460844656578196	-0.04691172996115454	0.21059533852799767	0.3286929101717329	0.08247068834531904	-0.35400268080179026	0.4679775040771119	0.04327048479226708	2.3936543083704764	0.07594352400667465	0.045462628135888986	0.06472327414672095	0.24006422214703949	0.2772000449401213	controls
0.15680878806744697	-0.08052205455789432	0.3922755836461501	0.3358080690155968	0.23476291406358174	-0.49166146885522816	0.17413020112203892	-0.021444006991334395	2.769562886682387	0.0930204054034583	0.027208850489470228	0.06050745880095558	0.2500651668996176	0.3450532026456887	controls
0.3038877695220447	0.002924973442486413	0.38699570383605425	0.27151961623365467	0.09876615593895083	0.27495737037372764	0.43198213904529703	-0.15153403231598533	2.297545109287932	0.03896697209676799	0.05739330165781864	0.06358836513431826	0.26288897841121117	0.35914768830610677	controls
0.184490354815698	-0.01943349839490828	0.19048358359832784	0.17545472726981434	0.37483857413486593	-0.39093582009422306	0.41727369891899935	0.0008620329595018031	2.5572453839777785	0.08352782472072313	0.03218585524872788	0.09659913151216742	0.33066208227183885	0.21240916284234745	controls
0.26447211056515696	-0.019361328236774885	0.2647792587056184	0.08458424465419775	0.22907451551865976	-0.17234320174800632	0.41792925000665715	0.02849369068993609	2.6270137845636987	0.09418313965507205	0.046444042648970715	0.08689804919731332	0.3548366826543258	0.17305565343097878	controls
0.3613429137575297	-0.06452500668994234	0.3079156212748309	0.0825412794418388	0.13978962472968062	-0.16548168916143313	0.20371842044060118	0.02713481527107251	2.3601959648937756	0.03833398883509809	0.038748180504868	0.08225370468260275	0.26899905576817085	0.1555943694464641	controls
0.09858068452963606	-0.019978592848924018	0.280016270511078	0.3704695925433929	0.09771146186069192	-0.19494985830330713	0.18072110105406403	-0.014716104992791731	2.3842504770815376	0.015562155125524703	0.023801864591304244	0.06760321276513882	0.18404971849627505	0.14767818232912258	controls
0.22478564890764327	-0.02966281822108787	0.25021695272116407	0.35783751474146974	0.07658623884476712	-0.20402370193691427	0.2268966063797113	-0.0011523668458698136	2.0369147697115073	0.025670528961769013	0.04650374675148828	0.0802653640320753	0.14712670905769512	0.27834041988495517	controls
0.42379283611724017	0.0064690972248481055	0.3134156375539233	-0.01485409378407447	0.24649422638353014	-0.30623481792394436	0.3253108502525822	0.006605094612536399	2.6704332065474805	0.07508844025792337	0.05966868204371197	0.07968471271720187	0.1658833967892353	0.20631852400263964	controls
0.33434573974005555	0.008515499441810251	0.35380099100927914	-0.017043369443253478	0.07441042771469461	-0.1804643105073109	0.325999044734216	-0.03821129093640099	2.7067830038032086	0.0631290346378767	0.06177802162821818	0.05571222312938253	0.21171573232919988	0.21340963110430147	controls
0.4233084030598933	-0.0723439899397756	0.14691269294512668	0.1649459372489344	0.19428585643125276	-0.24060382873172553	0.4111823509646401	-0.04316472625820812	2.3656972774529375	0.0126953177725557	0.04741771266913441	0.06583898555731549	0.24978219161082124	0.22342697777932505	controls
0.35876883225713296	0.022998541521916233	0.31510897863799164	0.06510504255846458	0.31261545351610404	-0.41025167435319543	0.3744370495846502	0.00902121571198352	2.84064404668668	0.07438489052312494	0.023545459666709356	0.08045886145494378	0.22446468771156003	0.1875285768895965	controls
0.34189452360681016	-0.0270589233574558	0.3281120963421931	0.051948357736953193	0.27844001069893015	-0.3267428261583021	0.4820108394394269	0.007974537224985666	2.0005204226770013	0.09925920459273777	0.07553381323716551	0.07504509590517047	0.38982100675702686	0.2894282402338863	controls
0.3992026117633775	-0.04429351118763609	0.3200708838900903	0.04110586084192941	0.21906126615744112	-0.21097954594690008	0.38000388368269516	0.06865265483986274	2.2294694551454675	0.0719442028692688	0.04869243031467034	0.08451399333646935	0.29961305330399435	0.1555787043503481	controls
0.21727305563176313	-0.09063335934010189	0.39723862384062125	0.3721339722152076	0.1267021085767418	-0.29040770867884075	0.28351720691807675	0.05047826437267839	2.492083224099756	0.01119457397625879	0.02408478728433713	0.060750686920173505	0.1052683376819385	0.3815084620150995	controls
0.2668488675448564	-0.03861268931561185	0.37941173641035386	-0.05224005208543879	0.3894242665527904	-0.38213822186413215	0.41531496165896786	0.08586650927281207	2.8202351834446486	0.0503872030774431	0.06436799533628061	0.07747460885822087	0.3899465657957572	0.16758731592539503	controls
0.3654280627424624	-0.0941597856479822	0.13568538755770038	0.1589155983797098	0.22444427560215877	-0.32730206754664914	0.3274994844069693	0.04197152790461277	2.517816187901715	0.04558476976001072	0.09277683558841555	0.05309387380775098	0.12531331923317274	0.15907699575550327	controls
0.40714891368790396	-0.021790173905872103	0.11045028120757636	0.2860854340375155	0.0739301860530379	-0.11506108360266903	0.30277412029593365	-0.03748685225716894	2.703990079052824	0.071519619767027	0.025994105154492117	0.0767939234566967	0.3452162289959707	0.2943422545587644	controls
0.3219457657903393	-0.057384033961749514	0.35540663376699544	0.09670652933467272	0.0865040332171671	-0.11588530693691906	0.3806596152079161	0.10568920272104677	2.5034256386308154	0.04518009457877905	0.06056053566800918	0.05040584843298406	0.13884371727841552	0.31747228129733385	controls
0.1841869373920771	-0.05169514366118121	0.2447569174442481	0.09117711690167099	0.20419998894714905	-0.2021203200675486	0.4208006849576845	0.020095379773750387	2.7066258924424065	0.02191837414888494	0.05664725709966892	0.07344664470150342	0.13928651135369916	0.2549412635998387	controls
0.19420780777445878	-0.07193914258803033	0.08090144906399063	0.1478922247081099	0.2225536946426257	-0.3381476013584667	0.2622772135875604	0.03685095662184081	2.777900003052901	0.056408548087036964	0.08245545935934893	0.0722020568729988	0.30853832754217303	0.1694275979616223	controls
0.23645701824458204	0.006175363682711842	0.2278788957154062	0.24930570007658026	0.1333367720292892	-0.30661927918599285	0.3491671763101481	0.08059023920983382	2.6689557479415256	0.036771085165371406	0.04600056138717941	0.06101166792010013	0.24100318228019207	0.35377132237668507	controls
0.27580709369018197	-0.0302247566300832	0.15968159273218807	0.4081367486546582	0.053564107731502095	-0.2528317713803656	0.4107325721424761	0.01942714823576626	2.274084395380445	0.04102856575869318	0.04887162355667769	0.07289762307698433	0.21179744423080102	0.3922464383959699	controls
0.36458785138379457	-0.06653889356365884	0.3586746857281458	0.37861286992906706	0.004705431143507591	0.1888373546075527	0.43063110240896535	-0.18111091349071345	2.1259875696313197	0.0476312025933886	0.07322724970760897	0.05070136962615154	0.1799172234338699	0.3860821003120752	controls
0.21612010638308404	-0.07141191676451109	0.35079025854643864	0.10493984559672223	0.0773601714819374	-0.2359323988230923	0.40389413713361944	-0.05101325472328414	2.6176864328895415	0.008869042310634376	0.04812590059217534	0.09652131029414737	0.1922542235699046	0.23317660940443136	controls
0.42669353294355333	-0.03433384683644392	0.30137602372999217	0.16271180387165063	0.013487175881171418	0.19777439107095432	0.35094778026302675	0.011120502630906162	2.2020510528240296	0.07367860309170374	0.09280948387148466	0.057401286355924466	0.2946863256306351	0.20374202419984536	controls
0.4564229851066259	0.021319259147814504	0.280215255211646	0.28006188949423627	0.10649506166303857	-0.10143755455972875	0.29309299771080766	-0.018208572331759522	2.035593874025439	0.05408529773606869	0.04514528891633848	0.07655808326992056	0.3472822246131864	0.3821137966663731	controls
0.3806612859547869	-0.009828627734588553	0.44453275456349817	0.36735009603752455	0.06393742380586286	0.13082997471954771	0.2066741179158331	-0.0634132958782884	2.500235184237536	0.07567862010351628	0.019991727426768593	0.09774916232641413	0.20262477011028432	0.28115405788307396	controls
0.3503147706140904	-0.07277177378655514	0.38548110557027865	0.15834616947843633	0.05797198862497814	0.10696654602911566	0.14649816257274284	0.003791925068613519	2.40894485739729	0.08102487191626061	0.09209556291222204	0.07452509254712596	0.3808265671076096	0.36378030785225624	controls
0.32035464154525695	-0.06673219233088773	0.1057905004544073	0.29154198310049306	0.1901013530483434	-0.36898349072486253	0.2105447220456736	-0.03304059131379586	2.7779358182042295	0.015208620706471401	0.06034946678857897	0.05756812590844827	0.26113393964028	0.23727867706181305	controls
0.2111391734475678	-0.056849929933632345	0.3120603246556469	0.025131667867544838	0.027145808609885403	-0.2503930269491947	0.4722123812704635	0.0009296958603341038	2.369688816774315	0.04509015857913043	0.07896066434943025	0.07859585442479414	0.12170363778889991	0.12825400745925658	controls
0.3597926288423728	0.028630565182569734	0.10567063718116984	0.3835235843063953	0.08604094521355775	-0.30794086610105026	0.47475609813564257	0.010389457505200515	2.2696831737195367	0.013790679872856596	0.024086311819310355	0.09398743657302454	0.25504347743795447	0.2716362537057125	controls
0.39963939319783415	0.022634330675978868	0.16281399233178537	0.22274136583033183	0.023124315385423408	0.16830572765290097	0.3070704107241629	0.03494450981573869	2.1465023154732337	0.007029650978736392	0.04446891842628073	0.08453354916425454	0.17155769966032522	0.28148985062011816	controls
0.2087511797077292	0.0052107619016209675	0.23360728263963665	0.1638894900182098	0.18840662586662443	-0.34573355837927133	0.35481070352205313	-0.03571469975963161	2.2647402279652566	0.056078086551089326	0.061855664842913355	0.08372748013000736	0.3420670217259196	0.12244370462321552	controls
0.18947942987516986	-0.06265759077475391	0.08912791861748665	0.23694190465691617	0.16354032554161135	-0.4070478614963581	0.461551028345905	-0.06005614318314893	2.452214296286916	0.03681335405276083	0.033365560202198934	0.09213084484842936	0.28790524619275953	0.1447231208609243	controls
0.49372317007742317	0.05662669530443759	0.18017475277285355	0.1538897593105834	0.057396749219429055	0.024782076936913755	0.17513613892593652	0.015822566937330758	2.2540795236847337	0.019785427362312855	0.07015060213392998	0.08430695247609553	0.29713615719719944	0.30631435241535016	controls
0.3279043201157752	-0.09079160465442128	0.34906425905826505	0.046193198757527615	0.00033209619192822726	-0.0456022151216354	0.4289521929680724	-0.024673956638498036	2.185426057983262	0.04177368745627129	0.04711646894189941	0.07152324644326764	0.15194519839045964	0.17849732653166359	controls
0.26421647240707086	-0.06162684968894469	0.43354418623627244	0.1381628886641049	0.07779955145063153	-0.23863372674172922	0.40486020962577346	-0.02999768411713494	2.7686532585613843	0.01770144368820838	0.02255448658214048	0.08256152163647812	0.28003621768594794	0.35495189702760926	controls
0.3952730532932669	-0.01956636788695751	0.09313005575438953	0.21576808849966816	0.08944178076069137	-0.2771011914955776	0.39342567989114463	-0.022144730088019093	2.4871448354683476	0.07629647224264834	0.06939086742694399	0.07506124214828036	0.31180945402288	0.12329339122249788	controls
0.20860355531334557	-0.032911839173601576	0.31724016406690425	0.0473723216456451	0.21721210481898454	-0.4003552821484261	0.43222571783992025	0.008555040837977703	2.113584618048109	0.039275004021036196	0.03793529421783207	0.0736229373976041	0.17735553560718134	0.2235397181018146	controls
0.3586707360372921	-0.07014093963713244	0.3219090528889439	0.25737392374630697	0.0827014242314335	-0.19910931697816417	0.24499901976899902	-0.03559896285445764	2.2936370683517473	0.08461072561570468	0.08421936972966747	0.0692659036913649	0.22277007385882427	0.2947256052494892	controls
0.13459236501289362	-0.0026000645098267702	0.12438099157147801	0.3535130596400913	0.14641079396173204	-0.27508745389039263	0.3618065319304241	0.05590744766103438	2.8774880010509234	0.07937838325223798	0.040697001631374075	0.07813285744103775	0.36655403289927	0.314177122401749	controls
0.25240529546899443	-0.030076270840920703	0.14485799751016568	0.2756840168363505	0.07527859035514088	-0.04402444218969756	0.32637152244473383	0.008801846575801194	2.217631070137926	0.04153003730645907	0.06534466887377162	0.09103062605995198	0.3659975085768989	0.18266734613454375	controls
0.33703091928533974	-0.06692424670569648	0.29791840151704946	0.26902063415320043	0.13030274557627244	-0.046100653393312596	0.44820206687530856	0.05706255102604669	2.2018567464658485	0.03234050938412025	0.032380428281231735	0.07183725112969787	0.2982416416300002	0.20222619757888993	controls
0.4474648762591316	-0.04390837232317028	0.46103194117373875	-0.04187832491256891	0.14946012219411972	-0.10068984704961861	0.46801692238159354	0.007268598771972149	2.4155964992036676	0.02573200761896869	0.06991881555469018	0.05979920391233035	0.33061919843696685	0.25596617094631746	controls
0.3031528561479996	-0.052976810651434086	0.2163315179450938	0.1859737902735194	0.01985520194221197	0.14013792574885595	0.4030897397513535	-0.13718530884755029	2.3925265661675343	0.09001919163847939	0.09718336924445281	0.0747672492553707	0.3332653892195228	0.20388515840024274	controls
0.2965408721155351	-0.030346622799993117	0.28959013747765083	0.18009431552555583	0.28966431668039877	-0.291542111039341	0.3809680381677725	0.01899551200263968	2.801163676901732	0.04425252174247381	0.0386578293263165	0.09397999354966269	0.3235803299364939	0.18942647728100115	controls
0.2489949546279209	0.013313083550201749	0.23533779664085502	0.20532432603021422	0.11919106886140524	-0.45180934649095605	0.32438457194195003	-0.06062638621942606	2.0155748870219035	0.05709557100390067	0.05694519284505328	0.0640981617601107	0.16456033882560384	0.17475534920407168	controls
0.26071675573242425	0.001361492015975403	0.37196909469143863	0.3109654481648285	0.09750271174399286	-0.26856197935853215	0.27618923551541463	-0.04057389527079573	2.295894128471485	0.04657844022971483	0.018571670372459333	0.09660977351866734	0.3241644476091337	0.2839407943868641	controls
0.2673793288504058	-0.04909047357841571	0.3976173716822104	0.0069113379050628684	0.09013411507422525	-0.4530846178913095	0.39919238409377494	-0.06294094219239146	2.1717498712248147	0.08415778266066186	0.08976745275047203	0.09869140377600075	0.24829586934013745	0.17435847000853127	controls
0.3784807796134043	-0.03049250738742391	0.3602610448159462	0.135300797672847	0.1208292862405859	0.0826009451816443	0.3596134981148166	-0.13059329496538707	2.062687106248094	0.07553380663319934	0.07752751759992366	0.07703943101602183	0.2714159382053203	0.10572105037821405	controls
0.3773804865470754	-0.05369936545948602	0.3362409139434857	0.36191694562071736	0.17356551172025597	-0.28248758786759404	0.1871489090688259	0.054768121576241224	2.574933727359322	0.07250426296948746	0.024109581989712605	0.07075052917593792	0.17132547139336332	0.36414425971888376	controls
0.15848163286125005	-0.05927678178643387	0.3683308365906096	0.1432092715555184	0.15883349381059164	-0.4488865733624565	0.32956388865367153	-0.00902514242233553	2.4354787840599346	0.0964589577632563	0.04243373196499568	0.09060484957299964	0.3735979498751284	0.39145198162490613	controls
0.2918275346508736	-0.0631837408073384	0.01819094105759947	0.2044275343444318	0.20134520085562768	-0.3651724199554772	0.27548057167414575	-0.016997251356513525	2.6742952551274195	0.08188356807730411	0.06662498718695171	0.09931476643539541	0.3861788449830761	0.1136381501600965	controls
0.16487619031549652	-0.022593410605277104	0.3030756555326734	0.07380510085704861	0.20214768964720434	-0.46009365441551253	0.44184981909366783	-0.002537075796700372	2.8621200803704654	0.07555149973083729	0.014600986655804752	0.0964203540484806	0.3419695383083845	0.1310240446206925	controls
0.2760959139966385	-0.04920754454653371	0.08224802320784062	0.29603459805111326	0.04005510296373605	-0.3965501018934311	0.45052750193797136	0.008061612130550042	2.6586598211310926	0.07769488198009873	0.09199443182287319	0.08944718078075936	0.2766374012529896	0.27573274329847663	controls
0.33785692572750076	-0.05308421176996772	0.20219673300046015	0.2668173244824814	0.3428910075202946	-0.4080194889648806	0.3983052969468876	-0.0702061351638203	2.4320150674370264	0.07436437736999607	0.03335756927269973	0.08921406425631324	0.33107090480518886	0.13592987537998139	controls
0.2483443418384853	0.03098191600191858	0.0877079273045964	0.18982275649476957	0.11080952130903311	-0.26131218632695297	0.15993974471277478	0.02336468587948896	2.8335553603554384	0.03915371476046345	0.08168222902738662	0.06417847769079642	0.32964671387866606	0.24695548747317517	controls
0.2944728621198304	-0.022429416209367947	0.29527104961799794	0.0950404482287	0.04924657710455638	-0.07558204063463236	0.2335075525195661	-0.007787604450100747	2.754474496147801	0.03433467175699121	0.057076332004037965	0.06289653758075991	0.35764069283177846	0.28084903732119443	controls
0.2303520798207197	-0.019609080003022108	0.24365829641455058	0.013445632393143336	0.29974819835498023	-0.486133086088151	0.495572767357931	-0.05151252837041081	2.466986989916573	0.08545340048801982	0.07267797654709246	0.08560762813552275	0.14838121552356617	0.10348685520301491	controls
0.23309641139371629	-0.05345112618800271	0.17393402420386656	0.14599783267888203	0.21929146460607604	-0.38903435237253564	0.38009910662256413	-0.02366992969758596	2.082576625453465	0.055170254184589644	0.05815785882192034	0.06026271528391585	0.198260031389253	0.1911704307698771	controls
0.40071020263642343	-0.04958343259065117	0.16548543867326498	0.24451772294251428	0.07411286380000436	0.05903224951926955	0.14658649934296314	-0.018141429653930473	2.8232594063902163	0.02599390667174336	0.04044316602170835	0.09668083336354541	0.32398065124394154	0.2965516905458513	controls
0.38508021295703143	0.025838886734972366	0.43664390643545337	-0.054482342460297095	0.12602697697813706	-0.21080317997061454	0.3838224891094334	-0.01800829082330259	2.147637727414518	0.003180215429562438	0.0562095520817138	0.0641620151919339	0.22451350864409558	0.25993679568426026	controls
0.40594206146545486	0.0049092015785456855	0.33360598436988176	0.27865714184561474	0.24273839246967036	-0.4703257588029442	0.39190938463769814	0.04615860591135512	2.0374018319642313	0.010577970449214158	0.012935195594133333	0.07141084433661574	0.37344581390604215	0.28727475733749874	controls
0.23738471016819807	-0.025800587523520685	0.07937539017665624	0.23266260864652857	0.07571092920127719	-0.20282490070185147	0.31458294014666216	0.07076829272865391	2.614509467684928	0.07088673094058151	0.06302067629783589	0.09334691129011169	0.2659452681240562	0.18343148313198965	controls
0.3251363374650629	0.01802583437568875	0.15353855955450954	0.2154812302310386	0.2376653754663886	-0.37012668211412125	0.43376634893372384	-0.009101870833570863	2.319269475336463	0.058474207579475496	0.02401575384564279	0.09097492203590901	0.2614698436229017	0.13191901696641756	controls
0.22538305138112225	0.032244748000391496	0.19561158767048736	0.43118454215111135	0.17654722849710597	-0.43168888216603163	0.19192714699255714	0.03702099160637365	2.6153046293630355	0.08999863501069623	0.03793845063366298	0.05641911151679015	0.28715957080154475	0.3300824751881864	controls
0.26946310949975955	0.02216157153235216	0.3538169431621319	0.015315706154512138	0.08548651042042153	-0.0696687157124583	0.27642797398853036	-0.01652064873341244	2.4547014043207174	0.014720760840405526	0.026165427309748527	0.07394453391532922	0.218149329250926	0.20240586222395993	controls
0.4063412970567873	0.014661547897248328	0.2615874995580594	0.035118510386301593	0.05254507092131687	0.09169747397601222	0.42324548071233403	-0.015000768549693438	2.9301509736916733	0.09387004020201956	0.09375847181512047	0.06719948157747344	0.16121825363056166	0.2874182845168862	controls
0.3443622007586112	-0.07554079560974324	0.09468945571630778	0.47454715527370245	0.25642997276119306	-0.374543776864506	0.20631506787289247	0.028311490337590742	2.0213194492600386	0.053403287572173025	0.04571388163548617	0.09919466680195933	0.36495278964683847	0.2530207381675363	controls
0.3537820837162392	-0.010335059855426279	0.29401027022845844	0.26791145594478644	0.2433162120955768	-0.25204183859107054	0.20648933275052916	0.04307407077886139	2.1885683542492007	0.02100302395510977	0.026197510869767796	0.09840130760219075	0.1334117938133289	0.16079532343828132	controls
0.15767746458419046	0.03181477980993035	0.011468157928649886	0.38683987998941416	0.15959371056016047	-0.1700892268439518	0.24739099275400633	0.029201077141853313	2.175736006753081	0.08179982363919833	0.019703743120247807	0.08460255678689457	0.39121797711622347	0.18268593272629025	controls
0.37703087503456084	-0.01722074523236613	0.0052859092995458795	0.45223744045442027	0.07580280312906189	-0.22741399763852696	0.4459263276705762	0.07118551122040842	2.059174443714568	0.0030708109970964672	0.031218577858333152	0.08214186420651574	0.11019573633124455	0.21230253747761113	controls
0.3002823663502965	-0.011078169525842261	0.1472867311360042	0.24940217808250711	0.16043555735868958	-0.10134970386810488	0.4283723726850038	-0.0198535107544879	2.2710855200142497	0.05033617941604785	0.05207387928379087	0.0739844341936495	0.353785114923058	0.24019993474262122	controls
0.3422768101406318	0.009757986339854932	0.4762826684566307	-0.07117218056178687	0.021658727552407546	-0.05075430768647693	0.4515290145404866	-0.08984064669816962	2.007832669670895	0.06715086090047355	0.07748943338149816	0.08631603601628057	0.1269294083668846	0.20422782688777733	controls
0.2061108060310273	-0.06296475442701112	0.38523072825607313	0.10181885883735783	0.31530010261319846	-0.4824919142726187	0.2536739323830811	0.05201741246741762	2.579947888279806	0.03313006756477613	0.013193043774243969	0.09476108547250287	0.24491402827078473	0.1569414034071227	controls
0.28756568403100596	-0.060095923120551786	0.18405950617964506	0.2802729160694566	0.028313435105979404	0.1553821481610272	0.2694148199300443	0.040371056173605896	2.5055287847606027	0.09507539664711287	0.030039725098306515	0.09113052125733555	0.3790169317943316	0.31847156640343827	controls
0.28978011471316906	-0.051930109775422346	0.2293225210343496	0.1511314308401466	0.020102001791026832	-0.4975328090989917	0.27038858771401414	-0.04017666734393502	2.773540883435665	0.08061083321289962	0.028097640457903632	0.08675333006801618	0.25437835854655433	0.2607420173625291	controls
0.3072793150097771	-0.0853333355566071	0.07497836872440507	0.09290127767008274	0.08434393225107871	-0.438854488940864	0.3762599624705566	-0.008935542432904847	2.793282217512078	0.03171502757566849	0.08537673980121287	0.07997385343974824	0.34381444831351105	0.12266215052135787	controls
0.4216965090008194	-0.0422045084179717	0.2077268493209839	-0.0012303597698114233	0.1278507257590904	-0.1999167880268109	0.2796664058428019	0.04182690679245814	2.4398923847570066	0.05464506031323804	0.08451673151100439	0.060762218302029276	0.20844762899963318	0.21192591788961013	controls
0.19051872343263712	-0.018302691305328425	0.36334507712608594	0.3466983707883691	0.013306279715336038	-0.27464406185896184	0.2840122088940572	0.0689049240489478	2.3273433912252157	0.028281479148761283	0.03794339051973131	0.050666032346230364	0.18612146241957447	0.34971951413290325	controls
0.4461947483593537	0.020614740397934584	0.14062383868320483	0.3111289276798322	0.05420300415574801	0.23323379394731786	0.2520523483374046	0.08780268843993441	2.0927031560041125	0.017768549888928464	0.02041461738317131	0.0769032677869289	0.25483903420489357	0.21857719432424175	controls
0.3077133895923939	0.02300089745727045	0.33690729829481825	0.4585107041385206	0.06794513575809896	0.11559216033248948	0.22558878952928157	-0.038139032275552126	2.3364925986089693	0.07042650867731635	0.01188273361948255	0.09030122274005634	0.280675770558153	0.38300800985785766	controls
0.3068346501654327	0.0478130701958553	0.13922580358067582	0.28892498149665263	0.0031785832261314734	0.16109333270827209	0.3941532263084806	0.04903710887801711	2.6172577871351894	0.010724013006312923	0.048525085857639844	0.09498205840990304	0.11810920372864644	0.3554112514642339	controls
0.4356715150018844	0.046438871286578656	0.14404500134636916	0.10357097983567265	0.0706292115196591	-0.13903096264676637	0.24364415581658616	-0.0035723056613042627	2.792892620071292	0.049504207889445165	0.0578588261602581	0.06881168162763592	0.31019892908827557	0.12743363047098424	controls
0.08687977456016671	0.0023854989615269204	0.2850683660883587	0.16464628481288918	0.020958926783671752	-0.26372977527109265	0.20504188088816439	0.006780836241725097	2.7449377962040336	0.04091636733866787	0.03506744239912624	0.09123948159272985	0.13991901012539779	0.24684263792161415	controls
0.2754369299864852	-0.043657421327931725	0.27364621461111205	0.4495332067334478	0.1252017458194481	-0.43687028365904296	0.2978853174119553	0.00809574463199711	2.125804922586225	0.06891105700226113	0.016023621187725032	0.05594260784735427	0.3633934636654471	0.2875036862286349	controls
0.17879518349633808	-0.089308479297624	0.2811094934567857	0.053644469443653996	0.00809020567031473	-0.13730378510838706	0.4305386968671877	-0.01140785965251731	2.7691616801894616	0.053445519771975904	0.07829779279475148	0.0680282191040985	0.2839803438806841	0.14705779506706243	controls
0.10990509629135069	-0.022368766700232613	0.285234496030546	0.24344935657393335	0.1767804475075948	-0.3893976914170785	0.35182734863448095	0.06106452907598827	2.0102582393494584	0.052995795756623436	0.07619236317266362	0.0595051756517421	0.12690238251832142	0.30143922360574743	controls
0.19846927503588108	-0.028613927496793642	0.006989929775007092	0.3023303392096565	0.09242263420973226	-0.05691435493161817	0.47598907171513305	-0.01646006493108984	2.2128696060806257	0.07625368077852011	0.07810634136797906	0.07626025843735615	0.18975132506630826	0.16002344044450473	controls
0.09517042769714784	-0.029712814945790436	0.4507899470467434	0.37242863094075535	0.025758092696587548	0.004392805570244185	0.41772216284596314	-0.04770446107926189	2.582848752559062	0.08210710625957024	0.02745997269489267	0.07763721584312253	0.26214745358702396	0.25756778488618554	controls
0.27567840297729	-0.01256313564675145	0.27035157042499347	0.1271550243475768	0.29497635623428375	-0.3238174181509998	0.3996419218311171	0.015510005921519014	2.603155805855137	0.09065617478372776	0.05188399767869227	0.08976904539408305	0.32812377308861956	0.2506320846717536	controls
0.33747089417982834	-0.08378193942778026	0.35309765772660706	-0.08457918364666833	0.18523705600667636	-0.29543955935916566	0.4541293635595083	-0.034197622012225974	2.501806510284729	0.09567414198507831	0.07824610310516962	0.07554880723034484	0.39013059103666947	0.2437757338273213	controls
0.24327321524439446	-0.05333932015498517	0.32967552119003357	0.0321074138228132	0.14785992724041397	-0.3147566067652065	0.43071396617983454	-0.04723099431788472	2.3624761663975162	0.09297869240324116	0.06798364811322753	0.05385350582151642	0.1131122167156989	0.1612952044274987	controls
0.19630398156878565	0.0757866951140828	0.21582547315350406	0.31059720358519527	0.06854896687865702	0.30324164945174376	0.4975093806299177	0.05099546554149724	2.2848268582580804	0.026089187827230718	0.04165550182994285	0.07300011314370691	0.22933339068691738	0.29752609166006033	controls
0.3787168359856427	-0.09645889951032728	0.20311379325568885	0.281975606332778	0.0040490548638297125	0.2294348337729395	0.4411800448037583	0.01891682107471556	2.3785744582331816	0.031136644920704375	0.08168130684326923	0.061850208069836196	0.33462168544296567	0.24135623353496571	controls
0.08676832448845391	-0.03547206060508619	0.20407025809798124	0.3427145875697867	0.08956112877548597	-0.4445671303074918	0.31603942121114037	-0.03003587145992274	2.8569141566073757	0.036910518883560374	0.03290822988342653	0.0568763528288255	0.2797979046278696	0.21443967060918437	controls
0.2479368124677785	-0.024183059657503114	0.4193997024371653	0.1853423871171785	0.27050472602100945	-0.4039196135035367	0.43053431575544965	0.024537930799438147	2.014961831124107	0.012215730978511691	0.03030134157056774	0.07553289074082783	0.25789160984886056	0.21982574257069076	controls
0.2317578312207867	-0.08900005362340063	0.417079113586299	0.14380411422828965	0.009815874737832688	-0.48822925658151706	0.2723680066680459	-0.0006368697271693854	2.3998649052207006	0.09024597850789086	0.08351596216370974	0.06263678781366325	0.11364394404824024	0.2446280262851383	controls
0.4449017224297773	-0.06442280165046388	0.26377025702094326	0.17945086819635248	0.2555970337872384	-0.34863736405600576	0.26207060537064425	-0.0720859508541459	2.205460406067843	0.046460945927799306	0.04322651388479269	0.07551302622536099	0.14780519396682493	0.23726123713294778	controls
0.24082228929103514	-0.05602529143132777	0.2730570499426133	0.17326118652536776	0.22333686307323886	-0.48961228848201244	0.41518590835066393	0.07075983448315967	2.536594371568482	0.04959071039335241	0.03581608299220782	0.0810430934023588	0.37878623634119296	0.12278685965109935	controls
0.44327091994383905	-0.0782363293397147	0.06573988223914726	0.2643519034688394	0.14162903606079594	-0.3820643908610974	0.26206670717118696	0.035375536456577206	2.8513107221856484	0.033373877265382476	0.07804703131774732	0.09939714296280494	0.3287294769628132	0.3976857721838159	controls
0.25148598207448747	-0.03958774021056055	0.11149624995321235	0.22046467902022157	0.12019936980412486	-0.3322956023014321	0.4388593108882553	-0.07937850323490998	2.3757323028805595	0.08676201316586545	0.08780187072184703	0.06299172617871206	0.12539145390377665	0.21373097630663257	controls
0.3926465520311055	-0.05160688011031378	0.20085315667215295	0.2741178071752365	0.056375449291879286	0.05147011036324934	0.2846340219663842	-0.046952470588309356	2.8547051058925415	0.01769054480671894	0.0396324392966329	0.09327284846045993	0.19088231561926813	0.3213271651866898	controls
0.31490948236064087	-0.051710795458141	0.4484528641877169	0.18491933852811143	0.23243553827748986	-0.28257500127827384	0.3487753132387542	-0.004339970612539379	2.1839522601170063	0.01786231810185589	0.04608248591698443	0.05136815629679812	0.17641044782710547	0.18799647976583156	controls
0.19625117004919584	-0.0667424119121692	0.198205722817824	0.3139739444187073	0.09406469225948452	-0.31703250846889053	0.41708558031572096	-0.08106146405733289	2.2911960054703298	0.026777114133892763	0.055550699976351925	0.0898040225936741	0.20647694610800646	0.3222050990874514	controls
0.2922582610718749	-0.07481065520424166	0.13150459588688193	0.2331515723842268	0.11584635965861369	-0.09013459234266348	0.2630530709377222	-0.02652695267181202	2.310416210720967	0.03958391326894463	0.056597937166628136	0.08329048026677821	0.12901333551325553	0.20943576457113522	controls
0.44599231187107485	0.03012594025804429	0.33420302803003	0.0070029813870764734	0.033742763602826464	-0.08608149428892233	0.4272135673758283	0.036804347769030715	2.121156246214357	0.022386963479299145	0.05179033227155577	0.0870321786079927	0.28549014467218004	0.20573254168513247	controls
0.1570259054915695	-0.008838883172060403	0.3424644852725024	0.1885196123003921	0.16331889387496826	-0.26233484380092165	0.3993695588023878	-0.11307782135663197	2.1217460381175703	0.07638867016807924	0.0286010049339738	0.09333377185300298	0.3029038040254132	0.2773016937586325	controls
0.3229740308319578	-0.04581116109665343	0.38703391130657605	0.39619205329724244	0.1884110815886454	-0.25884133255067937	0.3238967043706967	0.03147683641796739	2.211804235822869	0.0045998102995818795	0.0351122070517311	0.0978288654072344	0.33069357954366485	0.2481968895533399	controls
0.3386986972984462	0.05039952559065781	0.21459715003914898	0.1007426079134955	0.042148031487227886	-0.31212483991145884	0.22204136922672665	-0.011741852933035188	2.3766030975152903	0.07307763009463406	0.060133672394312526	0.0869188192617025	0.28149296933155743	0.1159789430992746	controls
0.25499202650433095	-0.03914018171012816	0.2510335041276513	0.10476982978638685	0.11922806229473383	-0.1995298767046773	0.40577274455137763	0.09292989613930679	2.1038289926258122	0.08682674891768719	0.07783479932494673	0.07992568014649022	0.18079667282583373	0.2109541831967227	controls
0.14768300629312656	-0.01095755917351533	0.27810825110757414	0.13272044259859989	0.3930313222225008	-0.4728625632538828	0.49116774015330483	-0.06376415996741652	2.087216801160664	0.058375834831021746	0.01886004102911063	0.08618210826249631	0.23100699299788208	0.10422532847463495	controls
0.31504499499957656	-0.046975533862662365	0.4273366723697542	0.061730392852638837	0.3133173353243514	-0.4200133530666512	0.1754150744697454	-0.012121284200856008	2.091860153576221	0.04916531626013143	0.07588421623930326	0.06515958472688048	0.15684355003162548	0.1579561160402431	controls
0.29220852694317695	-0.045719875291016905	0.11043730469732982	0.3174448830276622	0.09357490119055384	-0.47406457063315494	0.38041835515345684	-0.04637246718576027	2.519766896711959	0.059122280233399604	0.0703257426901346	0.09534095222249343	0.29273163692313575	0.3106545260914252	controls
0.1671278808332114	-0.0038274311007748902	0.4786995177736786	0.25118202530783407	0.17794472135434958	-0.23215193948984372	0.2066424600111667	0.047599853702939274	2.401240143992861	0.06995584716905279	0.032367639911343046	0.06269865512398992	0.2628527173647175	0.24918404035933178	controls
0.2545626335787507	0.002261940680302302	0.1500226128659958	0.49481393049289046	0.05219046833816804	-0.4602960825770812	0.14618104832404372	0.0316961746717317	2.198140334884338	0.08647073621043429	0.08938807739793736	0.06304221252538769	0.2135782274879129	0.33673031813738663	controls
0.4829386285720231	-0.07210765886584952	0.4178814027079265	0.11945246124055348	0.1115412012209029	-0.32801199327323083	0.3964455360743508	0.04171229484345774	2.7692654836947748	0.03888429923494732	0.05676204787172907	0.07243335082644688	0.17619175817730737	0.3382623768341161	controls
0.2876030261374124	-0.03192128040618969	0.2362512724594989	0.12217304895264415	0.0969426248837485	-0.39283388236307704	0.45696166640766983	0.06529995355846546	2.4664618552405555	0.057929328395543996	0.09245092276207162	0.07053285735914296	0.3195335975786968	0.2825816379214757	controls
0.2940641957081666	-0.04893794183169226	0.09468383068682466	0.17276678269079845	0.12908156632909332	-0.328166323549736	0.31412747533761365	0.021000405740962888	2.038945242588642	0.05039187623293425	0.09012139340702215	0.05991332470236499	0.17221813229524668	0.1152724489845884	controls
0.37913472030814266	-0.014759347870984771	0.31897887172093764	0.24419170369504684	0.08434977312599726	-0.2814965419337958	0.23945492520714998	0.0002504403823361187	2.220004058853006	0.004342464641939926	0.03929611012314198	0.06605383628375983	0.22711323390848112	0.18695789318143805	controls
0.1454265288751806	-0.026738316987496128	0.2754192031811339	0.1520068564944929	0.005334900936870779	0.22511438470561898	0.4949067285201919	-0.14191731185378492	2.3310635592607767	0.05789090237529035	0.08062397901990503	0.06564316507408806	0.12993493406584233	0.2992986535103511	controls
0.2418424855723148	-0.009322491003875957	0.2833524699943591	0.3514775373658999	0.2871650427877301	-0.47640087042769097	0.286503898129134	-0.07131570350252853	2.2863207272579187	0.08074989292575947	0.07787233774950986	0.06279847063095427	0.3490551046197601	0.34782006919917974	controls
0.43692272348959826	-0.08090848630122507	0.25454593039047	0.1475855111000757	0.1313594488649078	-0.2984872700085654	0.4553999421891874	0.01473431335553757	2.361084388662057	0.0571183507448669	0.06829745866512384	0.054896136409897725	0.1060819016711658	0.23016707711111797	controls
0.29389754232091886	0.04201643000036169	0.06318038423709646	0.26418950393036833	0.1548507887897629	-0.32890449402425836	0.44257460577211016	0.03152611528960683	2.326837380395019	0.03033579944349278	0.02858604743294348	0.06243826126696226	0.14370756121335482	0.12253659843134829	controls
0.31526347243867575	-0.07066926735517816	0.18600274381889595	0.088694074056804	0.1222342912308937	-0.36812565441134326	0.18276975307321083	-0.0203783000835766	2.97159517993585	0.07803373084817924	0.07429309052545963	0.0940364591158358	0.33575387323558	0.38253829222006397	controls
0.16013824130583637	-0.026355106668277443	0.3001178165900381	0.16602119206379085	0.05952943225818012	-0.3616588801694496	0.3347271179733228	-0.01011786250097647	2.3524224156324713	0.04770965801702974	0.08020955783511244	0.06825594166349204	0.18599272160630367	0.20876221564057335	controls
0.3613593739304913	-0.08412293224528555	0.3247796037854004	0.19874947073383467	0.29756424961509326	-0.3837260656297914	0.3253081261193077	0.0997139692361826	2.395294119007685	0.09738904123648659	0.09848855025371539	0.08978992650688035	0.12140794258419856	0.2004895719973447	controls
0.32033084272619566	-0.09205501177612678	0.024013002059539997	0.3202178815323913	0.0549723875514123	-0.016586876263958217	0.371781375534262	0.06070568107384721	2.15085779986927	0.0717531445669789	0.07755059362773913	0.06854342872968268	0.2741652804149233	0.28403213918766057	controls
0.40157867269113723	-0.04733078326392375	0.1423405354660238	0.304673635025797	0.3076870104706267	-0.4548907812149308	0.3584018397035221	0.0502829221065453	2.3355683394604148	0.030842140986054773	0.042660082335849815	0.09012266180138166	0.3328542339421622	0.1784054552090328	controls
0.13845131777967237	0.009318022423666248	0.21248072819068348	0.209675561227042	0.04186183229145567	-0.04450612086977445	0.17178350912058385	0.018183389732069625	2.975256719664137	0.06006084217314027	0.08966837938990523	0.09097050949530036	0.2169973871173954	0.2746048253084719	controls
0.3430727563885294	-0.06493198220245203	0.03934574208904576	0.31659676814253845	0.08577246537617178	-0.11335766790786125	0.2061309582982918	-0.0021625363097749163	2.5633516886951186	0.07698528699558242	0.08411306729052147	0.06845455028031192	0.12796573898984745	0.2880443611070131	controls
0.3295645010175722	-0.025720675410224166	0.1379753205857432	0.33508400094906593	0.11318064428860228	-0.21289918388361234	0.14061355706032963	-0.024148308606412303	2.3890579185480862	0.06260470066365594	0.034082526151636164	0.09105502957105369	0.2514994749082337	0.2857445191551149	controls
0.19866368636567827	0.06105443781015951	0.24251795097202636	0.12463059682473857	0.1142086347814128	-0.25976578522433125	0.4366474988464829	0.0393069997222968	2.4297344029188688	0.07459233502769254	0.0783822374248075	0.07883872252867567	0.17484451069467322	0.3646021432907626	controls
0.23766720024754845	-0.032360420381821776	0.19003728381905993	0.19366842933315212	0.10008499894247512	-0.0894624096107106	0.32701846148796004	0.022094142986484842	2.708795269655624	0.041404568763721485	0.012630529509412184	0.07006477474739471	0.22772017354012292	0.13749842326606562	controls
0.34526007412328774	-0.0019453918475790637	0.18834949843728416	0.1605162340201296	0.08337104600054752	-0.2945452264676871	0.2939580953938539	-0.03242621507765436	2.4556772012878696	0.044744586024006064	0.0654092968550358	0.08977610910880725	0.3048115886070572	0.17939803325048276	controls
0.16958296994086844	-0.025611241981373507	0.10540947274514786	0.27513772606069575	0.1918896604860598	-0.25598178235600166	0.2905771189207819	-0.027053330068120898	2.686739140320377	0.09170457485167456	0.04076529958230252	0.09573944966087339	0.24881197982412795	0.23840922487670382	controls
0.40370365455958324	-0.08898699227022913	0.109915704955728	0.12025962519848359	0.22180572266082874	-0.3180119507139765	0.404863851333197	-0.027647923454941752	2.2291922539775797	0.08156483669515062	0.08707275373910998	0.0838208476118799	0.39346192235064886	0.22647151293494766	controls
0.2953752688141882	-0.012853026867985513	0.430844214161598	0.19274763529513875	0.330134198458416	-0.42458922654162595	0.3490261691049693	0.008042206220157222	2.1881046262156936	0.028503529466247297	0.07608747055128318	0.07581792909539713	0.2676325971472261	0.3001423577704475	controls
0.4864708621494637	-0.0024958500156450625	0.17698639826065818	0.16456670063189477	0.043279339314381216	-0.33748263959994645	0.4091368500780676	0.013670705134528095	2.4648252953775307	0.014050013655937338	0.03159672901812505	0.08271725935430882	0.11966065243870348	0.22025436121425815	controls
0.40749353950487555	0.01811749125144286	0.29030404532786014	0.08147542524243151	0.0355956312171639	-0.0969035255982042	0.44456101112554736	0.006471870740685153	2.3014832555456497	0.08936797046328682	0.06790083541182235	0.07957464436459026	0.1849425643073896	0.3155385702486158	controls
0.2763672277941686	0.004203066768488549	0.17415848953165425	0.16229167582267903	0.004800131171259367	0.08110347152403974	0.4802525926076115	-0.11029745514946018	2.710652423460996	0.06480147815885096	0.06110571303413288	0.05403931776502498	0.10585549877074407	0.11383800400003943	controls
0.3128804119255425	0.05779571864010918	0.18174217604638473	0.17956409700293627	0.03349950357905082	0.038358426749214886	0.4785725492451999	0.04301983876763617	2.5458566677115004	0.03219616844290283	0.06778783501476429	0.05336627149053307	0.22994107794121177	0.3793987443987014	controls
0.25428934681718496	-0.0783529593806884	0.21614004726037933	0.46299940907160125	0.030493676133889105	0.06794271955168098	0.27607544609174184	0.034702696347490014	2.5167223700208328	0.046326827180748306	0.044580220146896395	0.0887515070695995	0.12242137386772983	0.35672124872745686	controls
0.13974404993622647	-0.05415496668032532	0.33811530162856995	0.17010206001710543	0.14900718513140376	-0.38490198973377937	0.264474026314246	0.011351449004537717	2.7197886327388887	0.05926156417823575	0.029055783303921893	0.05514229116073005	0.18757224371684494	0.2754388452962774	controls
0.37800663349706365	-0.03693436305376955	0.19486354435973935	0.06107091726722022	0.04323650976872227	-0.44587900310808193	0.18229766309966	0.0010599585821596327	2.623843834901602	0.08364666413554107	0.06934783589086313	0.05475855480737349	0.28158950199581984	0.18954064200062018	controls
0.304320375920346	-0.07216069312646618	0.4725969975512264	0.031552278497469416	0.30076370719649465	-0.3692486478106352	0.2838421997520903	0.0012974370579630322	2.012851151388733	0.039204928477444834	0.02493187961054647	0.060379364650631234	0.38056789923450096	0.1304903500610278	controls
0.26367833009344593	-0.04411553184420709	0.27005499654500104	0.15309125003394933	0.1032562869707978	-0.44159147792183623	0.30800818291368137	0.0429308132461622	2.1935635958856157	0.07055925602303878	0.07898239276783874	0.08143536991815797	0.13187616646635386	0.21946335460657573	controls
0.35910379775880935	-0.07002402357461046	0.046212932772783155	0.2436375592320244	0.26681899740245296	-0.4888221197965515	0.249122601036527	-0.008355999869553793	2.4958657684353995	0.08346798072695881	0.09804827223226628	0.05404242527374926	0.1330604364168683	0.3629832618551431	controls
0.3270045281379377	-0.09462845253433624	0.13101792887736075	0.32343548389171684	0.08093348968359375	0.13657312505921315	0.3542367729846426	-0.03129181648859365	2.7984904984122654	0.047913149760322155	0.053483061670300695	0.06331166004371987	0.13482421932451502	0.3360266421010238	controls
0.2568586116069083	-0.030977241435376408	0.2749052815638715	0.30574346996878365	0.09153272595568025	-0.3504120692135806	0.35562879919147905	-0.023636287477338633	2.1963511443893475	0.007563708918011631	0.06557870338954778	0.05187955084005771	0.27608854628246027	0.2597707171287089	controls
0.30141027957975186	-0.04465060221889814	0.14848742962501432	0.17711130308836676	0.027908405482310904	-0.12975510573513366	0.2282210244048559	-0.010756565963577292	2.6004081317382237	0.061476840949441114	0.03564670355662173	0.08004970291265054	0.2511664165492733	0.25886341385184486	controls
0.42068392240583596	0.030151289352775144	0.2782430665137545	-0.08146605341258645	0.06078897201480271	0.11366109886659145	0.282199526377572	-0.058037530162142165	2.624514712001191	0.05545998820033414	0.03706428085771536	0.09463995818554387	0.39957790667758436	0.12496799205685921	controls
0.24570532470762496	-0.04312641423890446	0.28272411988281787	0.11140385620479148	0.14267933844063607	-0.17181843788104573	0.20837680367677608	0.0140496108673933	2.925965484472693	0.09546132897303117	0.03388055569673322	0.08840936615714297	0.12605941429886738	0.35572483114963427	controls
0.42255970153462513	-0.06805039238618356	0.2652885141622899	0.13087834688052968	0.015620570474964457	-0.3359787439558185	0.27447132216228437	-0.03861670647076588	2.636017542252201	0.07726027561824737	0.048206445713524816	0.08935003289749423	0.1787778099364859	0.29007156611402446	controls
0.11458616525248873	0.016189070461082127	0.33588622826460324	0.38659716670726163	0.17535443043503013	-0.2578962842800007	0.4723483086833292	0.013632939815077537	2.1929459919308103	0.06754435469586519	0.011529359374662875	0.07836131337390144	0.20160041683693936	0.1466441005578293	controls
0.3690369065000196	0.04938686410290971	0.32818049539010546	-0.04605556789167922	0.051295787678614306	0.27114377766768744	0.3778054348557684	-0.08988645847047128	2.935834707714275	0.028367614409038743	0.06292553348569004	0.08933574478449859	0.2519679810398629	0.19304416766633753	controls
0.2523082094841151	-0.06760082430784478	0.19075463712450036	0.24338309705471342	0.05417653663199413	-0.1504332674688052	0.3392514097675386	-0.05371152857623972	2.863846571678958	0.05475507950389527	0.06275214070669885	0.06152838639141811	0.29693071296337015	0.3758101244590223	controls
0.4420745736062609	0.012950815731934275	0.4015395445636902	-0.0968554838607942	0.02873103627579834	0.04723678943173712	0.44404420847176507	-0.07914433579613059	2.5402355006936768	0.06760548797965579	0.09942849781408841	0.07056464468778034	0.12891167153712305	0.2690120979079019	controls
0.2598903097509874	-0.07804852031413084	0.2916772324301448	0.13727808900157656	0.22638684167566153	-0.2812565708963416	0.45979134733711724	0.007934762479385097	2.39959190790414	0.07131967715850993	0.08657551520102824	0.07888436776888817	0.37612574572407503	0.1651517022920573	controls
0.07805554287411295	-0.01440139581893046	0.2946600093778076	0.3552313270323545	0.13486402808723433	-0.3127889936093806	0.27137653161799163	0.08929789682702902	2.7737826733545528	0.07167501987898761	0.03158632380533574	0.08341103226876984	0.1468684100889767	0.26710237743618864	controls
0.49100896464561755	-0.07583092251224549	0.26779334628909607	0.32465401707969416	0.04542352675054241	-0.06855441259517706	0.3328745132025537	-0.025618918089143915	2.3602935697375362	0.01584568709787299	0.04569617706202517	0.06381004225241378	0.2674170466230244	0.2699176276137764	controls
0.1816944827655304	-0.050089140262740896	0.24945845887457507	0.06324545740558371	0.19446866629980336	-0.1836229346439465	0.3725313658157883	0.03066401131508636	2.9058182718892	0.031529587113707	0.05110354298814054	0.05401788514406252	0.15887531651290168	0.20783825252368282	controls
0.3119971176899734	-0.06311803019368682	0.14670368191000238	0.3085897899757925	0.3655128452607683	-0.42903850785868675	0.33418424763839155	0.016710002901515777	2.280151263541369	0.021386623076526362	0.026210560292839895	0.0917449798404556	0.1606390779077535	0.1369787388192425	controls
0.3094275850892607	-0.07559757501589737	0.274780734522156	0.25559542488124576	0.04839762250718009	-0.1564795916411787	0.2346854960944792	0.07905835761742303	2.14289571730658	0.013776043908848568	0.015152273026209969	0.063903338920105	0.23635310136071963	0.14998014286814584	controls
0.16128116355688962	-0.032137672490987854	0.0804101994952988	0.3884329505413346	0.020464123607424223	-0.35185876635010205	0.41324306292784435	-0.10867815825943473	2.541573951920638	0.046711214681041946	0.07968208185114263	0.08260933288365234	0.2866529016971713	0.31245085090630004	controls
0.2679807761620948	-0.07016741579816622	0.15356098250707625	0.17822994939553932	0.07872222082619426	0.49567820896385195	0.4870322788769472	0.0009989482110516028	2.5689020935468694	0.0687595219632322	0.096803144491598	0.07917828080826715	0.2309805297304642	0.17355868314443146	controls
0.17144418282794263	-0.05295392005635063	0.4176880931449524	0.2884365512076135	0.09485672536770795	-0.1280126265328156	0.3586580147293558	0.07646068116322756	2.723103565574669	0.0630396345959759	0.010996415343611609	0.09038467334165674	0.18474700006975123	0.200833553015243	controls
0.16925159074636603	-0.04774987783221395	0.2677393074684596	0.20045805460924637	0.010912675108038422	-0.0384952433977207	0.4784308989877223	-0.016165639377289966	2.5178039886466137	0.0887655371024966	0.029301836349349707	0.06834193594667086	0.26897668269519337	0.2261383808565937	controls
0.4709937972647167	-0.08973688066133925	0.29130586242943846	0.11524106692924782	0.054566354348620935	-0.022617272090335146	0.2589257852031636	0.05487829929610041	2.472100362066165	0.05468701665096676	0.056906472592594626	0.06368240092983433	0.11280224308340782	0.2864110595034638	controls
0.3693244604840576	-0.06446777536703321	0.2913028346675335	0.08643561396479132	0.0710874634412918	0.1937094897563105	0.3942449887087775	0.05952615381052871	2.2205267412502363	0.06187362369801708	0.09321312971040738	0.06683508690971339	0.17912657675155882	0.33043463963029357	controls
0.3277772118470538	0.0006182984498784572	0.3557106176230155	0.20403255788450644	0.08679473108090269	0.2643148187004255	0.3200184895374946	0.14637034763287865	2.3615432416633326	0.054625029721106395	0.019436191376237887	0.09323548380727038	0.35138482558804907	0.3607305260958535	controls
0.2528016747152218	-0.05129590240790277	0.29992491329908894	0.3079684069650243	0.3295030752370696	-0.3273255866228513	0.4290105404520136	-0.011917883484659275	2.806187698042469	0.07703234571946468	0.030453558861717207	0.09630978550082982	0.19589894474454675	0.28559759343672186	controls
0.43095346436543586	0.011116038763021044	0.3445649977914568	0.11386286422114103	0.032160110644605944	0.22228582454620843	0.3421869133835088	-0.14729542660735342	2.5347110967645823	0.08863097297317789	0.08995214683985213	0.07360565362444002	0.34848215774542435	0.1583840799561606	controls
0.4996401917941765	-0.04045011104665734	0.2147055368926122	0.23487499224654307	0.052644971660444614	0.16756397225394806	0.46355415184389276	-0.07998255815724634	2.493407248765607	0.03663758392127478	0.027994385973936137	0.07330356650098745	0.27067703519496233	0.22666613362671947	controls
0.3591410039184351	-0.03666824100870332	0.09040674182502546	0.47723143686290614	0.022732228047314975	-0.16255676751405018	0.2893333734488619	0.04645648431438868	2.9846116462982204	0.03138200517865201	0.01784467857485232	0.09279387570803171	0.2744731333945839	0.33723214549484515	controls
0.4404413255152784	-0.07178994556478396	0.15006473426052097	0.39458193330893854	0.06920308848953514	-0.13170759526475617	0.3279384538968955	-0.05473153724613763	2.243721081539745	0.05902295097569562	0.06195918119935878	0.08124906343586952	0.1845065260828108	0.3371486271343913	controls
0.36675598334511655	-0.07885158986123436	0.2031458713871484	0.11652529917551538	0.06021401753228428	-0.48672072830837687	0.4535102175560488	0.04402290851801936	2.3851533074717572	0.0624147454310722	0.08109230384941728	0.05214597897659201	0.1260968110332647	0.23950396633820897	controls
0.4774069100763121	-0.06558712333888445	0.3975994517897947	0.1167300808007675	0.07996983861539605	0.14344256816886375	0.4431750535747015	-0.19807358033269362	2.947120599161469	0.08839101419048843	0.022483692718860238	0.07167027560253815	0.37558483679947585	0.16701938618365877	controls
0.18335242765166565	-0.03331032276829526	0.05237212887035472	0.3258312115193924	0.06649710588967359	0.05235619065344227	0.47344542478340385	-0.006618454850147837	2.8185792025383467	0.09889163005142292	0.052158633445765455	0.06444995342858824	0.26308637425546694	0.2038611017927465	controls
0.3977634386309701	0.11505249869242543	0.24173032426816138	0.15676706756716424	0.17533823431416506	0.15816956363147067	0.47407341678192727	-0.11752529388360744	2.184244840002402	0.014142301208921303	0.020241813770026474	0.09395028500881258	0.22799550911398664	0.1677098472344154	controls
0.3115128272267715	-0.024964078105772575	0.32563860947034645	0.12251845860677814	0.13832176415768063	-0.44048247212207753	0.27872776662001314	0.005700443966664848	2.2902416061211146	0.08176170385959397	0.04401908798725263	0.0905423667337037	0.3592617823887112	0.3714576924046243	controls
0.3482960093803783	-0.08871499286635748	0.3090337595796234	0.22437237212512276	0.28509223238847237	-0.4650278881676838	0.3213887538874781	0.007586023556491857	2.376932303314516	0.09510114190421734	0.014468858807873438	0.09524568025488428	0.3140156281330285	0.1681104424084801	controls
0.47250410358569145	0.02620508505486757	0.043640620482442466	0.39817259030679314	0.01820765242784759	0.20620648089073906	0.42909574114798515	-0.02651385169283854	2.5270231594305814	0.02137800072357265	0.03727931189728885	0.07811099849719963	0.1510822258710011	0.3514317691854836	controls
0.40551899962209753	0.0035724635298828543	0.17884979879835805	0.34504327009460667	0.052722153695498354	-0.017967232920419185	0.4799648265057562	0.07681273168612612	2.259107695204831	0.010718740782510302	0.034852303787263825	0.07907173370400038	0.2529240238206222	0.31120124398794996	controls
0.12807402961852246	0.0006535791987158854	0.4138577733466403	0.1802450916046266	0.006626825292211645	-0.0012211559402691141	0.3820030527376409	-0.04534810314017822	2.450806745806621	0.07768513966342086	0.046725887520159395	0.05440497890535995	0.24203087310559493	0.3420941250801406	controls
0.44684352535109023	-0.06661467465530269	0.388008812729507	0.012723167682559697	0.1530640258604346	0.08799021782687301	0.4585965911609593	-0.08936022608202046	2.183378180037721	0.07370530368611984	0.05662851402909846	0.07390168129857101	0.1392668539633953	0.2553455239775627	controls
0.2105736383060302	0.016017590916641372	0.10729383706252156	0.2827253317666031	0.16582316528613883	-0.3302187721265073	0.4839858692064093	0.0031693609104051224	2.2726761380983524	0.06342726351684624	0.032748033364186836	0.09067112031627424	0.11646760802399642	0.22201067095181515	controls
0.3884466366533367	-0.03853975101714774	0.39826551513327846	0.2531398574509479	0.19799293452860028	-0.49357065463048566	0.4081508076528374	-0.11626943498922146	2.13338367391666	0.05487202208019852	0.030114263952240282	0.07963355646307428	0.11284987713344949	0.30784577970429106	controls
0.25665522514989364	0.14603685349898715	0.33460211921777244	0.04040277200228364	0.051808584591511685	0.23406806657126644	0.47543249660016074	-0.2214928029876342	2.577942675716202	0.05417672548744523	0.0652826873057667	0.058374833083746	0.31533434338718147	0.18438082338677417	controls
0.45068995094972136	0.09060803226937575	0.20386870441426208	0.2624251396094431	0.0024104094355632114	0.28943293923110314	0.3842799431839496	-0.07544822470115878	2.9884130863731846	0.008520452603125757	0.005631332594559415	0.09563606039839401	0.35847963941572963	0.10850440330255255	controls
0.3149725761309303	0.009177981394628373	0.25436309601865126	0.1301374936087727	0.04280324637695577	-0.26634827539319683	0.4738055126094432	0.12876926104827624	2.616194576214957	0.08744133298479105	0.052811394867593904	0.08752916064641207	0.16094061181340064	0.1651989129823586	controls
0.2645451659312667	0.012581191641288191	0.09138684747546363	0.44103750580170853	0.28538875672528136	-0.32887961484179734	0.2502719672207878	0.079236338315367	2.853374842235686	0.021466621914830942	0.012138824342721104	0.05248837472423758	0.3915350046393734	0.1315347463047649	controls
0.30274747237011135	0.05251617517275442	0.23500644048283117	-0.00013468788690200462	0.06665719987001131	0.18555708589204137	0.36545126249436666	-0.0417945031139603	2.6753916421543202	0.03071232618071068	0.06192865510093064	0.06571328861076432	0.25601642816694464	0.1766554461588307	controls
0.3488976571750376	-0.08778716598021871	0.16245383491586593	0.20034139807071522	0.14421527576522222	-0.4904764647867697	0.29847140486697465	-0.09402667260254981	2.035583353485409	0.0665415249649099	0.027166723851116747	0.0936137432279607	0.327974867770953	0.20618089197390352	controls
0.19726314931432837	-0.009969771792140642	0.13924039810791083	0.15554129547937726	0.2739531671210944	-0.4607739786405717	0.22497610474034752	-0.0038490154182488218	2.5825061278945416	0.07558772152428227	0.08751915106277278	0.08573807418750172	0.33677254893300734	0.2715755351404052	controls
0.31413874438353123	-0.06408462284353862	0.1683841454571	0.3996300037036074	0.20597452787416448	-0.21071022673984519	0.20551822301089007	0.0030060385638699914	2.081271285820607	0.01488012687829915	0.027890351713766467	0.09424825424775586	0.12844434055755086	0.2038281387774688	controls
0.21130147783876105	-0.03763482437599317	0.14139321604330815	0.30848185477628404	0.1854913199530482	-0.17001613033458302	0.49592907584187956	0.11067419546519339	2.861025947228762	0.06317624788199186	0.030184415163491428	0.05291986385701369	0.3060315504145669	0.1928352749447194	controls
0.26043874834483116	0.015685710831800655	0.15618100004557448	0.2855582581184442	0.17867748235568115	-0.4053754532860608	0.1722146162243455	-0.07092757548201	2.5559297151503864	0.028993549460487177	0.06455746304296864	0.09431118994951741	0.29461577576287323	0.21240593659327112	controls
0.25714141950545155	0.07149525672985885	0.46154051616143255	-0.06979954438457234	0.01608228908791654	0.25983180016761354	0.4586449443544632	-0.16224619295591008	2.5445559382461407	0.07105764745013525	0.0228783934013864	0.08280187291611013	0.24090987227142543	0.11334531845453635	controls
0.11575181216000117	-0.003888504080285536	0.34047664047442744	0.08611366237016271	0.12847552579620522	-0.49485337820677205	0.2620612877165351	0.010715879298210785	2.3475363964633815	0.04028923649850276	0.09923931849246899	0.07250547284546684	0.20215599030813217	0.16999338186043444	controls
0.3510659240898997	0.0011230874904234363	0.2793381476004956	0.10749263992992426	0.3115572266711085	-0.38626636647253343	0.39543509883288336	0.03419649981989106	2.6971118529330993	0.05998005804868196	0.06499344194967945	0.06141870935224705	0.27870012232594565	0.31424278746979	controls
0.45787678071753923	-0.04736877453580102	0.08157533712394816	0.12449764965315609	0.056362862325821654	-0.3264742744683585	0.21596106258034628	-0.009978460120135497	2.7180766938554752	0.04502431524709976	0.09167265345501804	0.0635308967231191	0.20199242658208905	0.1367441016607605	controls
0.4034434793344235	0.06465943414137963	0.19017075077836126	0.3259036584515117	0.16862652653266808	-0.32276598541468915	0.3677783656398256	-0.017685233305665585	2.1360479797444394	0.0511361959147824	0.02477617225521541	0.06852108626829748	0.19443872038333376	0.1777471338327893	controls
0.1789564999461244	-0.013558957002711253	0.1949187809216593	0.10075677691371168	0.2573179143738676	-0.30482261536705824	0.40075550251499875	0.022229841236538463	2.8995173924852633	0.06115287533136694	0.015724599092807878	0.08384070667896037	0.24373087001383997	0.1376161418194682	controls
0.32399830445039945	-0.03316944798026343	0.12525110872323666	0.4384764062333942	0.0595307972114402	-0.4837743972360167	0.3648897824988222	0.047115718555252095	2.6627855657667627	0.012961506257276597	0.03181241797602306	0.050908779753031194	0.30983477238116114	0.35860880222746416	controls
0.19596156185563912	0.0001465205324965935	0.3235147568238039	0.17918009157330753	0.16623779341771355	-0.3498777429038518	0.434587375110769	0.01822314206606919	2.3855207173765227	0.06628118155680811	0.0624194890459997	0.07991134997860166	0.2584206578315664	0.14691533672224136	controls
0.19676426763072272	-0.031189350571808393	0.37559826914986805	-0.001086743734791118	0.01588045111875857	-0.42850935668776263	0.275326200911453	0.033233561371296245	2.423081368040928	0.09583718069482476	0.07014206215026597	0.07668387804735977	0.15815647497635837	0.16641890060392045	controls
0.352874883787868	-0.005080330539740156	0.04774531270539489	0.18025656462389608	0.2868995661920929	-0.4934378607698257	0.38369878592352363	-0.013099277541424932	2.750887959424667	0.0428580076241583	0.07397149795096347	0.08966569186812365	0.27854061448782214	0.16367141912874406	controls
0.303848877923226	-0.01875331003566859	0.1593369395200298	0.3312379771882771	0.18977696816652329	-0.1853308244735835	0.37662053743117657	0.021464811785388255	2.3472102865810665	0.021630861016681758	0.07615839244560947	0.06806977198333507	0.22226495391307802	0.33976921902659946	controls
0.15232717944507584	-0.006572579106392107	0.2548358957615494	0.0634763751350127	0.15068862454163678	-0.2571005470420265	0.37849911844744777	0.07295200696952144	2.6509879796385585	0.04440186063285537	0.03694179933475502	0.06818017639177304	0.2175012012527591	0.11896967601906444	controls
0.3962741134988141	0.025381529127825396	0.33808558179055825	0.17072218947240597	0.20998379323300273	-0.2722523965203816	0.29092536795010404	0.013954053763329421	2.1426563253085527	0.05900142325478665	0.022057982595864223	0.08571369850777662	0.19135721071054956	0.3283946373418589	controls
0.2041664305212659	-0.020644415801362663	0.20507909799912805	0.25488045555885014	0.020290272795543032	-0.23741009284780354	0.18664447661967593	0.016231529404314854	2.7290931870760153	0.08856878279054482	0.08705832798051982	0.09316562104556844	0.2278874679101729	0.34274047617223014	controls
0.4017090726706806	0.10330218490826153	0.2368406200877768	0.1316982522913697	0.035013062560388324	0.08660805199539642	0.39514732016705184	-0.07238824533875478	2.9367330899005393	0.03977767608625328	0.026701930153987617	0.08860632266815703	0.351209367969175	0.18104433518809834	controls
0.14935265417148624	-0.03205021384654308	0.05286414043505493	0.34392807556730354	0.0792654078651586	-0.06476859356804913	0.3378900566332734	-0.014331739404961893	2.9333524451245436	0.04978992254755658	0.013962165767415713	0.07225187585142324	0.3260735988525191	0.1118286721820595	controls
0.20323751235001875	-0.04409624892384018	0.4689305948255841	-0.08956428451443396	0.10511179989582851	-0.20900891689039452	0.4130001765471273	-0.05678218499101009	2.5514270236212697	0.08046089956039815	0.058754930172082415	0.08678240585246395	0.2799783473220011	0.23030778048878098	controls
0.2126615497070916	-0.05904870223693726	0.14862242932212788	0.2569242179459227	0.012429423628365091	-0.47145538822727623	0.30319624031854997	0.024302435612936282	2.4436083826837796	0.05959882930616822	0.07778529987237871	0.07056207805522591	0.3458405434915328	0.18558075069550412	controls
0.1874955424046481	-0.02856108315865693	0.3661963704130469	0.26762674920199825	0.10006776500970224	-0.21722498974080764	0.4190091217716852	0.06732461250421867	2.2663984665811148	0.05165876184830528	0.06278204001570561	0.0753742168134589	0.31662239977900875	0.27553468662646685	controls
0.3581784609638907	-0.07587548672616246	0.20486554385435266	0.3381685151784084	0.13820602923630623	0.021489684616028237	0.41170972065156997	0.002618579639611592	2.3211330867145694	0.056672075115366566	0.09762146690094163	0.05845519416391993	0.25862984397283667	0.2133804781130289	controls
0.24030737816138248	0.012184174883876867	0.27380690238066296	0.2079392829150823	0.0007120539939604164	-0.36855927161769364	0.38204465156816453	0.0019586839184936138	2.3454615779304673	0.0974664915043619	0.03967329002070859	0.07302690035019646	0.1492563178545251	0.3120159996066383	controls
0.3137464525261969	-0.06537937938916275	0.3971780816001015	0.29135920895333983	0.010787763191836587	-0.10316681802415566	0.2885997718049167	0.034879560838920375	2.5009009941106832	0.04988592531629856	0.02535402786656163	0.07166836677221732	0.33301532648140975	0.35512951688534844	controls
0.1742105453398414	-0.008850350570553833	0.3500543446727892	0.2396145446682475	0.254546484589286	-0.2892111426824609	0.15566799245633417	0.06310680459541718	2.4017937420593505	0.07798738391879691	0.04001397617540305	0.07136474347055519	0.3533288977830693	0.3243500200538533	controls
0.13889325678325787	-0.03927556764587253	0.14820803448170902	0.3968068336664466	0.13703031701203072	-0.46721881954652233	0.1677585365633424	0.045090839448421606	2.8050348041463384	0.07379971656691174	0.04775798307312278	0.05035206012338498	0.26181706969990143	0.35450182185075524	controls
0.37729599344455345	-0.029108606611298705	0.04409479162484262	0.1855907024207561	0.1710285509617386	-0.32830020299916035	0.4418936034099655	0.012524136934468424	2.1594393394487685	0.09054824200427264	0.0683195279849236	0.06989577065986301	0.22910709654838157	0.15317811035461873	controls
0.48211461740974654	-0.019714681534772363	0.2563204762732725	0.1200269417659213	0.41160572106205295	-0.404586506753914	0.2272811578863817	0.056518022310558566	2.785777650059476	0.007577656438228109	0.03395357375639277	0.06263417808935279	0.11803352207736553	0.22092479173678853	controls
0.21872299033772086	-0.03491360083382537	0.39734885370067735	0.1867792550910964	0.09613878127086202	-0.09439819233453955	0.3588388110118233	-0.049725274397861355	2.4860770918763424	0.06355170350382175	0.007956200476214283	0.092120068362416	0.13652530073114927	0.1647087017586934	controls
0.39594487459199934	-0.08329212260515917	0.3438003969536863	0.24370563133686665	0.12117172648693579	-0.24194268126058593	0.27325076824090866	0.02124310040558379	2.1164816991898854	0.050391724592728324	0.05094495315164695	0.05549771188882152	0.16730117977413828	0.36423626027552475	controls
0.38471371218209266	-0.08715867139435754	0.042500650066668644	0.3033003334631638	0.09071726954449809	-0.09669976601591024	0.43233677028299	-0.007077029776799629	2.061692030795469	0.04628938846612599	0.06215494644422246	0.0724960680717497	0.11610814974798445	0.1271865075480202	controls
0.40027178951242204	-0.051190071174259645	0.19293918250465636	0.13503904772166347	0.06852000293319235	-0.21321796462299566	0.15824904248055577	0.05319251012408976	2.6181748004514467	0.01353630794791847	0.031640653145792424	0.08759509254446686	0.3613578600370182	0.18493059104293746	controls
0.3427619921081365	0.02583832726761104	0.3827633984666321	-0.09220837766955972	0.006398176855902035	0.23065405192357813	0.3634969718069532	-0.1323652957983737	2.8655054744048485	0.05261368741973667	0.06408593493656078	0.08920024808718383	0.14106707575911143	0.34593386718067826	controls
0.20390420838861684	0.007072788352822211	0.23712363015489757	0.12477308151186088	0.059554815799935774	-0.24876250510657028	0.3724732405484567	-0.011432457116627943	2.189054250299704	0.07334924113217753	0.03981374855834389	0.08504313358293114	0.399795262139555	0.3444896480842054	controls
0.3237880240178052	0.01633265694255427	0.29429324315248107	0.14398045469255052	0.057482147987571314	-0.24867477824640005	0.2755827751191893	-0.08510648851517533	2.0984816789884273	0.05677490589005792	0.09373117836936158	0.07530771177461357	0.3424666895669287	0.2848475326087037	controls
0.44127960618970696	-0.08730238826490669	0.4019692344879122	0.07120083774061772	0.01897012399757568	-0.28721018380531804	0.34748700579550185	-0.005098164686089764	2.07374197534248	0.09682622701205493	0.07357707928759283	0.09362698138031121	0.17840311586456523	0.2557167560934429	controls
0.18072109276969442	-0.023437030216152902	0.3777664958867287	0.07097937788028698	0.1962286966099591	-0.21128483865399156	0.3429645077579442	0.04966308743268168	2.9834944418263394	0.05862566087592287	0.06624766525576287	0.07684295316669683	0.20282950777909042	0.3262235990986484	controls
0.2606020954728133	-0.005442332887657397	0.1718049899563628	0.16385034859860395	0.24571579287600437	-0.4097882119047624	0.4950575156334744	-0.03807292834971461	2.2378996787180085	0.03459584924885667	0.03313603420682528	0.06541334846581093	0.1949505152053581	0.1027284688704673	controls
0.27302158218234585	-0.027910699933488194	0.2317609770052653	0.22021842900853936	0.22381669008202731	-0.30875861080247435	0.20912579366282322	0.01608656849665408	2.4373032404770574	0.03836547814040921	0.039316334404373814	0.08354769254485897	0.1514065442187965	0.1301709087852263	controls
0.4277975123615405	-0.06473688342530826	0.20805699408735295	0.12207300870076623	0.1588732359195092	-0.20316958478543212	0.16562707698747928	0.010793300143019414	2.1095644047402686	0.09654748881708831	0.09259637487180977	0.074499492945497	0.3375065782300396	0.23138144073634764	controls
0.3323473469429748	0.00526796266254044	0.2422050861833706	0.3832597674630522	0.12205195549704007	-0.08922702039829924	0.36648165117463705	0.0019068196142745034	2.0171771268265104	0.05283289506865382	0.07035663167053657	0.07196931918359771	0.3831197229450485	0.3056537292662016	controls
0.39590434676250497	0.046426703522261956	0.4192007612359596	0.31269811428593375	0.1696112538039135	-0.2941164515881874	0.2503787807020967	0.016860448326152924	2.463451480004704	0.01404525911978017	0.017836230347996144	0.09420941697962443	0.1958671718033657	0.20784276166124932	controls
0.34250667296051784	-0.017250021592863176	0.3116278822694013	0.025982053236938397	0.06181510955451206	-0.3924539847524031	0.3870741117494484	0.08744253799874241	2.4934403251800092	0.08607130778810933	0.042490250898310364	0.06860498315980651	0.29906486312322983	0.25171325130141625	controls
0.2805294254989691	0.021613002437286016	0.21701051169388338	0.06674722277965975	0.22340609139994727	-0.3164242325318482	0.43452130715860665	-0.07766628083483651	2.548617652239607	0.05551054453563754	0.038370331299263094	0.0842219978253909	0.14040664944726017	0.1039861346487737	controls
0.1738538781125606	-0.06611974066273692	0.29745790455632526	0.144273443294598	0.3332418613370599	-0.4687692296486311	0.414179889971934	0.06474316616865476	2.764647720468023	0.07979674286561789	0.019613328978758466	0.07137158406658688	0.2684972218757587	0.12063170863246953	controls
0.3826742170462826	-0.035008490833711194	0.0519670386701913	0.33801498043978795	0.17763375849541058	-0.35040849241131117	0.3581028237733777	0.10322231210407146	2.2930547846635663	0.047431653978380915	0.032375028552684496	0.08041369333908113	0.3810824555816542	0.2767605871669264	controls
0.20677630780740325	0.027214363331783314	0.20840023252671658	0.23476981510974304	0.01141725210698037	0.33389803285677216	0.37871446774542905	0.28173616317154637	2.156299859286826	0.022826858468483868	0.012613596265377953	0.07876478577258308	0.18852340268959877	0.21861057670788558	controls
0.26643353750388266	-0.060432845650006624	0.18370270920152482	0.13400095207258336	0.13558317580946752	-0.3005838332199819	0.45717374549174744	0.044195551388855156	2.3254395977046927	0.07651018992650217	0.03690248635056827	0.07485459804959797	0.1682472563402035	0.16901262321846117	controls
0.08748559160394395	-0.014058102625114918	0.0357560064132703	0.3895174951402037	0.14141153925256855	-0.4882516111576689	0.26089790812715596	-0.03824263333462	2.5589741347971473	0.06179155472463012	0.018024970921355764	0.07276008360148695	0.34057310370314964	0.2674354567383002	controls
0.37154029236434977	0.08722273340637504	0.26486967161043695	0.17704382149113634	0.019899709881424317	0.1958325036941291	0.4697693171169872	0.022473645991777882	2.3820040793151915	0.026078457364431026	0.017034718792342435	0.07596266665469835	0.27529405924503797	0.18685281008706317	controls
0.2604401696908361	-0.07360072539532639	0.4495308384592699	0.41557852104963994	0.12612834713210508	-0.22906192248876828	0.1917600612408636	0.006413346272807631	2.5170622544814147	0.09071494103387222	0.01260034320256183	0.0951625543296186	0.2682130219049128	0.28409844243944127	controls
0.10396358548029543	0.09828149243195766	0.22287310091380094	0.07075133324930792	0.0031915503855979304	0.32516566492833365	0.4131318821992903	0.1097720202051807	2.283357006344922	0.06122798824566036	0.07629562900581047	0.06048245119979133	0.1283441743671026	0.16874702112455087	controls
0.2581939362626262	-0.06337339778468054	0.20453822779282446	0.11134306010368455	0.2982241299714741	-0.286073159234864	0.3908869356119251	0.05683619215313918	2.768642738388578	0.03077351232835554	0.021715061743637208	0.08969852663335344	0.34224651157505415	0.13090773491679739	controls
0.39283942179037207	-0.014673526554221446	0.24941193913948784	0.3830715206590265	0.12584251905665855	-0.15830375678374492	0.1850244127906025	-0.0022207309478471937	2.3991161190371173	0.07473597483818242	0.030293118767706295	0.09608404796944339	0.2573062899721976	0.2323162115751396	controls
0.32698519659677366	-0.08042191858282495	0.2103952575418579	0.2667949830113586	0.05267308027791349	-0.2761350330678274	0.26931955111852435	0.019276118188514456	2.2386315001550554	0.03395589617377726	0.05779064341647762	0.05202864717935983	0.24971745940685353	0.24773529678617462	controls
0.19357631786230511	-0.06273850285207924	0.30118048338815107	0.11406202765891052	0.28619698603867505	-0.4576656665309955	0.3140867272053166	0.029947043556348297	2.4998714838148075	0.09156362430679073	0.057937930342856214	0.07960202160885832	0.3930800679350068	0.1529629671858686	controls
0.33423793518232997	-0.01767123732420718	0.2840095805706433	0.1590944839403734	0.16774647061301468	-0.3243785539515867	0.34992009594957535	-0.004359836262526794	2.1598241755924574	0.09611357537016335	0.03830231025627381	0.06894204586527328	0.30557623711919424	0.3341989629265095	controls
0.4147964133516588	-0.029281098906796334	0.22321317045826444	0.11256307036459104	0.19227766057125265	-0.1929181584873011	0.14629232145766666	-0.0045200015916626625	2.550069601236576	0.01904044228063388	0.03664013107119515	0.0639349414801314	0.12925402227104962	0.2917013844373816	controls
0.39977932956137374	-0.07063053096777973	0.3653104550544364	0.20347523908506174	0.14837840142350212	-0.14743494783320907	0.3647642400075872	0.06672545679431847	2.378626162420578	0.005970736864308084	0.05209001223491995	0.05995039173131932	0.18441198667154812	0.21623339289815433	controls
0.163140347139208	-0.026163148019938846	0.2853045091312644	0.4285212065285027	0.08228976478866788	-0.477211820591866	0.2894568526034611	-0.03977973635313779	2.473462885535968	0.03005177943461992	0.03340500608273942	0.0737653944691512	0.3427277804388297	0.39818057604216706	controls
0.43760312906263527	-0.0751915384265596	0.35363453436150694	0.009654705209267443	0.19687916234244213	-0.17108143926721434	0.4676502345826501	0.0710472667180315	2.205056512530378	0.07930497225097602	0.07038052975629092	0.0812192226821289	0.31614867542963593	0.2103154039849703	controls
0.1828218016504447	-0.016486498328803445	0.45254174085485527	0.02378052801889608	0.09034038342356122	-0.14105001878599882	0.45061737331624796	0.02570625238388745	2.4054635125818358	0.04765019813797137	0.06368883143336487	0.050038886434684425	0.13062767690680221	0.23397297224178076	controls
0.21896831186379434	-0.025063378868598978	0.46265941303978547	0.32727700364512935	0.12503209543102806	-0.31123253228282705	0.32119654908248574	-0.028711092433581165	2.6273283582842035	0.04661703973153925	0.022241166358556885	0.0868345393388891	0.1287533207406821	0.21443704092452107	controls
0.25927384753269517	-0.03723827765986841	0.3297667793854126	0.19345897588652747	0.11907398559738713	-0.26683264837220155	0.38702885596121883	-0.03540409156848396	2.5305551018706502	0.07714330737688048	0.04219961429319112	0.06329019579170708	0.3092247749926942	0.1832735372770723	controls
0.4797934727871064	-0.0032211607054204797	0.2789617551632262	0.12482798351219987	0.0001998121651348994	-0.07436804149476417	0.3149104906759557	0.00777182746553285	2.600258442603488	0.06031281152226058	0.040748625466212184	0.06071623643778725	0.27595539512802175	0.23520061394865127	controls
0.33572340862788763	-0.09361969980250637	0.2964915852439054	0.18205000495133633	0.14502578672997601	-0.47371899953241037	0.27898966868353664	-0.03145980967551119	2.7618472559254914	0.035338703567308026	0.06655293747852431	0.06673493277065992	0.2954829325997611	0.2724920837448321	controls
0.33884088253304334	-0.06461916657053239	0.13771462301649276	0.3839586645302743	0.13974599794313597	-0.43402192934191175	0.3736018627447932	0.008674416764739346	2.5974528427767827	0.014417034418549256	0.05195254187512402	0.06369579954848076	0.3917839179577626	0.33014674256383325	controls
0.40437423047439147	-0.06909708129716466	0.17820287676661803	0.23298047802936311	0.13726259036437843	-0.4889280700508738	0.42027439903825753	-0.10340807587322007	2.0110811482000783	0.056798026476461275	0.0432264037283601	0.08095224342916221	0.11526402695573304	0.21533094692111077	controls
0.2527858480939859	-0.07795390308444056	0.1134845079076296	0.236311424803328	0.18943235680069814	-0.37429062393491136	0.22446434435905055	-0.017339256686050353	2.305791907478012	0.08507568235993845	0.056136080292207256	0.07851161379758857	0.29971982631891003	0.3892341161600204	controls
0.18278704109703436	0.0027919973262784947	0.2886462237256631	0.364397332023693	0.14493258561402209	-0.2397879048132809	0.20310990197074857	0.029640770057807835	2.196023395721321	0.015326729579357622	0.036811241017012365	0.07848880207971821	0.3605039500435527	0.19405521748224877	controls
0.33612518928267704	0.020682127360194667	0.3577282970746909	0.34340158206777954	0.2760937407621209	-0.31729987677912624	0.42094315668773036	-0.003655564450166404	2.2363730433459184	0.025571280264787045	0.03050030199109667	0.0700634877729535	0.22793436018381863	0.2888037101668873	controls
0.3104731254459744	-0.05339087847768714	0.28590099826524484	0.0486009094975304	0.19643495132734975	-0.2219113354199778	0.45805010194675205	-0.011202089837705848	2.1617408363295345	0.051059212666192406	0.018489274098593165	0.09957899048830843	0.20892616889518517	0.12206247185847222	controls
0.13916824313304824	-0.05789706145380964	0.09209298240962764	0.18406899485520448	0.1706513730510831	-0.3666921234474228	0.3715869959311503	0.05970930477572928	2.4437981671070754	0.013498421791628861	0.03815463798348181	0.08565900106523022	0.20455185410837193	0.12765880507321908	controls
0.34128391277760983	0.0357957624407388	0.36981693956681483	0.12478566540065203	0.3825210807564574	-0.4911121934523589	0.3471945293798637	-0.012483571487182703	2.5210531349320435	0.08651275692914315	0.01937027580557531	0.09111614501913363	0.31518282409764714	0.23253794697184296	controls
0.17918732757589462	-0.0318459714878995	0.31675265814812703	0.17651979509106458	0.025575593031488833	-0.4249264135123757	0.2167145450124685	-0.010546949355865767	2.019542014391206	0.0640459238772408	0.0656210797656227	0.08355912324509553	0.1731778722261944	0.13790179515818973	controls
0.30076161214672187	-0.0641420730974353	0.21201303206718167	0.06936444525324229	0.20216862192795437	-0.48973587154342485	0.28886080199687464	0.020300047930256845	2.6948414894831325	0.01838444821818954	0.04545986249396777	0.09752229903017139	0.2648211861656773	0.13230468655948266	controls
0.23165707513071296	-0.0007756615638378275	0.24343996991171676	0.26701122791929555	0.07818853342807247	-0.39621472925959567	0.356233710501906	0.027884387902496977	2.3304814483229035	0.09390877893169453	0.07869989119000845	0.06129563501506281	0.3773987561222978	0.3712084398539915	controls
0.17918474442354065	0.06725115738788316	0.16539650415151352	0.24881353200021278	0.09237193960849954	0.4028380668500638	0.39959981980142223	0.22953439059860076	2.2659723459446557	0.04425531866623009	0.00893494556991018	0.09588435341673082	0.1621292183869747	0.18974790048238743	controls
0.27942237322275487	-0.026804144377530613	0.13530963523894224	0.16911350982272255	0.19736374985994534	-0.3169351300069755	0.4634164038336367	0.06965078718780895	2.7148498415264974	0.0770511252078456	0.04118604288272108	0.09458051627278871	0.3577815889790017	0.22683671676401806	controls
0.23633494349432202	-0.04898896150238928	0.20120631289005875	0.2576116082679756	0.24864283332766704	-0.34438433793917544	0.38070319408339154	0.07352873707429243	2.8414739533272684	0.04847889960984414	0.05160134450449092	0.08732091921739459	0.1297773582195781	0.3406056308134905	controls
0.34429645221428345	-0.09690771815965668	0.18545681348669005	0.27458353986126327	0.039204163623834665	-0.20210371625074763	0.24046282841953867	0.009682933831068656	2.4104762254869034	0.08135771298626346	0.06988723781130869	0.054813096281773555	0.23187969783934234	0.21327459695812503	controls
0.3348615193410169	-0.01804614617411852	0.19311870879458745	0.32403176348123586	0.2198070976229324	-0.3115316744676151	0.3642259372777354	0.013778252474458581	2.2662700039120023	0.017745686096810775	0.024099395732261848	0.06544507772068552	0.21286722959474233	0.16281931440991992	controls
0.10111232027027883	-0.01946065145571638	0.3182560155199242	0.3180145513019364	0.007103613373672643	-0.14316764576874394	0.42836002570806797	0.0045100139736088465	2.3380663365490864	0.05745350366858554	0.07798578912513475	0.08236689813855173	0.3117766102910024	0.341882514879555	controls
0.3192326491814393	-0.040488997539912586	0.09690099042249121	0.3575932461186995	0.09868936184129211	-0.05966029946724079	0.2749491435360959	0.014142375599279482	2.392251530005348	0.01646356240772849	0.034453412284011276	0.07318206303456926	0.19441464096036218	0.1164004612501307	controls
0.24426741420383594	0.01460084607297396	0.2574695473830807	0.2814042243734837	0.09389292317086609	-0.2889226636107783	0.4257578848406669	0.0041442973048258225	2.8316601058834845	0.06987269699291282	0.04098091554270565	0.05984119061886878	0.35207035315134355	0.33849344175727114	controls
0.3663643570817237	0.006993471871901543	0.23807916224288272	0.0017566948641497791	0.03371025552366942	0.14786084131824423	0.3199532718480306	-0.10395898481810037	2.1365547538005782	0.09212725090447078	0.09740409392527324	0.05910854559825821	0.11134699383727355	0.14221344863176688	controls
0.3385704989314934	-0.06409354001396797	0.21666076483014488	0.34875243419092394	0.043051374377784585	-0.2687086360630343	0.38124142122038995	0.003778152741844988	2.204382185311268	0.054935485831117944	0.06985099139077666	0.09884296441587492	0.39207285514523027	0.3005983127488498	controls
0.21894421800365801	-0.002624663851826678	0.04962289143783925	0.19350176915755007	0.23134438415532582	-0.3534702503347684	0.36124156155036935	0.03631393747636203	2.745499466710725	0.08457958852968109	0.05914783674690044	0.0738504292137358	0.19392675054498537	0.13733157395289464	controls
0.2984616029223446	-0.029928714186256596	0.2173496144011849	0.22573981517460873	0.2990152499267545	-0.305737947135252	0.20113477498497623	0.012039704853577724	2.445493993673497	0.07272395407251751	0.06442793346425285	0.06767229747725091	0.24048009631943779	0.3200627025201656	controls
0.3829938085716667	-0.012595037409833601	0.22553454381889573	0.2763408051039057	0.2003831562487755	-0.342653504375218	0.30292353163955343	-0.04277633930924698	2.9211822769811615	0.047399246332822914	0.014057927921070213	0.06519545429871748	0.3052094294929268	0.21444631698561228	controls
0.36713988456755103	0.022933277877773023	0.11547964350088936	0.20077772703385868	0.036365865712803536	0.1424078149103123	0.29491339975703024	-0.028606849872390375	2.5282582370086955	0.0838456862178068	0.06245996526703229	0.06004146740386116	0.15358512025081764	0.2018979002903677	controls
0.17916560988799174	-0.019363025070747032	0.3095189922953688	0.3660612506902615	0.15596151082351453	-0.19221210437414707	0.2649557072038463	0.002081549841663628	2.3922465690985613	0.033188422463014115	0.031713207738123556	0.08011505249372931	0.15689834806521985	0.19522335890434697	controls
0.19532671450016412	-0.014426963115554494	0.1648692761215508	0.09689764661286378	0.17798836922701647	-0.307458255186257	0.4116669217841397	0.040058141794172025	2.8620186624043535	0.05424609553347123	0.045348276303867556	0.08675156652169141	0.18350118711254737	0.2111647830388534	controls
0.11320448411511433	-0.010768679740862847	0.35062627783020706	0.19266184398803865	0.1730334392460127	-0.30746823863687417	0.24891347466987357	0.032743898915114804	2.5388382243248158	0.031906599169327116	0.017807180852458467	0.0878137520603069	0.2912605638109347	0.2530198348386645	controls
0.11623749841202342	-0.004555509998115961	0.21547859069037067	0.04999468529170234	0.040116249498590356	-0.19850029516842607	0.4178239838071033	-0.01624755608922309	2.74905250418204	0.012010199723139346	0.04228491737238505	0.0662601531985761	0.12332015702611121	0.11946646625453475	controls
0.23745538679585185	-0.06437986536910925	0.2778521966134002	0.3711344285281393	0.05649844341112739	0.12113670119773354	0.22104614172863768	-0.009072951047827175	2.777245046785731	0.07105862010848504	0.04602268261688708	0.06145479630310951	0.10240321394403093	0.32298015650337436	controls
0.13054236927473023	-0.03666055438489968	0.36131313149060806	0.13954424474235833	0.09350160381946707	-0.1523706512808415	0.38570084177960845	-0.011260840056255939	2.60626418491784	0.09404181074704149	0.04150668129651511	0.08797802957189527	0.23282973053789216	0.2989186513858191	controls
0.4139666377543828	-0.01683950441783373	0.43692243074160814	-0.04935803534480859	0.051491594225410234	0.09173935826749102	0.3986423877860379	0.023274628526462584	2.147634673373878	0.0791316507923834	0.04712281338214949	0.082465607921125	0.37387933249302874	0.27824293492193447	controls
0.34464504671261637	-0.05526951686847798	0.3393146247472919	0.31323876703605075	0.07787961025781864	0.17034893220588104	0.37160436634077393	-0.13033196891251134	2.130856701596579	0.05398345668195278	0.06502702264183391	0.07274171697693672	0.1455839249228932	0.3667050389411928	controls
0.1310787282452407	-0.03303538739038949	0.4024942926765478	0.4060671210778057	0.21310637916394665	-0.2680782621537079	0.1951234582926949	0.04312623606247464	2.2114429277326138	0.03691888425799453	0.05670503004664326	0.060829858314045124	0.33682526591433415	0.2636795089714212	controls
0.30505370778358676	0.030166596574455043	0.1740981292727452	0.29264330902544616	0.0019399902080557418	-0.08821234028311525	0.3641003982305888	-0.07966321246126182	2.260838441554051	0.04129057863763919	0.033183536256007215	0.061989340686236856	0.11072464551180011	0.19773147970748545	controls
0.30907652660408896	-0.03116753844437042	0.28002323415571306	0.07847121594173624	0.11217869982893332	-0.1992815542904131	0.36400509206698045	0.11053076575828318	2.6880936094232752	0.08612809310166725	0.06808953531924747	0.08569114841317083	0.18634847630415294	0.3065337905507386	controls
0.45960208151391607	-0.029287323835102172	0.4507884180687038	0.18735274138293584	0.1295427078928356	-0.09530928542842498	0.2472589667461344	0.022845461976455192	2.4370584988795354	0.08247940992337613	0.02857468987907255	0.09576942035886668	0.22592842653709547	0.34044290021297896	controls
0.16225902602082698	-0.0202005968765711	0.247561631465047	0.32842298130247005	0.11153234954046805	-0.276539246070742	0.17388873586248016	0.009015501142454418	2.4155149104335587	0.04671370886328065	0.012634696652737051	0.07821604678979523	0.2842338297568562	0.1636181392351867	controls
0.24623423441687886	0.016595995521668343	0.2739936680865958	0.08329356748527911	0.1974319800759462	-0.15027728942834945	0.49873103977971556	0.018589892644225933	2.9194514347583826	0.030759724276266893	0.06487674127475797	0.0823088936592474	0.1057474107969866	0.3304750076338352	controls
0.4377072788192464	-0.01800390741735477	0.14007651826220363	0.29131254231476894	0.053561285693036656	-0.4808452845283524	0.3960861299776165	-0.05940663931032064	2.4579245447734395	0.004968120614389058	0.04779688002061533	0.06769611292745957	0.20591407682265678	0.369927948836213	controls
0.3070000477159383	-0.05244452826628826	0.1650804149749529	0.08620452171394354	0.25660485220651863	-0.41559607601355875	0.41546340459882614	0.03300689075048363	2.9885916126564394	0.057321376697412815	0.0336763188145165	0.0943048796467443	0.36825909908714977	0.15924110157211252	controls
0.2843652090372556	-0.04003958931232207	0.2875098856767531	0.28886444962250457	0.24532121756558753	-0.43441173324959953	0.46664542760155275	0.09606658797869821	2.3044498565235467	0.05584694788977981	0.007275558306231696	0.059125641544043955	0.17305381799455566	0.14462819743495542	controls
0.4686833634869061	-0.015863384224734777	0.3743590896181365	0.17625829179758137	0.09816797388708737	-0.30957226319697445	0.3332393908813677	-0.015517614741686385	2.0795643094494323	0.04425090085517713	0.059025121913637874	0.07617522424327895	0.29365833182691276	0.11785773503011046	controls
0.24700840973731392	-0.05304355082450604	0.34558712840530637	0.04413225648542444	0.029741210609218555	-0.44443692215552677	0.3375296820318509	0.05236938211370834	2.225876693992612	0.0772965099733463	0.0844334197816371	0.08033316328911859	0.13221197085856437	0.2186640462977759	controls
0.2224433827833185	-0.03525156989831329	0.13409291466851694	0.40187763000774535	0.06591604334237097	-0.41173534448974414	0.28418564410025215	0.08209157588028461	2.0730672145231357	0.019017112595584012	0.07798853960875418	0.07223150966000133	0.3316714869968301	0.2704360410517523	controls
0.4523633722010148	-0.03181664213175326	0.3896715070305079	0.3975107234212203	0.19443330617509907	-0.3620602285890995	0.21469996212826595	0.06719402140233256	2.029494354238981	0.07636830559496141	0.013778118259385727	0.0882676567011102	0.3130335763019977	0.29070756758130073	controls
0.359439591412402	-0.013414459310693514	0.03862870848618666	0.31250945561924004	0.07452777836069774	-0.0934703931628394	0.3527699149679262	0.030420418079808755	2.767460156147349	0.08966362485962237	0.03680129171138691	0.071795581904709	0.19000958841664273	0.11415836156456918	controls
0.2931382129075293	0.01763572949936616	0.1203386277934232	0.3189591790053573	0.024063283869729987	-0.32232914244292565	0.280783221765354	0.03874566140653334	2.4341438041493166	0.07574329758444524	0.05864038861062828	0.0692127273087935	0.3476619936845996	0.22354696019194414	controls
0.3623985371619765	-0.0453142066474148	0.2852524068665616	0.15051026960962777	0.2211408898797684	-0.2692536430248679	0.34649643905135524	-0.014002624970115233	2.2151000334577686	0.034255652269615466	0.0770657782621596	0.05657350626060799	0.11949376703060728	0.2290474909466288	controls
0.2629934284992178	-0.008368221272199765	0.2296866605838049	0.00768229103410889	0.15370087033837374	-0.23735805558850903	0.4107862188360178	0.032174436964067896	2.600278524992036	0.055410738081882335	0.05870879135294708	0.09580916530572853	0.3573400295407265	0.20554865653983412	controls
0.4507688792320435	-0.06048789229849325	0.270394814935091	0.21216496120770645	0.07373371657155768	0.08124252952591562	0.2446652019700548	0.18427156963646615	2.744554598861625	0.025420294955710687	0.02423046742586729	0.09113398250296131	0.1465512651102049	0.3347336880673751	controls
0.273064978680665	0.014020021669582508	0.42527005541744206	0.009186395220487118	0.05893289378701125	-0.08295464450346263	0.20880062520077444	0.026629047298535862	2.375565575186358	0.04359287691856638	0.044660108892826976	0.09158942488653483	0.1729063301776548	0.20716486814634666	controls
0.2390573568058983	-0.006134518362845391	0.4008594289215023	0.16510123777368246	0.10252590458133039	-0.33548266634863655	0.35722134157361074	-0.00968488045411782	2.1226444097639736	0.08577949873894773	0.025242527583185858	0.055760205862975545	0.24550050928635095	0.26390760042875183	controls
0.31326514811142697	-0.06373528304855061	0.22494494722231104	0.3656020234966021	0.11610515870635012	-0.19271134727711206	0.19894345083645232	0.021697231533088134	2.4563018710813562	0.041657169584065734	0.04093965397105633	0.07072929374756785	0.19738910922176667	0.3441771618480465	controls
0.24240131164245246	-0.026610682361518298	0.16368856592856826	0.28324942894418476	0.09475511019508273	-0.2182100895287431	0.30586439633825774	-0.010270193447752353	2.4310893997015994	0.0739939577562599	0.06701579101206219	0.06911048048016635	0.2757575272556467	0.1224469896364254	controls
0.4974775925573172	-0.028243791035052604	0.09259521181944891	0.4288526482246865	0.2441122510405685	-0.4879116749274569	0.30966884171682746	0.05934291915428935	2.0085775756085513	0.021893428478848932	0.014345300895633383	0.08398578094142407	0.1403570636960877	0.21536482837983578	controls
0.4279277749551039	-0.06213364328154057	0.0974724345408706	0.32325569952515537	0.07241882495097493	0.23796013468039728	0.4700485881757596	-0.02847478643762641	2.184444135868065	0.060749849713148375	0.0989087132298384	0.058121570822391916	0.35869607442861373	0.10502228202055157	controls
0.18327281228331263	-0.044956022318970404	0.2704331615823189	0.20977923419106184	0.3408357688715961	-0.36727995584299006	0.35859326066384334	0.014210875135995012	2.729652748374896	0.04353620130847426	0.008959142240002204	0.08552039654743371	0.348423269312611	0.10118856845429074	controls
0.2623218782071506	0.004120980344170706	0.3391170089950929	0.10808770759758131	0.14239511821555526	-0.2843805677692001	0.16301128661323475	0.004784303786113522	2.4887727642169595	0.05479185485432376	0.04315354448880133	0.0683759896796337	0.15032766368379274	0.28359022086908703	controls
0.3369265707841252	-0.0529841427176468	0.273204676520408	0.17060528776743034	0.22892063216458836	-0.3449369965888661	0.23019022904006653	0.03304520483614492	2.2368172638132924	0.067103609855631	0.07992602831948044	0.08528138751988613	0.2573803465573106	0.393699306131176	controls
0.10857100828698951	-0.012635564668583673	0.15991190490072058	0.15899193213152704	0.23664934618902847	-0.34933500581390214	0.40334808736429745	-0.04209493378404034	2.454243377198965	0.09067005397901931	0.03821671161820344	0.09191834531327213	0.23707280238453085	0.19186309997921785	controls
0.12566905662476233	-0.015283344251726998	0.23627765239137524	0.38856136402443775	0.2142240621088149	-0.38523321332674204	0.24856854679967066	0.08269733125394274	2.774309654934608	0.09248040515573958	0.019344384644016065	0.06255138608545424	0.30568669535664084	0.3214134773450546	controls
0.4321274365012473	-0.0420957998259915	0.2749673236438802	0.15492854655360006	0.022614657039236326	0.07150737927494405	0.4414253574869481	0.001768612759197337	2.3192091440461846	0.06028283698975175	0.09153792357514186	0.05580797105112852	0.29450915533802047	0.11376521046472013	controls
0.3508682469888917	-0.03757609190001226	0.3366146597674299	0.26858489287635195	0.003961928824746313	0.28668165374418864	0.4124991887129813	0.012572784096221253	2.1768901740331006	0.05464480367745736	0.01956983895942342	0.09954683870914259	0.33779456495745935	0.20185821428011413	controls
0.25884280291555595	-0.09724129980722089	0.25835346684000393	0.20989880565399593	0.1455071225508581	-0.40852452949014406	0.24334565800420035	-0.02912308924608093	2.920766284776472	0.021264023579784838	0.017079227243218434	0.08206057303631283	0.25613230490884176	0.14196167163705536	controls
0.21365559380834817	-0.053433723278839426	0.49793560268443504	0.07684653235223154	0.335882550119718	-0.32090736127385067	0.34397515745698737	0.0696315591866216	2.6413464643707516	0.07763002629432825	0.009314032939664867	0.07258386738142633	0.17128057510910683	0.15255180499932416	controls
0.34357298649715395	-0.05566740463483409	0.19951719506829602	0.1871100331901959	0.06725872610854641	0.1317312567126001	0.10504053011274675	0.038303710730136185	2.8910472987351836	0.05899245473424636	0.05889911610882362	0.06306965615606115	0.24702080369486373	0.2168728696421693	controls
0.19035604395750952	-0.017079896550472304	0.4854856518880012	0.20977321804412646	0.1068128660576319	-0.2534177106429484	0.44731402573584045	-0.02804286650997148	2.2703770387247815	0.02842940142002948	0.032831098607549875	0.07392432356848634	0.27772841198783615	0.3823578552810182	controls
0.2288597540931448	-0.08125276559482526	0.24926013939080627	0.1404980332580828	0.025189716394737056	-0.449477207029252	0.23962244169323169	-0.017040595865126934	2.791429433595191	0.08272288203154927	0.05000001038113011	0.08888617415762376	0.24290930944803438	0.14962619515522982	controls
0.4306333805809113	-0.044693917284605235	0.32496226515891125	-0.006680490374580905	0.031083225388160787	-0.49696332491641804	0.3440691842754553	-0.005213371576443554	2.0063726419516876	0.07061948493876088	0.09458323911123762	0.0795975454986947	0.14156804470895573	0.24331542897511016	controls
0.15506767430337737	-0.051511692858092095	0.1698479213226788	0.34779419765318875	0.2183489464782951	-0.40603281544944214	0.35777422836177236	0.04115588969210972	2.135484534732425	0.025663988419638552	0.04275283506350774	0.0699908862859494	0.18665050108912165	0.24572869642797515	controls
0.21230890315030035	0.02039065156809227	0.046582540657785	0.3629796999751628	0.040064932829420835	-0.07767402509714795	0.36067183780220374	-0.021205591206602595	2.533554203780073	0.056499567605353115	0.04134698077434173	0.06101863528399461	0.16102916346925994	0.19588543678455772	controls
0.25054373191569446	-0.019347613432684985	0.20674929496617736	0.31801944121825687	0.2158052698588045	-0.4717171202099109	0.4918156583729145	0.17094821105026245	2.040789164962436	0.06123760399810307	0.02490792027669563	0.07913780232061216	0.22725086463789754	0.12186525989693435	controls
0.1634840753834361	0.02613795733080547	0.11578884301228093	0.23886735914117868	0.13200633237731135	-0.29006172415510006	0.43052377720286616	0.05363866429715235	2.847241375621276	0.06580338651118553	0.054025876027414974	0.09180896658780216	0.28999397494024776	0.17513672230347227	controls
0.12722052293854003	-0.01302447373245717	0.4261200556234621	0.13836923419047867	0.05247188185982883	-0.029295358290476525	0.28256471793963384	0.038489638253069336	2.8920356547859494	0.02826000091605447	0.0411283095405505	0.07392851404894783	0.25704648822052084	0.2285092217550289	controls
0.31985473786147406	-0.026374667024360237	0.3338062400446453	-0.05077030662579493	0.028840089647612074	-0.020005315047060213	0.49522415879638026	0.03380710577174545	2.5000537982121873	0.07479106905368266	0.05325896676932098	0.08169956253654627	0.25606553240702157	0.2497797099083596	controls
0.18457421624464568	-0.03640994024273725	0.33896170711299545	0.3268103543384765	0.33185387113036074	-0.4342021512792623	0.2854583670637247	0.0832133938992006	2.079103397411571	0.027862877034372402	0.03793652951382358	0.08886803750637237	0.25001335841701344	0.29292711175849423	controls
0.2471988672568632	-0.020668807201534144	0.24320105979969364	0.036158608820967726	0.02180322327714969	-0.06457865316576626	0.34837681623619454	-0.0019113617188782003	2.506539856904673	0.01701786912733255	0.04470995522874964	0.08752829872874751	0.12707689896027016	0.20415887684674386	controls
0.41798001153233516	0.005966580495844913	0.13761325150738174	0.3450805977934671	0.09692655083691712	-0.2863460994291207	0.43672218678245045	0.0018054508289340708	2.457534839928545	0.01779442355196376	0.053051339701094095	0.08058844522515542	0.14144817935616444	0.38677591972011527	controls
0.35447232505806964	-0.006628002121156673	0.21079263981159074	0.1254022343425733	0.04871498142244862	-0.09444482688780664	0.34860296412665065	-0.012416077850748808	2.8767055486980717	0.023931579589596665	0.07934343939986489	0.05960043801929486	0.3321928935893526	0.3016324137295228	controls
0.29384446636366446	-0.012449559629165404	0.3247989991649329	0.07881707787059493	0.36917040042596716	-0.47454120711864733	0.24291124639650197	-0.006268575092260496	2.5686896769057372	0.08414392854213693	0.02805341997222043	0.09101193472511557	0.3816994850300788	0.1795323330717656	controls
0.1372910366989667	-0.0387770893608562	0.245930357380674	0.41235445963859707	0.014492401253584105	-0.2845794234553828	0.38385423379494654	0.016351226056809	2.7264957018681133	0.06212281810590953	0.06664226749172446	0.06734770526770578	0.22892361874327186	0.2978688415122718	controls
0.2800983763545378	0.00019787741599849168	0.3462020424508641	0.23733888015826318	0.05582807238885268	-0.08838927999076908	0.40055856016095776	-0.00957376510394442	2.3605390168919635	0.02754707013558893	0.04350368183317961	0.0833810551688899	0.29018216806900077	0.2930877828377079	controls
0.27533579196799884	-0.02609876370720024	0.20173313507148413	0.11347797563911055	0.16937282642238505	-0.2522329773689706	0.2942246778118674	0.07514210566694327	2.3374727219766567	0.04089218040125362	0.06665167295005542	0.0705736352183593	0.3187614756108876	0.17094285489371874	controls
0.26998821628115066	-0.02580601950408549	0.19832917017179286	0.264304715004905	0.019437642463078775	0.1865332088170153	0.2857711005582927	-0.13048671712627785	2.5028316407930595	0.048590196076684175	0.07639239529176739	0.07967789188057045	0.3087003813270085	0.38215316290632456	controls
0.2175887061268561	0.027883503745849206	0.06401724357086586	0.31028678262820375	0.057605875044983615	0.24601081296960534	0.4624803279069015	0.22520019325909016	2.0224798535808732	0.05775622867325492	0.03217976386182327	0.06454022647943582	0.19445105962408965	0.15766857128487716	controls
0.15052444353146655	0.006440067392280771	0.20691772095829786	0.24202908372531856	0.1636687855568454	-0.15381056319810338	0.3689696918509252	-0.10560669540594507	2.3514995927172833	0.028661392290308285	0.041357655489718516	0.055360896646584334	0.10250132048341787	0.19353374570577245	controls
0.10816142381858981	0.012697679769929034	0.20582931736484744	0.2331095555784859	0.05215321539938078	-0.14592867561924736	0.36668420267752244	0.04123546587971067	2.5829844619846036	0.07949819507802106	0.044897738230251484	0.06547845027391977	0.26442532336854196	0.26971745526421353	controls
0.25054086693431205	-0.08980069921140041	0.20040785291606547	0.3987791464389821	0.08003189524187843	0.10518028765333039	0.3672986830796949	-0.12297766668706585	2.496907546031814	0.0216767510365265	0.07077962569395588	0.06571156885976791	0.10134601392834622	0.3687425423044256	controls
0.3443586017018252	0.005745679305856594	0.38557534696441437	-0.08138648196802327	0.09707063128148824	-0.23217433401664675	0.4122345234794317	0.00034361050775881356	2.3794706951253537	0.07594889565356572	0.08560014686803562	0.05976810439001671	0.2037058632053776	0.19717216869410303	controls
0.3426070336839248	-0.07987525311464112	0.3620280614031275	0.2289445337688721	0.014552795075414772	0.21241826482540468	0.4043606218493812	-0.22614114365731777	2.6587016496173193	0.03603761002184751	0.03131548301245691	0.07845360954036903	0.21589929848792677	0.3056758990250816	controls
0.3180033116923011	-0.00505876081235749	0.1767153597337622	0.17041588072392616	0.11139949673581281	-0.3220302162850511	0.21238721692329138	-0.018764169517099926	2.376604798133462	0.008031071333610956	0.05729975320348923	0.09448608460028066	0.160947049255871	0.34635843147378503	controls
0.25118354478248905	-0.05670869747955842	0.21380452991363802	0.3060428597197804	0.10467481458061534	-0.22659574985746322	0.4834493965060901	-0.03483096918016084	2.1601698533830485	0.0918164063967248	0.025249958367146365	0.07483903960630874	0.17590995461807868	0.1520342336716115	controls
0.2418836505216602	-0.012520465799764832	0.1383226922060824	0.2921511975940962	0.15756497519462626	-0.3840530099862936	0.31960918226126617	0.010632473019491984	2.2421492163554126	0.09099652232690716	0.06856810014626614	0.08471278061210073	0.17292299708400816	0.24329367087397274	controls
0.420970513267682	0.04681380835108498	0.0846860009052599	0.24646676626168765	0.16848759261739693	-0.365697364442613	0.3785437441347962	-0.046808323416442345	2.195521778666397	0.07230969623422545	0.09038539680544554	0.09886586271935872	0.24349965391455908	0.2605947581689221	controls
0.1772534430391645	-0.05675135712306771	0.34512188534205956	0.004681763150552326	0.12081870827178343	-0.35072206690682883	0.26260498165666146	0.026868139213067722	2.678038272739167	0.09311903738679123	0.08731961900437173	0.08079140999776717	0.1908500094101493	0.19836284648328106	controls
0.11473739748375772	-0.010504409865939361	0.1709190971379959	0.24586357368757467	0.0337154715129883	-0.19706572515469223	0.3947950431797991	0.0876953450541532	2.5235385513405637	0.012109092978771894	0.06808193606901142	0.08923794669432872	0.151983985668473	0.1822733230180616	controls
0.24852147759743298	-0.05031436504297642	0.16425069045037485	0.3253637615210622	0.31480600895392946	-0.3490634762447905	0.4898689508792098	0.026607976793781532	2.035394196191579	0.07568373971905151	0.0924511332406792	0.07236200793285846	0.1177315538533165	0.19185818834637536	controls
0.29497334759996147	0.011456569185573744	0.22328181093045532	0.1395754443098436	0.07152225850930241	0.021591759813023068	0.301949618834262	0.011421804905252193	2.278536565543525	0.049785347304054005	0.07913357221150849	0.05412677932314418	0.17232491322425983	0.12732056332302627	controls
0.36287146601884424	-0.05937289269249543	0.024090264552245867	0.45397691661858564	0.039704470429886896	0.39637025483375654	0.37096482205340753	-0.006572356543590577	2.810330302129158	0.0403335778869887	0.03233288813721756	0.06324163242343947	0.16100868776233276	0.32426008122265937	controls
0.20056651030896303	-0.0010955628869682849	0.2624931081109369	0.18937644189572617	0.0628101224726608	-0.24607943147249467	0.28395569161741735	-0.018747829028130106	2.5815476216783457	0.020969536715494973	0.05684702174164592	0.07896503458749074	0.2532285668442159	0.26785984023833276	controls
0.15780139023611336	-0.0857918282306848	0.42354943456966193	0.03047277044545898	0.12646521956985285	-0.22140201806800586	0.4275424081502435	0.05299594718737546	2.7319617778966787	0.06608511601616683	0.0511829212092781	0.0551875612290373	0.22768351552505273	0.2809149624788366	controls
0.1822649693675265	0.018816895900875617	0.13672310230814846	0.25716295717763077	0.024943725754209195	0.19293308642464246	0.3831669370336192	-0.06804697679661548	2.2821161475107896	0.040320547228671746	0.038926891029828034	0.07308087171520654	0.20421527586871194	0.1493054049079891	controls
0.46556098277552604	0.02317081137285112	0.44182360793310765	0.05901172134533611	0.04580937643124568	0.0649040042340728	0.31194973783015734	-0.07643004694930039	2.279549499178246	0.07862354045287853	0.033356814781475855	0.06411785255524201	0.22198758640910382	0.2860769465151928	controls
0.16300255443447487	-0.02416496183717865	0.41691578609104407	0.14280573674704636	0.11365719736423743	-0.4963535066742355	0.44555641034992766	-0.11507922326008929	2.6181839511558933	0.04453220945072803	0.059598887234026315	0.06104703747681844	0.2459361026471621	0.30842910161833526	controls
0.45423610043448065	-0.07909126169273846	0.27649642424440785	0.281370525174762	0.1730950076977483	-0.18044048662428933	0.2894936863038944	-0.03766916561097169	2.2509953954779895	0.07048941762882427	0.052402892226275165	0.07210781924070199	0.2487952868704789	0.3755150763246629	controls
0.26592182437504047	-0.06629107500595748	0.3532775184389856	-0.016877902957658956	0.04928355637231058	-0.08559541217544936	0.37522183947043336	-0.0567022295171306	2.7434580759043463	0.06802712806760267	0.09336277921185221	0.06285423361143097	0.2880683274430735	0.28306826205646296	controls
0.487676647588164	-0.013279897914091392	0.13273593012090618	0.3921993780794313	0.10012001035769971	-0.23222959103060375	0.4986017661858617	-0.038823647478969964	2.2564384827399087	0.012705596169935711	0.04398045242388083	0.08596114276773466	0.15574995327569563	0.31581146360521967	controls
0.32658633050881125	-0.05605238286889621	0.2185281318811514	0.14464235615005705	0.0954907368070993	-0.47859389075596737	0.4708502117351614	-0.016997533395555493	2.8014930450446967	0.08250365089505754	0.04982886045663251	0.06600244672361767	0.3529792384805751	0.26260492507606537	controls
0.3365595579294406	-0.03506918577833173	0.006537968151125506	0.29246627718563106	0.05649794186094035	-0.4931720219966973	0.2571215880865135	0.037162589337289616	2.8227987074151044	0.055396957931373156	0.033005645849660495	0.09610287740900561	0.19049028263199427	0.12138090672093386	controls
0.11644916378987219	-0.05755636189778498	0.41678276275201265	0.36675887591940853	0.08641639169852325	-0.14806425627812653	0.2076833123767575	0.03946599998183235	2.1449329174718366	0.052828632635107724	0.03393274492120305	0.07364824454534365	0.3074619269106015	0.2447996779065642	controls
0.3739257312637598	-0.08916747168006864	0.3866007490983363	0.3774894155120192	0.14382522641440226	-0.02305703722971786	0.29530386151188126	0.10040256450394039	2.1009985083724962	0.0805423198006189	0.027258339399151555	0.08767541448269292	0.16856676191415826	0.27226042221108904	controls
0.37994401256735066	-0.0319486535587106	0.2966163695868772	0.19726376681527028	0.18298260957463944	-0.1644943192565606	0.3137928808443282	0.06594397975656015	2.2399328973615282	0.09135677069674233	0.04742507148481028	0.059836184603594966	0.2908118154023106	0.2760473293099321	controls
0.3282219387571117	0.011555023128440757	0.25901000809471963	0.27785198565102803	0.0046337040884140345	-0.1337363364125143	0.23203818309125207	0.022375663997973458	2.0551040983750046	0.014099231858927233	0.040999286307747525	0.07993652838903435	0.26494110037285074	0.16653757604168437	controls
0.34596558186743087	0.023330297596805848	0.4458523323650676	0.2130608310596106	0.021546449813233295	0.06423646890028464	0.46904694976130223	-0.09940450860784182	2.5590222373188993	0.008821743434683428	0.011874134367468099	0.058795458802319685	0.15066189186628756	0.21634657271943636	controls
0.13727821854368047	-0.018442230817846572	0.0750642197806218	0.17760748261704287	0.13081603994121144	-0.3245951322074726	0.29376802282076725	0.010112101542555907	2.422543254057692	0.015479181657700906	0.03942547177897215	0.0913472700007892	0.21194055965426575	0.1917632966872615	controls
0.08153114638493675	-0.034064711555704646	0.19870247020552984	0.3749324728872748	0.09733336745158988	-0.33604431064479623	0.15871579345610273	-0.016357364358507605	2.6552007544669793	0.06953717026032541	0.0516751195099172	0.08670762728789609	0.3476822167143709	0.2051698901793489	controls
0.15859419270031222	-0.023837836116206858	0.26336844809444515	0.24811185357859228	0.27936497162189966	-0.314654161956922	0.3957946228067404	-0.10870037562629585	2.07393031510988	0.08419839275008549	0.034213218156704445	0.08564961546790457	0.19869460879565978	0.19895433269544516	controls
0.3400114394023092	0.003068283731690824	0.20922525680443316	0.2807163643631835	0.2565763102223478	-0.49287935900943164	0.4061415127275149	-0.02499132281114295	2.153701054999545	0.042427602758366434	0.08657255118086732	0.07533026064740385	0.1971466295526891	0.2738345108029586	controls
0.3270542939242653	-0.04651782858509385	0.36927008710165504	0.060639408038602516	0.004535090218219941	-0.21495136365498033	0.29192245665563804	0.01623168104622031	2.052268013349539	0.08907214084206463	0.09591890000713596	0.06813001203036925	0.2994319629970641	0.16374206879917663	controls
0.4571976122976358	0.0016574527991057714	0.4282032788004266	-0.018114409607809544	0.4039896907934241	-0.4978267503103918	0.3262759268718251	-0.0028082769836342454	2.1147181144732374	0.016396443756861712	0.0625648332755439	0.08328160386646627	0.10721902443307796	0.12447005874955751	controls
0.20732931529936527	-0.06538268531903957	0.105345442783109	0.3091163295443494	0.04979313649115579	-0.40934664642379226	0.22266160353562403	-0.04146459563635287	2.762054995222817	0.09750926563332683	0.08937050029425139	0.08883990964637437	0.24479451952761092	0.3995770391852277	controls
0.22909665931932216	-0.04578094862587308	0.10146585095369269	0.2592865598378607	0.12109259454858312	-0.10641529174338729	0.49520539349773707	0.01983581031985153	2.416785247756161	0.021172879820566988	0.01615473496683519	0.06555906728757961	0.10980547862405225	0.11966677320511386	controls
0.4162972555630423	0.03796947402666803	0.21773815286460524	0.2219376896855076	0.1206453103912106	-0.059493501917092836	0.20980438836081822	0.009185216167053194	2.8456112353155865	0.02428493064731964	0.02595138130629747	0.07837843823627245	0.2964125410002105	0.3554433548759133	controls
0.17030276972112784	-0.034038677453565376	0.39533078856314186	0.17950906317201876	0.022476015665983264	-0.39363537052578074	0.45736107822136635	0.06754111717392688	2.575236510024596	0.08031427979804436	0.08144793236344636	0.055525209908686625	0.11928647093098277	0.3938146858173562	controls
0.2090876886300404	-0.005535283745456264	0.28787398115364143	0.08141811620432046	0.02543803100934345	0.10578320253789891	0.3357304399244069	-0.07105786925871083	2.8549584280874707	0.09639512862775143	0.02483264876573636	0.07536547500634046	0.19689857912501685	0.19264640805969432	controls
0.30267753525197505	-0.05734413109378523	0.4005712545740132	0.0699224279894336	0.3669204045117762	-0.49005601883066047	0.43944730057498754	0.04470410776316664	2.8447172821357856	0.01424925451301562	0.053858785403231815	0.07017820585637462	0.18748867239156533	0.2293128217484942	controls
0.1973923440778134	-0.01582693748741864	0.25387680338856516	0.25108072221576605	0.1111606440838992	-0.36275416629938384	0.31786020995131803	-0.028857974426171107	2.890288736246099	0.06202046366993132	0.051031149897836685	0.08963235302639944	0.1594889911397372	0.2719893626638882	controls
0.30032271632799495	-0.052204798598118655	0.22488632159865357	0.07142600171535424	0.19475685571200893	-0.44344760563846436	0.3564006561233689	-0.0007191183536034568	2.902272177895578	0.05472701032242416	0.04573493182826103	0.07970261517925584	0.16466040764867834	0.22280130139232254	controls
0.4543307499691464	0.09103355168124697	0.2695325652844794	0.2887612285242606	0.007205090261809414	0.1702440041620668	0.31113036563315466	-0.07021338929966452	2.822655733603617	0.02329316410193702	0.01622511768441293	0.0944039120514235	0.30975945909647523	0.22142239808274003	controls
0.27147855746060334	-0.04675720062988566	0.4240590191637613	0.11443580030332948	0.02301684728493149	-0.28648633571051624	0.31612335271690445	0.008254822242282057	2.2722616886697353	0.0950160411236431	0.027287002912642192	0.08105972906455272	0.19266723280379355	0.24758534284539324	controls
0.3060434261248267	-0.09808945586950844	0.21244276704335419	0.2631080147160129	0.302145604729379	-0.48704564778994663	0.4980442821402432	-0.027211166309218097	2.165951899574254	0.07900291718744785	0.07702844474000894	0.0758443699039636	0.22087100297188064	0.21931473421635855	controls
0.13004323958789088	-0.03892648805451531	0.10908452251917483	0.3419362480498139	0.1841166474602112	-0.35830720118578346	0.41283966122304394	-0.002163253796627261	2.0359768958566424	0.07780627906639864	0.032053187989663806	0.08958356613481741	0.1412592032445136	0.23361589419022666	controls
0.33036275982751173	-0.01882778834050118	0.3822289813009047	0.05792341984138831	0.06855987007302412	-0.4136975071324176	0.4659346903234385	-0.05883592537917354	2.4588728444838304	0.08067504964552959	0.0938356440718876	0.08383593780698541	0.12440141240623039	0.35080679634761225	controls
0.4313233046810684	-0.04593758357961976	0.3242614045795153	0.21498379343653234	0.09565332994405004	-0.0784036147149609	0.3871904616272543	0.07985938443068212	2.0262850840040247	0.02235954921028324	0.03561043064279868	0.06069635671212483	0.2114285995474327	0.27074824513793927	controls
0.38848163387214896	0.03589373990294196	0.283496093619477	0.1631246374782011	0.06777662427885502	0.1279091718207847	0.3453473078317204	-0.13174022245389358	2.3203875442852846	0.061839587836944945	0.06140543546432527	0.09650483626250049	0.22680423573637976	0.1611461155052913	controls
0.3483957860267748	0.009875478490135543	0.3379262715622472	0.2475579581863713	0.12827083979124382	-0.24014574916240594	0.13216932486294675	0.04277058180674145	2.7344172974328322	0.08263766372725198	0.0026525425959057075	0.09693969211911693	0.3078290171081176	0.12892736074244898	controls
0.37752721323795335	0.0315763276078465	0.31157985605682986	0.3249046822935977	0.0033412216731159433	-0.009265900059696242	0.20598769931175315	-0.0061521739532966364	2.934546251865042	0.08814407555036399	0.02885298157201337	0.07741482047992662	0.15354880079506367	0.35672028742506895	controls
0.2993759652197893	-0.07544379596303552	0.25294161517658764	0.4758367686227433	0.02400780802812255	-0.4861559800636321	0.24836150575256755	-0.016902957072562952	2.138901560063475	0.09826509460529512	0.09481851870493273	0.08689194890271494	0.31600442688575847	0.2743919790318883	controls
0.13103473293328527	-0.018494667037625256	0.12418288092556662	0.18063354782429997	0.10162929244681018	-0.056583927995415145	0.3776921937245956	-0.07285697012980524	2.538372655687237	0.09276770932752976	0.044434740873146236	0.08857675736112038	0.3165244222651416	0.17140657565512313	controls
0.09573511060301783	0.01128040478260141	0.18429151782024578	0.2976850050851141	0.203161945011564	-0.26840770577420475	0.46973104382978453	-0.0033186930644566563	2.2059141905617365	0.06022958161422791	0.06658352386791466	0.06508987052329807	0.2201424572370479	0.20548489457310576	controls
0.32028086670816996	-0.03688388545544029	0.3766809874416567	0.1783430434065506	0.2309713453406359	-0.22352096933689558	0.33147368094324786	0.040161571106236325	2.8133036870992028	0.09392754566904563	0.03938849764463394	0.06448375052847172	0.30981759788087315	0.3477027206303495	controls
0.2980250768150398	-0.02877783054534034	0.28031240777683303	-0.010227640226034784	0.2600674616670755	-0.4062760125669981	0.29174868344049737	0.024554571882078935	2.9801276312752787	0.0579036110547873	0.05122319538389126	0.09634729014674713	0.3299566875882942	0.2753678760149798	controls
0.1963601848402819	0.005684864403865685	0.299647517195392	0.0002813459884750402	0.24148199518522498	-0.3103678210371562	0.2986837086542903	-0.009195740520319275	2.936660262324105	0.06016389662276124	0.06606099792343584	0.09041322257783928	0.3664964868238177	0.14376942926894368	controls
0.25455013959160266	-0.07219950054051719	0.2722944559390563	0.35704511285120605	0.3090400016253241	-0.4043364021387459	0.4517889200444858	-0.08225969371876035	2.236681986059661	0.04831780119161198	0.007411846753651153	0.0953660251693634	0.2572040592013725	0.15378083620321845	controls
0.29486214855967724	-0.0770000198049126	0.43824136998591734	0.32491372654585565	0.0716798236926499	0.0019495087219861262	0.07506581740654789	0.016881733318386907	2.754437370724961	0.086784551722448	0.036237853229864204	0.09335327473180316	0.17046586762653715	0.33143743306265383	controls
0.17757283369379992	-0.0451893518588554	0.21352844316356748	0.21535635800497596	0.38710354997771673	-0.4003883322023729	0.44951272994431113	0.017641382125950754	2.0473957500574302	0.06984886976628718	0.03609385442419891	0.08123462319078861	0.24494138733320164	0.24784299746668687	controls
0.2850311828192017	0.00858670333440648	0.14475618284916156	0.34625905834511406	0.08466049344810034	-0.15758752027366552	0.41478474445755886	0.11755907585269698	2.7476910333828	0.038892297263793535	0.018815917947731818	0.09730494950030522	0.23918182259639664	0.3115178218846957	controls
0.47762818470755075	-0.07009057627948119	0.31123108986861975	0.04567828842692857	0.3178613306036518	-0.49756812401050693	0.4083328821841644	0.037689687375190045	2.1726427986613777	0.03028030561991728	0.06899706325598735	0.05632383502505756	0.25965483553162433	0.12764508858868592	controls
0.41054380029639786	-0.015391520792641517	0.4001301612055071	0.07470982674048333	0.006097951379340771	0.23880606020715028	0.3750285200350664	-0.1652460596046808	2.492151745059814	0.019400478610812337	0.04323935832333715	0.062450337215549975	0.17845878985469116	0.2082041921659296	controls
0.38090777993010755	-0.0470639919010934	0.24169463266665564	0.3489453933202627	0.011920588851127192	-0.39299990213422653	0.18536542084415641	-0.020534435431290177	2.1219753493637628	0.01707124651109768	0.03311637208497096	0.09835503532412072	0.18659283569148216	0.34192387901765364	controls
0.15108041584330903	-0.053521278037132934	0.222937617439318	0.18610108293806438	0.016851606667929696	-0.06827311264444452	0.330074212966134	0.08002118747100015	2.6166233251122772	0.013361625981041167	0.06460516339063116	0.06220355980031389	0.18831808952387083	0.2033912845094289	controls
0.42027325639257906	-0.08219269107199176	0.20094303936190896	0.1614012604232244	0.022264799189069845	-0.3118347656434287	0.3042938452559053	-0.06867245832915092	2.854076621897022	0.027068011606914487	0.035192861441632625	0.07625418924253426	0.2917335175866395	0.1596644825691101	controls
0.4578182226083908	0.034168263067684695	0.36132066097635884	0.2390551269593023	0.09623308251488519	0.1912665705360939	0.48850144085847125	-0.2815218395757319	2.655730581175297	0.017006421609235062	0.06559714880769237	0.084921392386509	0.2126515384087835	0.276869351654887	controls
0.27329115382891783	-0.0504075813468773	0.47488049418086525	0.09760196058199866	0.16233024360916	-0.36440162015455263	0.31980721585168703	-0.0010676747543787828	2.2412292243346013	0.05275246395856137	0.0767605955162205	0.09628999580284851	0.1238824057287696	0.3671305793972383	controls
0.24842245658218462	-0.02885507808281955	0.34068194886170283	0.0713531929642689	0.10727618414312198	-0.45321247757273503	0.3266725495989705	0.025122198342805328	2.458885443006552	0.0997925036694562	0.06788532299413251	0.08891736811890445	0.12834747234084926	0.27117122555969553	controls
0.2995332274607376	-0.04749886179295213	0.27361486704014065	0.3496058127791996	0.06398071888908545	-0.2945611326872651	0.2687810864202951	-0.06066601057822674	2.1793972488839213	0.00606356182012956	0.03331303309750941	0.07819365831757374	0.20747477833040698	0.3398056385178747	controls
0.3219424951358921	-0.014665647136699326	0.3455808809038222	0.10181458636067603	0.1730097900335199	-0.1982733630550862	0.4794691164010728	-0.013349683810799998	2.6849198761016604	0.05957132139442011	0.03063194633033114	0.09409708839973377	0.24646224591963733	0.22999346942047788	controls
0.2800984893455043	-0.04999065559518658	0.2709409250290652	0.2796914172705896	0.08154316114675239	-0.3168428607658674	0.48333780388924963	0.04501750366301007	2.7426879734007708	0.07535914478629907	0.019176146159315472	0.07574433203527454	0.25650911348437827	0.2798766904091834	controls
0.36140818143548664	-0.09486048345821355	0.18772033455567227	0.41559673579013034	0.12934307329214045	-0.26328401285181185	0.28494135775017465	-0.05435795777257771	2.512664666042777	0.03167889714797618	0.02932403877632276	0.06413408651399981	0.2662772277719086	0.3405945812894048	controls
0.26267841405981346	-0.03308570552418661	0.2765603558573291	0.0713473746402566	0.1971577887474581	-0.3837044923247734	0.3693699623144584	-0.08188086351453752	2.572513632680975	0.05030667328426881	0.08225870286663853	0.06648151043242002	0.16388837425643668	0.3968670566266304	controls
0.33032431950519037	-0.08183102692030007	0.20101940999303616	0.32367732465429344	0.09645403239860054	0.060942011216371994	0.48397230471599406	-0.03614773022733765	2.478447253789407	0.02603749944456544	0.004492135541403628	0.09506340172772205	0.19698112656468206	0.15603267175886046	controls
0.31583054993405507	0.055023006136023685	0.2708454298631235	0.14594364523477213	0.1175509618549079	-0.2578586960447333	0.2591629154240865	0.012404496045751588	2.191949890058319	0.05334993697061661	0.061555393154673274	0.05401880423040663	0.268720069122448	0.3177895911189321	controls
0.43343663766945856	0.03747873426297891	0.4028661256423517	0.1791768467016414	0.023268127477944912	0.3340487452417644	0.2304200564579567	-0.05249931220827504	2.94415175750484	0.01693495754120962	0.018255289726704347	0.09060762357150925	0.3270179575469578	0.3906275644420052	controls
0.48073696024810203	0.02914799970110563	0.2370380721413078	0.323473645698909	0.1209449118978488	-0.44301290853781483	0.4835705595949641	-0.002727528536960906	2.502758933166121	0.010525004017128647	0.01191603476338779	0.08403662328873811	0.3093949559876804	0.28147787025897203	controls
0.28264464483834045	-0.014284899605023191	0.3105764396195047	0.09457727356836157	0.09960588956631597	-0.18676812354673342	0.30813257812806527	0.08167373612747292	2.191794216619057	0.09647757308520699	0.08979004132312474	0.05222732787422868	0.3922970672060634	0.33815132951677335	controls
0.28999277252412253	-0.07182125199126516	0.32434486574226296	0.22366214044533578	0.13566174018452093	0.22520719715065507	0.4482392697852452	-0.17129134615100466	2.181582106223956	0.05664562004311581	0.07627292331701943	0.0565344102601752	0.17749191124997998	0.393591791311198	controls
0.19930668545048924	-0.042513292178849915	0.17060944010199294	0.3638816051102464	0.10980612836980577	-0.4592189281941411	0.4296519378415575	-0.03461556206314253	2.6890046295522256	0.06514613247532221	0.06774620511255337	0.06339981734121011	0.2886720489352096	0.17707799028019233	controls
0.2920923051823797	-0.037430110910671756	0.18347838427359597	0.10773779107997467	0.3541842447061039	-0.46597684581026755	0.498553405726809	-0.023283222101399666	2.5257052442562764	0.06980888601053468	0.030791955026443527	0.09761284028219243	0.23059077549383863	0.1397514931601652	controls
0.10514175690993417	0.015045153612453725	0.36516671818311564	0.44541798961059487	0.09774965481319633	-0.3698317437002362	0.1510446401067171	-0.029581157323051985	2.6837594499106303	0.06610024204403311	0.032337387852928584	0.07943841844672977	0.32443857065169335	0.2982532322164893	controls
0.49026240829898515	-0.011669063073737607	0.3189652888978841	0.28834392654660196	0.1340451104217124	-0.1932824607627659	0.3233800511538735	-1.1247821943644043e-05	2.6313259085675456	0.038498281910710974	0.029747017910021913	0.0871994082536029	0.27951227455478955	0.38018802356417475	controls
0.41332768188214747	0.014635377071447487	0.2192540487685088	0.27546624366342914	0.03724594952690319	-0.26000219846933553	0.47797981191573063	0.02071462988762071	2.4704382098998092	0.03553593239516931	0.03097653285324413	0.09970394538591122	0.2523937333546712	0.3296297463905339	controls
0.16156718630948844	-0.0500254763557037	0.3290223907537158	0.1480219437097972	0.21460116493574946	-0.31073401765592684	0.2795820091350866	0.03642127953294565	2.8904153051003583	0.09005869320002231	0.06367195220241306	0.09014782765057493	0.12650682020745047	0.30693814258045365	controls
0.4081431407534987	0.1048490560917116	0.2888724504839382	-0.003590050770990477	0.006865755791363659	0.110408728824122	0.33977103851770807	-0.0751605377279214	2.300908704335047	0.045324165654106977	0.09352429103322642	0.07653120475095918	0.3483517880706638	0.29134803891819055	controls
0.26817219890637467	-0.04002591254614943	0.40431274561543096	0.044144712670177555	0.07783317496136048	-0.29683430540115385	0.3967990857663585	-0.04970569679997186	2.834899376160807	0.060459908852777	0.05488476673454387	0.06848350669106215	0.24156426089806687	0.34917848394635337	controls
0.41587849179444997	-0.05087919912440923	0.1549384779283116	0.2078143160369551	0.033429369995896	0.11898798085272394	0.2014275291994593	-0.06755530370422233	2.781901110234518	0.017192172720028633	0.06803948587872444	0.08158434713645113	0.295315689812699	0.3026642123932635	controls
0.3440429473907452	-0.059555928987408566	0.2295175253544284	0.11041081895217446	0.038302421532277135	-0.23977099649221004	0.33222542279671163	0.018900799449161225	2.232842531557726	0.04611391910618836	0.07832814260521198	0.06958202845185298	0.36199958348791067	0.10406014657956486	controls
0.2251494175052746	-0.06199361117567513	0.3439561845104512	0.17238188958968687	0.059020134344615616	-0.4283510531454427	0.43126539748809106	0.01696686737999371	2.322690128644956	0.0702052405594178	0.07627765624539891	0.09297522881488011	0.1300216765362111	0.1795433734718521	controls
0.3284929162164362	-0.07215826897846024	0.27916302189705827	0.1427690405163182	0.2967266952679693	-0.35976547656274266	0.39742013940222987	-0.06549097260282269	2.4744009146400208	0.02015674317107727	0.08486852883278835	0.09391462051675467	0.16934812712638603	0.30720673784645824	controls
0.32145025421133994	0.01188573576552369	0.2740432970488958	0.17895183522026642	0.1033688391512318	-0.3579341286811036	0.2681452547271438	0.041150326239747195	2.055275100512296	0.07028022090743521	0.026545481278526937	0.08760866852491707	0.3091650476606407	0.2847592966878867	controls
0.479269555813556	-0.010251355303467671	0.2696020539857109	0.271143524143252	0.003019751543976733	-0.3213876782180311	0.4206857910410714	0.053895692986822924	2.1343755353035583	0.022658531479642342	0.01241156723848387	0.08755587552888829	0.19143061573799106	0.24095082522280029	controls
0.17642368841169345	-0.06545274504222652	0.18662078808772867	0.29136925466606234	0.20578597855291983	-0.3861655606074771	0.3508658377558162	0.028996783638436607	2.564239697775422	0.04588024939375583	0.03604491299443597	0.07347255145945496	0.1359173198712379	0.2769990371452433	controls
0.42744210001424104	-0.022001677854879984	0.21802293425661387	0.22117821716475872	0.04376428081400041	-0.1310725332545823	0.19334801904105864	-0.014904357640332742	2.4881799860346194	0.013431802229664353	0.05423761766266433	0.06920647972615028	0.2651997337931742	0.24925517565024885	controls
0.34240131329314133	-0.09087209851450123	0.45854529431681035	0.012397007221167378	0.1652137605344786	-0.181753060233456	0.47092610730284373	0.009776350204216942	2.2120354830722886	0.08487857892998546	0.048449727357749876	0.062282674101329635	0.11040980623478096	0.21877910340006698	controls
0.4786112143383183	0.06587579559700985	0.34756746574384406	0.028887115768225585	0.039066637380259894	-0.07353018076609258	0.32788882667998637	-0.031174274889259355	2.0927914739647533	0.0800921063595893	0.04465896047220038	0.07822700946886632	0.26454306608570083	0.3483078232529197	controls
0.4485801910256255	-0.03961471451304876	0.06643468810947901	0.383848029939603	0.05100236958403787	-0.23387306954855394	0.43516831873156636	-0.045232987604669025	2.044186270736401	0.003819608069555473	0.03171367911153118	0.08673363405371061	0.2035408021192874	0.3068344646472812	controls
0.35749315949659455	-0.020817260429996313	0.22364685464530853	0.20651618272291097	0.22641420476247298	-0.4685227577514172	0.4230139219105	0.06478671121361021	2.4070195623777257	0.03843557744210824	0.06847026125011914	0.06470755647701995	0.31523006285792976	0.1717639780723157	controls
0.28794994611885594	-0.02370733996438835	0.3079900509079895	0.44438547533166495	0.23953366558912403	-0.4604112124643834	0.319911054905746	-0.038209387341460524	2.2121889597488327	0.05226829723739303	0.034898318283242497	0.0757950535440217	0.25229949675953867	0.34695548444735114	controls
0.22942195922584194	-0.07238073131887579	0.17031490303355695	0.37809860557484615	0.1547103067732809	-0.44008830150513667	0.4959585927121722	0.009782870050297605	2.2598655057469004	0.050822814405742475	0.019341154808912207	0.08924062890893941	0.31467615337427923	0.2858080729081155	controls
0.23362950848186126	-0.07752147757197869	0.19451735447477805	0.18860599307145784	0.29466649490803687	-0.26771297433532787	0.33016377009577064	0.07027775676754838	2.8055054163814024	0.05729577076190703	0.03522935269919843	0.08166342792198981	0.18035964299878635	0.3310193219927247	controls
0.25075286305690125	0.011150492418655383	0.39766587474123555	0.11587147838273885	0.33023185623332146	-0.4564234907575364	0.4606241679657355	0.06284486850060589	2.1980359641315026	0.04033853815696835	0.07235344815727587	0.09208711873544766	0.19853373608456176	0.2922002898021767	controls
0.23652027990452917	0.019053699073407378	0.3410118618508869	0.16954481565771928	0.06749457235671187	-0.11880642376479539	0.4304368613011991	-0.03244321025407566	2.658108373532282	0.05578890934581489	0.014329688489041583	0.06821244557183546	0.3543131562649872	0.18112696566280237	controls
0.46068722527536843	0.019708503584926217	0.176680819649705	0.4711391798680698	0.0683389419735462	-0.19859286035931828	0.20261526313861655	-0.04184830033748645	2.771646299228472	0.06722322905883624	0.017929830469335592	0.08299197680824283	0.29602909334241784	0.273163211278864	controls
0.4376202067158143	-0.07228357196312304	0.07506801256036442	0.20741913076638407	0.008258142485994394	-0.1835430446225314	0.48355406519394856	0.06502678672623402	2.349713810485459	0.04635811156823073	0.09552996924936752	0.07761781836630358	0.2212818539081599	0.2209805800148833	controls
0.2097257836714253	-0.05002476549036468	0.20856381782479128	0.3371597906787577	0.10946786192948485	-0.2544596247838157	0.20175605922834322	0.05289869093294223	2.6909275203586116	0.06765200358054269	0.05334135674917303	0.05785754805624809	0.3608367186664625	0.3460347592789314	controls
0.22821935072113667	0.014269341002705329	0.30756277837899326	0.3207210328365833	0.0245323298303253	0.2101678243159643	0.3581154766640167	-0.06177743781620428	2.11242991154035	0.0813002543288209	0.02913745113906503	0.08708589360885696	0.2252868071566609	0.3822760801194225	controls
0.3255165811767776	-0.06285622861523198	0.3465228497854448	0.13371473567004127	0.120663345269924	-0.3201956819997436	0.30298787211425443	-0.07126569122099126	2.1164330178657007	0.09994039917152121	0.03411877312461487	0.08485545738205155	0.2384640972764724	0.39874072117451154	controls
0.11367407745336847	-0.04184003082397336	0.1405718698845776	0.21406435641565347	0.08250874551488677	-0.4152791726253551	0.31478863433685844	0.041630784316198974	2.6848676685797894	0.02413508284548711	0.04246778985769604	0.09746039362240497	0.22703771772224107	0.17473685065252337	controls
0.21316715284783166	0.0030932878974018127	0.3516436450766548	0.2389368914922136	0.24330855276007288	-0.3307025688251365	0.33556706764414035	0.027096046194632236	2.642955127254227	0.07623291331746389	0.010573813954731868	0.08274294108480301	0.3381893154536606	0.22708005406463933	controls
0.31236805593974204	-0.027701381400147482	0.3326265054596441	0.09167118778711399	0.14477798864989438	-0.1959975156281842	0.46596567232439406	0.03655902300349459	2.817901431062321	0.06722685010348704	0.0665220177651541	0.0966046277497291	0.3615965509932383	0.3398897847938789	controls
0.4399681765724833	0.05867020103460384	0.38245509974830433	0.31632852586137494	0.12245884491188475	-0.044717519417942275	0.2348581636724048	0.02151557314174941	2.392231401313099	0.0709980730885717	0.022420331424441654	0.06899588819514481	0.15968152302794475	0.3844148145984746	controls
0.11941800360431357	-0.07059847800057777	0.20594315971151506	0.23458338668525403	0.14269414831204336	-0.36759981035077194	0.19067625933191576	0.026065861817899477	2.357639884658897	0.08175503041696494	0.04597138871319591	0.09105660918533386	0.28750106484174603	0.20768967986521014	controls
0.24815922978662072	-0.04221093574861891	0.2898603630802723	-0.0028440835282547983	0.3306152074625665	-0.4357408231641272	0.38601368190359314	0.06243054898176906	2.7477011941545353	0.03810339567704016	0.025262946595221252	0.08908639778466941	0.25397755547835715	0.10844680615190135	controls
0.24326784940588095	-0.03459954598936179	0.1540512301194586	0.2595180965919702	0.00997447309482559	-0.260618194190779	0.34202290540084906	0.039132489252030264	2.5089531777517826	0.06464239063676852	0.07933306987845647	0.08899194867867824	0.3205558508191927	0.3376099807164366	controls
0.15690356919071258	-0.07026570137118661	0.2820847685146196	0.36042079152398376	0.324495745276513	-0.37041466987936134	0.4122395175030955	-0.0328406499721047	2.6331141273622913	0.07132834741278703	0.04025051102353239	0.06155104119130994	0.11787988706444061	0.30465467549123354	controls
0.34378833766062217	-0.01583675998820741	0.10295378541974577	0.4428371359104286	0.12182219643189163	-0.27239678493782477	0.42234965879072667	-0.045922915290214944	2.3541956513260223	0.009870055466300261	0.02857706773758343	0.07470632350286635	0.14832258245084867	0.30500451675663226	controls
0.26187493936248146	-0.028724248812770532	0.2634627530227492	0.256540392747482	0.009450912457851166	0.13641118400595797	0.2361205479295726	-0.0984018806073508	2.8986230603741507	0.06202364968103431	0.08015084487955976	0.0884855069785492	0.18721745048987246	0.2828473546678765	controls
0.4546918264621856	0.012261653922417223	0.05128085318984235	0.4639078839784533	0.15956133082926932	-0.21940503111339676	0.23728846551820632	0.0019373712632127296	2.506034145435909	0.03913300510228747	0.09705363476971837	0.054756547591003374	0.3420766127722362	0.2577912586812831	controls
0.15124774498640142	-0.012523520089983232	0.2089146055813064	0.3377301283666388	0.12530198358301414	-0.19922007301908615	0.1559676845714827	-0.013192464198996681	2.5816405324324325	0.07105294359591868	0.05439808994887467	0.06177586869454988	0.2543660337032535	0.32445013462955763	controls
0.1739763465413248	-0.035537723510947576	0.27501026725726646	0.2481161165711165	0.2503207938213472	-0.21870718130950279	0.4218744738643607	-0.0289912343306913	2.172559817762222	0.00938823748042622	0.05978081513144525	0.06752571788032402	0.20284663514882312	0.23564240114585647	controls
0.11996962509809811	-0.04273312084608285	0.193945809722922	0.18876137917627278	0.37192404501449106	-0.3508450967160045	0.46111853826469473	0.051519637943628675	2.7916197152129327	0.06280296123018697	0.008329630373648674	0.09299355968224861	0.30635492466155345	0.1406939609168097	controls
0.24122910435878422	0.03773907545423609	0.3230952734470454	0.18120620625481726	0.12382998071293122	-0.2439388888512106	0.2781529754934372	-0.04006451923055379	2.068468124023693	0.08317770455647568	0.06460407059382281	0.060462186536978865	0.2947199889918685	0.32338595913131907	controls
0.2286606490454601	-0.046781884818077865	0.24056318791101228	0.12205877006282442	0.32280455519271667	-0.3847977507530473	0.4074369054481148	-0.011836977873584405	2.3267329480379435	0.059825118378189705	0.03910066112646837	0.08139024913805029	0.3286580589763405	0.12277350187426958	controls
0.47898500445300185	-0.04844975400850277	0.1476784297244351	0.29535960789892224	0.11304529032005867	-0.2597194602589359	0.28199757492590544	0.006794902315772032	2.401529615437964	0.07927129593543372	0.048223688954327194	0.09114900866156836	0.277526121341975	0.26762596940122346	controls
0.38759695703512353	-0.015017016578666349	0.13127997971427588	0.31172609007070695	0.13754528134348887	-0.17851414712970412	0.209043667410649	-0.03430086191305681	2.243124819768698	0.015075930411874813	0.06983979506025427	0.09858374934505616	0.38773249562413625	0.16712330171158057	controls
0.43438632344187733	0.031390936709277235	0.3527313379531726	0.12045169407045966	0.008568870657574591	0.14313936328284518	0.37000400427942925	-0.14138430671532068	2.851281500073262	0.09067557478112707	0.027567888211447553	0.06670389163473242	0.3413534478010797	0.2412914748287788	controls
0.13256705547467318	-0.020375252212164588	0.20026344327215995	0.15832788753358917	0.06589567241667497	-0.4545446017118103	0.3874143504337957	0.025415041770427554	2.6597069495686188	0.06557967124452369	0.049803835055560755	0.09675443494034416	0.3678211545170524	0.20490493923031855	controls
0.38895569646224076	-0.011960473663613205	0.3464726646018349	0.02927951057406515	0.0119825519555165	-0.2840820079002729	0.3244079623667691	-0.023116705622417355	2.4261964112173637	0.04756314694984981	0.056936324434497844	0.06612783408394415	0.24593655785057467	0.19800778017742782	controls
0.4792204236062318	-0.07584877425421385	0.3234596655919265	0.19716994368654817	0.12010640573600781	0.19393371173324997	0.40040412344536896	-0.052771713726139646	2.8229898501911865	0.08744644332432328	0.04023774160443323	0.06998658240481832	0.3811603298465039	0.3435222534309194	controls
0.32570051488529017	0.08436147690053523	0.2774273924957874	0.16339098463272533	0.00022478348280146557	0.18225650866968035	0.44113827057298144	-0.0445748599776707	2.2137812150244653	0.02505720063986496	0.03417876347110621	0.05956587608161161	0.19340490100640262	0.2966075161400436	controls
0.3334658187459463	0.009698426891023217	0.19878513097807	0.1765076877570949	0.27005702497640177	-0.46387384839914786	0.37957768172290685	0.01041649226560231	2.7429079539184698	0.0631419717080694	0.024675148498988667	0.09553567180040994	0.3269627663140451	0.16201526072239758	controls
0.4269582589231861	-0.03582590132823354	0.029684192779103537	0.3814908893729677	0.05830170595084506	-0.31201831652034984	0.44761236424178247	-0.013109603963179076	2.0991325143211013	0.009201611081641902	0.059551491807886506	0.0872158321514627	0.12694667379444077	0.28341691690811616	controls
0.4536891528895845	-0.06993214515502404	0.33307813794174573	0.17654008867167398	0.24207913937824543	-0.2911183455468662	0.3466149045363642	-0.018056337949766604	2.5040560787356556	0.09234868528391066	0.043395213184254045	0.09022901313035311	0.24890367832394128	0.36996535081477183	controls
0.32639498226678676	0.024554732851069752	0.12751655733882078	0.4443718429261409	0.2142899493780422	-0.32742971787232916	0.375374847156126	0.053777398066579746	2.1228257304030835	0.024234302009025266	0.047420679374552244	0.0521170564298873	0.3303095754570499	0.1067762153520961	controls
0.3727394281220922	-0.0757782956568874	0.03635222123567267	0.43269593166073034	0.05537238193027626	-0.11912913065744768	0.21344168980473857	0.052433502074262194	2.232480279464826	0.05572901816791002	0.040092804571787946	0.07250967936057247	0.3121613567107954	0.36255719048086593	controls
0.17278491968165977	-0.07560667608948125	0.07970564415893533	0.16140790718233056	0.36103492516768904	-0.3202501946764634	0.34404496788552674	0.023976891678359105	2.8369316230684163	0.07180220072070802	0.031552900437038074	0.09941218801487155	0.3681477045490083	0.11418691360810679	controls
0.3284893147121177	-0.03187766770238608	0.260237679910463	0.2242867682503524	0.20896950121134128	-0.23421270838431565	0.4187742253860977	0.02380263002371955	2.3724360719119977	0.08225306290190176	0.09061249038528374	0.06128668452303044	0.31830766405702327	0.37110459307485133	controls
0.17602671047986324	-0.04405366635130286	0.292915992000845	0.07827217208573573	0.07080082627361832	-0.3839998144006171	0.255871676098792	0.019773802714096504	2.461810921219747	0.08242268192771288	0.06223862188712026	0.07933146104712775	0.17354538726620983	0.12618839850299063	controls
0.2420113499466059	-0.058859426893683967	0.4733464554536064	0.3992897741938565	0.17148472946464619	-0.2625241540664056	0.3491686066328984	-0.03669539578871423	2.320858123578223	0.004875112254854284	0.010465313341891075	0.09594178919357522	0.21682359966157555	0.3364440068813177	controls
0.2967398617361845	-0.029227785473876056	0.16719837635940898	0.1404548263066858	0.020174688726582773	-0.31108905161911093	0.3227097404605574	0.050698678909367655	2.667437878936368	0.08035613033518649	0.0748864763550816	0.06093923374558919	0.204709405886971	0.10483510148562496	controls
0.35049370599420826	-0.06896729611117108	0.2005430540483536	0.3461496320191281	0.2027940219492325	-0.3377158643734157	0.32578666215061103	-0.07622502501153094	2.139907549590349	0.02189206661606919	0.02215521571605117	0.06752324686726092	0.10954882165077821	0.19186787157081833	controls
0.15274615722611914	0.01129516503598399	0.2369728310476083	0.3986762559459962	0.2774255083332946	-0.32772490379477204	0.4003919560270785	-0.045819449169041064	2.192787858669308	0.03630573039744458	0.06585917463669103	0.08793501371739836	0.23419608144590703	0.19023278593236853	controls
0.4275998463920649	-0.030025545390091928	0.22869473727954004	0.1641156130759651	0.012000094270272349	0.08006662195613529	0.3808595135932122	-0.045583302313193595	2.4072846273838504	0.042652417948067387	0.04553525531745638	0.07893195011084458	0.3251218681506491	0.10968736809652373	controls
0.23756831704909398	-0.02232669266350471	0.3667478737774914	0.0760043006160158	0.21792693750654582	-0.31070785835335907	0.30881153838088554	0.056845782010634775	2.884529474829428	0.07352812264377293	0.09087784509515713	0.0762749816883379	0.21466833100510424	0.35082380283308273	controls
0.2514621106720396	-0.024700860466755868	0.25743212176326025	0.25543625896722	0.04465819486040151	-0.022347897264151095	0.33028703683499383	-0.04626156897481612	2.3258214819955256	0.07122204475025404	0.03494014376179566	0.05224935571715521	0.37395870783697266	0.13442693409997197	controls
0.14910827730276938	-0.04038283725584945	0.2050143777111897	0.15747658765025635	0.13045084842141788	-0.4830305195842833	0.44757813008073966	0.011047769625699394	2.614366965293918	0.06964722365142585	0.0898428340486036	0.08173568100150107	0.36123888537073956	0.2795670264173867	controls
0.13551545058070352	-0.03274266930385884	0.12072168799216962	0.19962253583477296	0.12847767403159088	-0.2189141406490458	0.3756829001299694	0.062197517308914624	2.821798698047302	0.03991854106996949	0.04562386122248463	0.07917647689759538	0.1624568714915312	0.21824068542449332	controls
0.3289271223006652	-0.0907106588022541	0.163582979036969	0.18809889983887648	0.062464483583160466	-0.3761033462849482	0.2574728935852993	0.022363592871677367	2.2451530602888043	0.02380560183468808	0.0715647801274398	0.07693730456016477	0.14448775334144862	0.14821842404167926	controls
0.2151416513657785	-0.05553580929154338	0.3756269801402854	0.14634386320525083	0.025737172854643633	-0.41832147270302605	0.3782421854743034	0.03825224182418982	2.075182187058297	0.09213711917830568	0.07879768012175495	0.06727462036510987	0.1520618056023034	0.2870457917935592	controls
0.34398670099399603	-0.09096377373802454	0.20790832304274667	0.2764769273349894	0.07803249140426877	-0.00620230182411341	0.3668063731529766	0.07894015383229647	2.9883920687222973	0.04662857970766802	0.026270504118597368	0.09033637031473898	0.354075371276008	0.29927681957909785	controls
0.3688558538421707	-0.03501158702848691	0.28228297302003624	0.014579220417122535	0.0363506781707246	-0.3203220038134013	0.3242092786108945	0.06134115281372643	2.0930900129090406	0.07685733205475083	0.06856431446661149	0.08952388227594807	0.2987969992235042	0.18837544537210052	controls
0.3072904632964769	-0.09142288604948182	0.3287324166109892	0.11420459822940877	0.17797987439784818	-0.3751830806263618	0.17421476759253768	-0.020299054534575967	2.2263147102994996	0.04605212818890234	0.06047918414670913	0.056742444724067496	0.14044520243853906	0.36469680260901405	controls
0.43167131599290387	-0.039496815780345265	0.292806383732965	0.1422253927082353	0.04385487677765124	0.10963555113286473	0.4970122607795493	0.061036090214241306	2.177004320582134	0.03810599584162081	0.09967479060960054	0.06632099461953056	0.27942316132154965	0.26491354149771923	controls
0.17071599909857524	0.02015630166178519	0.22992167737171343	0.14661211520725972	0.051202262117621085	-0.43494203092122447	0.412876090031557	0.0054485216949530756	2.507865947757071	0.04756275529714798	0.023120489813340774	0.09637094491507256	0.32051322983130437	0.21528365783408943	controls
0.47444385326903366	-0.015792437092011863	0.233591694566829	0.26756883010403165	0.2022648121041694	-0.4265971408712207	0.31364723633379216	0.1116009470747632	2.3836114238357773	0.09471941165207129	0.017943767808387887	0.08446846312658582	0.1979524594952597	0.21082648186932365	controls
0.3420554528932992	-0.07647436117890141	0.16137597298743395	0.042554373278538726	0.30852380909540517	-0.33194814200814904	0.3719888042946765	0.05660134657555933	2.5965818431778613	0.044519029955081085	0.038379828139202654	0.07940378870329018	0.2506908757463895	0.10012059653065822	controls
0.14298207493594284	-0.004263930645163182	0.3337747557533571	0.1979510876750704	0.0462609459107325	-0.23398084043147807	0.39674324438583336	0.03378180053122548	2.295504404405677	0.05851774620682206	0.07248561975479197	0.09270809586501816	0.28183072364255707	0.34459846845289016	controls
0.2583165643871556	0.020141440642757913	0.027845625151169423	0.3638276693392633	0.04454217530806407	0.11709376702048269	0.33685556042532055	-0.013137234273838436	2.0536161114677363	0.048239695619175155	0.07695322588813433	0.08019167834052073	0.3612832311916766	0.14933671573970075	controls
0.27749926641025396	-0.05789939738084962	0.06307210459633446	0.2640809847252651	0.29882967685875866	-0.3893656697052384	0.413868156535672	0.07845005901002305	2.1877398363327805	0.05611051599010017	0.05947287847820697	0.06233201655351845	0.12879236564321497	0.19535802824446918	controls
0.19260896051714912	-0.0336762354126747	0.2501978579959774	0.2379876715434321	0.1375034924899245	-0.24033213635710454	0.48105386555933116	-0.03207066479940133	2.427051300997305	0.05377695986252596	0.07311177035785199	0.06622850864919207	0.1380396587203528	0.267965746201579	controls
0.4571588784012066	-0.044869478844632577	0.24882923294540343	0.1416969620052109	0.04772500293110121	0.2211964495625715	0.3260310501024307	0.09512078645140026	2.0916347166355176	0.07165347825777671	0.033946855802638426	0.0837156860358317	0.21384622700080083	0.26226574382971385	controls
0.25523875083100867	-0.017127401170570523	0.45434449998782506	0.10402329306756393	0.05293494158548956	-0.40421478676555206	0.3597437652195614	-0.03346681034352699	2.430758633471728	0.09957948961672274	0.08072766511929111	0.061890526486761736	0.25978825317989074	0.2935164120356276	controls
0.20098085950152292	0.002926621788600727	0.22953652709591005	0.14477161744025552	0.15787416772823934	-0.48618530690112266	0.3012849354493667	-0.016877394615623438	2.692310550662629	0.061031842330910385	0.05223980560624153	0.07832120094747605	0.23576019162733852	0.1979708969739688	controls
0.19763582052062412	-0.05094532463190379	0.354288153239515	0.09942668383395198	0.38675586624892655	-0.47399359877749675	0.32637806031825434	0.04152096945976195	2.1735439567563692	0.053117596241210395	0.052046081117400174	0.07931053305279291	0.20686926677572934	0.1653601446296814	controls
0.2629892768900059	-0.03897763630645442	0.42592774399491334	0.22649379775069628	0.08816038311990754	0.14928613552024922	0.4941017194485883	-0.22086301858240842	2.0732400934808752	0.07426505883597817	0.09536909365168696	0.05426429244185608	0.16736686993230337	0.37597052490566585	controls
0.33268288526536005	0.003398961242510573	0.29502602070003714	0.24361224419682256	0.14459110451350424	-0.2188416806296134	0.4290328498244168	0.04463377466574706	2.301604523276975	0.09720767724351091	0.046385985709243384	0.09315854798323056	0.16444619582554698	0.35471191079473213	controls
0.12697512233383623	-0.0023916963884573934	0.21383586840946156	0.20012681739268867	0.2660969896400382	-0.4464921155120136	0.45418390842697287	0.16211032450958074	2.4506985925382896	0.07314276336774796	0.04777427996084244	0.08606327347178595	0.3103257321245749	0.17875565945208563	controls
0.11793940731629549	0.07669001850258166	0.3110280477825091	0.2410809721219246	0.03367386422639537	0.45544578680794906	0.41212499178042333	-0.053887383751922424	2.2835985544868347	0.052453486713371814	0.03075431938930524	0.05212283881249869	0.13256016867250608	0.22084112881621146	controls
0.1719611053972876	-0.022114236953136565	0.4019350625163963	-0.00127055030807105	0.09683973274424632	-0.42812740190052834	0.40351961291962457	0.02535941245376439	2.0170868179355934	0.08589598549504689	0.08043767440753645	0.06857802512406086	0.14134513490975265	0.262884097559932	controls
0.3704032481610055	0.005947495828317988	0.20269468786627243	0.1856368289752808	0.06784233782644837	-0.04246193463601977	0.2626095029297878	0.04620872426357577	2.3788933889111687	0.030769061146578108	0.03126390498565415	0.07683830800726084	0.20010828039946393	0.1841292353021151	controls
0.4577010098866508	0.059832881528317124	0.1100354496806244	0.19059017182825938	0.12000392944963477	-0.15528496302405037	0.4968591749695963	-0.13324310718074892	2.109463185969896	0.030975554658943406	0.08231072448309702	0.07500814655162422	0.2939555252040955	0.1229660144979453	controls
0.3091865204856813	-0.010072693794730945	0.16315722480868292	0.20785580697329858	0.140452899121617	-0.369794040543835	0.47131722142473104	0.06213518257855734	2.2063909650260767	0.020660425852469723	0.03893478803201722	0.09539701194444894	0.2857266728136747	0.21216540841981898	controls
0.3624649091436705	-0.030973427063620405	0.17021116807807996	0.2182402714898562	0.048434036979042826	-0.37746223257820466	0.43837861475920187	-0.019392927993769883	2.2227827447806696	0.044765430390830904	0.05617549118032368	0.05501649034477844	0.17958451683043222	0.21094361326387884	controls
0.21331034189022074	-0.07296691618042514	0.29187459142253586	0.10972263925147163	0.19761538064557987	-0.10582381765603831	0.3317541910858959	-0.012991808546028775	2.5420326235747837	0.07192719084117621	0.07586632051216899	0.09991306472631634	0.30568869851553226	0.18783295298555333	controls
0.32616428433236994	-0.0385832601373643	0.4206755244588407	0.3596426502825538	0.30537071371989205	-0.35698530094258785	0.28329890347055414	0.03739036636642607	2.1324051552209253	0.02424017787643588	0.015898833095578168	0.06044509890600147	0.14246299864810236	0.3461939810255753	controls
0.42466921748704844	-0.07018926985858773	0.08180081830237652	0.3444485011708769	0.14167121344565553	0.05854784677308406	0.2573790714503488	0.07759774255197434	2.4581549419477464	0.05065357303619684	0.012946704456065283	0.08088119734456146	0.2761218171543716	0.18425768402488701	controls
0.41928691793116174	-0.07817538297083881	0.09764436133717197	0.30947517241962735	0.17848185895052418	-0.31032442627977097	0.2777154798740545	-0.013059239010583933	2.765805467944642	0.06739145099934815	0.0878442305279313	0.0500308745848137	0.18174723385192043	0.28667989024738616	controls
0.24723961457479943	-0.007221412839911599	0.07062167844447256	0.30765395771484294	0.20141121690628183	-0.2535013367745351	0.4157781286186636	-0.02927261584090254	2.551815683790931	0.07412734703960294	0.03861187118971749	0.06973534990435978	0.17823866904110774	0.27471825577725106	controls
0.44750020513857636	-0.013374839718032444	0.41406150389779284	0.1909341774322642	0.04474035740999594	-0.0742717574364502	0.45891081748686324	0.0662381868318625	2.0879909716164313	0.0655347221827772	0.01638747760081085	0.07750928786443609	0.2351753561374262	0.3015079146039144	controls
0.40484174212973073	-0.004824975407630085	0.32556863761566823	0.16149930393484288	0.023853980285521062	-0.4430822290739505	0.35801506520245374	-0.034443004832124695	2.147902424768228	0.09566268654287341	0.06805810340073341	0.07306744240477589	0.13360951442776814	0.29326300370300146	controls
0.2570044388069826	-0.006978448638339345	0.3869444417768277	0.041763175694787186	0.009025513698579605	-0.3616190563301212	0.47245922443558785	-0.09393074295958646	2.0600193946614134	0.09298755447918086	0.07125456852687978	0.08408523582927471	0.10304113068649487	0.3627396965289123	controls
0.23145719895128758	-0.07234723998773229	0.12310500446199962	0.1973733956661688	0.16228322273269524	-0.38489953114408015	0.4219562562999064	0.052790407982921284	2.5213277588808447	0.08277301715458449	0.08962644665772711	0.06744570713517829	0.21450374039596104	0.35755760518890006	controls
0.23633534842200132	0.010759974271461305	0.4303870950913118	0.16789781279794702	0.05735138874329668	-0.027351601653009844	0.37318644760628106	0.05843079489805632	2.079544278901625	0.03439257132704244	0.08471149078040174	0.0587862830070915	0.15023665039897469	0.36601800081784774	controls
0.21954707758115935	0.04326813273016554	0.34528022958065235	0.0834867818143507	0.05870365024008515	0.4234209082585634	0.48859907434484456	-0.22122505151816516	2.1956433579246686	0.034267397968063114	0.04170425562876535	0.07514385324008975	0.13075677807138397	0.143719180068057	controls
0.20328438442863433	-0.03548677202375926	0.2459616038677604	0.22155401637410035	0.16312179282593453	-0.4280789284334742	0.3734755636870743	0.049242996335902185	2.59726774434652	0.03078215060297139	0.08753836980806891	0.05466109272434713	0.12161057542840567	0.3129646637313667	controls
0.23554492882207675	-0.017990985354951305	0.20737117745842554	0.3104012636798209	0.23991915382842602	-0.4055847028033939	0.4965970134697111	0.08224379912928678	2.3046360969956488	0.04787618602182018	0.029568445439367062	0.09411988754289208	0.26045969921360207	0.20267257743713218	controls
0.36538587933551564	0.02669526987268253	0.08463836748182042	0.3129066694324836	0.032766185613263304	-0.0714092880906793	0.3415847001716471	-0.021974935527761596	2.293117148239456	0.014946412809396863	0.05009036666688608	0.0659446542980868	0.21168729516231444	0.27373306525454627	controls
0.3752569839473566	-0.04816278066292265	0.1579378308031945	0.2516201224652751	0.20252617416906282	-0.292427595785438	0.25677712767117905	0.01808335656324636	2.451241749486109	0.04468902488760064	0.03036516476566399	0.05488659413857337	0.1888685005641489	0.10890755182489974	controls
0.3942290146994695	-0.05022654282572633	0.16144588799447412	0.27442023274506105	0.07396512694175175	-0.3043890881405249	0.4819567132976643	-0.0041089959767188905	2.4498193181222128	0.018405112150071706	0.03575680957858701	0.09168480484717431	0.21193197380368006	0.22665813115766834	controls
0.2258723866870691	0.044921052396060666	0.3363054550996173	0.10160688247488008	0.02807034589235162	0.14471681463400915	0.39692012504418467	-0.0820655011381955	2.1639932148624172	0.03694876191242195	0.07341659407892026	0.051712549820099804	0.14486346695860128	0.1393928380886514	controls
0.31692415411510755	-0.08307476049324816	0.3045401107340861	0.12823114746152992	0.1765499390787189	-0.34660269636272156	0.11449129720070196	-0.021292205734848656	2.723270595491033	0.025559815607548355	0.04382755663870723	0.06030042741441512	0.23071636177953941	0.28723621886908235	controls
0.10751484758724293	0.009107278098942524	0.4609712230638335	0.17559985172697654	0.10681494967703527	-0.2330840197790668	0.36448781755930115	0.03598154248684779	2.4636739907955687	0.06373921234116438	0.040759431030326594	0.08732200123015241	0.38455606315055946	0.2657845655846825	controls
0.30120487346857217	-0.007154455253755125	0.39280655420331007	0.14522991770917695	0.13847315302951058	-0.3222259641413855	0.33552663266616356	0.05742402040739743	2.436368364959843	0.020622383692409516	0.06588729045836579	0.0966966189537837	0.18689095393594907	0.3550354363776155	controls
0.23905561438507958	0.00440387320470809	0.3838353136744419	0.45720455140640004	0.2045091846281061	-0.32919168198593396	0.4044748338784387	0.0014408392934204817	2.154570813232571	0.04476276073112776	0.03768309614224873	0.0706368999948947	0.19190654494177095	0.29315066364310094	controls
0.3015623747039745	-0.07553777001383258	0.21887588865968557	0.1758013828973797	0.22957924772046026	-0.39022362304102426	0.4895320222267419	-0.03712813512987539	2.1898719087347915	0.05346912207059822	0.07947615764471293	0.07976609411525246	0.2173434238950108	0.18924326248143153	controls
0.17514875873251554	0.008685138758702296	0.3614937941317282	0.32759252169620395	0.2411313869607984	-0.33634241609220455	0.18020145829653061	-0.0188944201111822	2.6698381904921398	0.057102938320005105	0.04283514353719322	0.09728604399650455	0.3666638527824719	0.2390751353579078	controls
0.25627595222422145	-0.06445051986734991	0.2859901651760688	0.26238795298969264	0.23114447578721642	-0.42665496519462015	0.28200733361316005	-0.022100581373233653	2.737386919496136	0.014773441140308164	0.011055887219930158	0.06907528279852175	0.3315442077188014	0.17540112815769	controls
0.2522393725252954	-0.012155524649622065	0.33517091676932154	0.0381997108962084	0.07822824552326674	-0.33072934719393354	0.12720501036997656	0.008480255346506973	2.6326899205491285	0.08984668327411091	0.08894102636825235	0.06822398890186182	0.15159095206534143	0.2890285651773583	controls
0.2690993658831101	-0.030205460855449836	0.1462192934978454	0.3178061236037315	0.11579586735858685	-0.08468115841871987	0.49141425018657153	-0.058365107521903006	2.617163847415846	0.020847441139158825	0.018931796693020565	0.06264229716114367	0.12598045572297184	0.14563721046625228	controls
0.3262815315816308	-0.03762656355134622	0.35170116700866344	0.17158721503229654	0.06369952313135518	-0.040622475936947455	0.20925526380622972	-0.03353987994883062	2.904619421750972	0.08918445016468037	0.02577201360689356	0.0747382074311053	0.1500790817011097	0.2314249475888761	controls
0.1779593151784055	-0.06638584847434453	0.10889831925419499	0.4265873391483434	0.15438793590645097	-0.20773954889911575	0.25219044906176846	-0.037758315473789494	2.2800033029527675	0.0804348890516047	0.05713253200548449	0.0833131600047881	0.3223245925042924	0.35380476464484445	controls
0.2288969064176945	0.0017160703559666937	0.3520923592923276	0.14559383321842487	0.23154590489478366	-0.470973477214785	0.3017709832989038	0.00570777898072833	2.3220857887850306	0.005235085964311298	0.03306389436558023	0.07885326674603889	0.2174344010527948	0.23580610014262068	controls
0.31843022125120907	0.04590719558172548	0.27138594525898574	0.20083256785928977	0.01243533625382042	-0.20579922775468645	0.20420849685182835	0.013840954076621597	2.6827767999293424	0.025634630998938705	0.034439734564226665	0.08593202905763424	0.2290745631486589	0.27439949138378317	controls
0.4183852378218364	-0.05845259618835972	0.031150653696912434	0.24432921823868495	0.23418525928099987	-0.26620299769060307	0.37672967900432963	0.049835696517619606	2.3608122207171887	0.038018769736051	0.046759845998983696	0.06811615577538929	0.3569332079703138	0.16643822268092634	controls
0.4009420514436659	-0.016089184912988493	0.2110590538942034	0.35324784282106536	0.15267732364809736	-0.44757558508958667	0.3785025420982711	-0.038089034533758115	2.1545145822043446	0.031539829894774773	0.033201156739508346	0.0767308320967493	0.1848493766314242	0.3232998563581883	controls
0.4074649847759264	-0.07635107467012145	0.20585807429832573	0.13125656585992676	0.15187780250983393	0.14308906179853792	0.4841321804559678	0.07476417135244594	2.022369992904408	0.09086530276644457	0.06819241556100628	0.09773438598381104	0.2676109287309996	0.26224608609818195	controls
0.18031742833594783	-0.04660806553118188	0.20886920700837913	0.3449088095851593	0.3061362019470911	-0.3693147156124167	0.17544772764161942	-0.027672342495344344	2.2986786632965432	0.04308686937879766	0.027491180528141857	0.08533202941140489	0.2247588552967068	0.17923978747788902	controls
0.4223413538634821	-0.08436541647410552	0.3696368493872825	0.2695207967932508	0.17770764068340958	-0.13927075425210456	0.3672752676322624	0.07228151083990224	2.2681023145628787	0.06398470583427339	0.032594589319564965	0.05000132639131761	0.23700845871292223	0.1787812181436624	controls
0.33107426502852766	-0.051020998344953654	0.1482088057504232	0.24337450310343967	0.0786989875210638	0.10895617865395235	0.32779448317059406	-0.07364975865590473	2.029844595452637	0.03251418859485205	0.05346324257934653	0.09241615897684609	0.27949602661915496	0.22453029103605354	controls
0.4149543186876653	-0.01276481834409661	0.2505971101776344	0.31143193135168395	0.06610908380892527	0.016468492658290868	0.4394372225902201	-0.09090016633029675	2.3025135062373963	0.05651531728919772	0.018265030357915418	0.057449737646319964	0.11703837688764589	0.21380094735942318	controls
0.253111960669734	-0.002969208615265728	0.14906573452452584	0.34265110861161446	0.11222493549241512	0.09023301909991084	0.4285517555476981	-0.051863156787833334	2.2343518686589645	0.03427066746762741	0.05107793715976745	0.07821312901072894	0.18070441784435265	0.18115332515610308	controls
0.348616518547475	-0.07153359449201666	0.19331627226867396	0.4028774178147704	0.09635425503369142	-0.11383114781694617	0.4407873700369031	0.0310661432054393	2.2749181818615245	0.04931184470297137	0.01696416908950898	0.09497618117207932	0.16388611036382278	0.1803465865628278	controls
0.2849054947405705	-0.07353709505570324	0.24780491858724402	0.43769963161338155	0.08056188994418907	-0.24127952881709808	0.1799652936097871	-0.015100938068166581	2.5162335128352025	0.06487422624827532	0.056476628097620066	0.07120130639619837	0.33334462326285497	0.30044562883732984	controls
0.2744584613997724	-0.046102380350872676	0.37298723237623954	-0.04485567637397243	0.015100758238533685	-0.31575383332351714	0.38521305254822075	0.015804834558542882	2.261868061555404	0.0934286396673482	0.07413670456013846	0.08355784310307056	0.24297295008604486	0.24891886534352564	controls
0.3365835072571969	-0.05875641448555867	0.12651143050509933	0.3754651589339524	0.18225802342368136	-0.34652880029342314	0.15472102245536531	-0.05544511996161325	2.413539863713823	0.029971817834241864	0.03577794711585446	0.0760610043160284	0.18889405398280962	0.31920676752538424	controls
0.2878441904099084	0.02901641050610195	0.40491511795330276	0.24038586507205964	0.24678464351246127	-0.43314529230529364	0.2335817193391115	-0.04496094188085357	2.2647236082674493	0.066898792725097	0.015655271852519026	0.09178544837804664	0.2795795637724071	0.37397380563677546	controls
0.3845584998724613	-0.042562073090753536	0.25982410516943505	0.21723593393943824	0.1339099724137052	0.20115268963308194	0.36204572746190977	-0.03891468961629783	2.5183890688373087	0.024423561034966117	0.02468326999207246	0.09712448667074039	0.13704943821879842	0.30069846865607747	controls
0.1718816609914541	-0.026227121246633744	0.26919952416826953	0.04647828531271312	0.1552434865860814	-0.43711080733748336	0.43701445435663283	0.004354885933776399	2.859728227138879	0.06273952267129239	0.06353065041218611	0.07032937390164774	0.15338866994829142	0.22888249072371028	controls
0.34700976879602763	-0.09087895105503654	0.24896934357612144	0.4138957606718641	0.04658057527041652	0.29217211446355024	0.3848514250017941	-0.15657016787376227	2.301291726224819	0.05128585503161118	0.05119816459263188	0.06842989968912067	0.24013974150334388	0.2428873107910398	controls
0.4081826106919277	-0.06009373432807135	0.364226537681272	0.32911209303160627	0.08278667389283262	-0.021796813168006413	0.31027549138329424	0.01359644640463091	2.5897845536589124	0.06552160172189848	0.011634525283923697	0.09054872269243577	0.25569176828579937	0.16531225614801706	controls
0.4527983376853747	-0.004614442118389712	0.3620361592089686	0.022624579855443527	0.032394085458204956	0.4310555913552528	0.4730809861506508	-0.24086397655640962	2.869560883006495	0.010987796012027432	0.03891857484017104	0.0941764123345333	0.20394654237544696	0.23200292381381626	controls
0.1186588015416152	-0.016516407327476237	0.04873466297688306	0.4488923865896538	0.2566924152794643	-0.34660775861300375	0.4124583416793026	-0.030583786806068342	2.4182991155072022	0.08195317090644602	0.011332565412677548	0.06688945332757001	0.3362397720539698	0.11170617737283144	controls
0.33396540098690825	-0.013295015125886413	0.09947933189765898	0.17399192534211472	0.09371807523125661	0.0007905344484978039	0.2522298069682958	0.07034027999205211	2.398145214212692	0.07608794242884925	0.0994964731502972	0.06122203843037596	0.28426546172674816	0.23577738868271172	controls
0.3425125084461784	0.040421723587362415	0.28727403067260765	0.007060830051642354	0.1233928195264914	-0.4428048077309869	0.41820742327040805	0.04644195934529828	2.570888352525289	0.06267390165722962	0.06978364922244694	0.07761007507254378	0.2890996882714496	0.23194751296693994	controls
0.18352765126821347	-0.03279422378087602	0.35048386876153736	0.20991161759810212	0.20513052430595857	-0.22312017787182548	0.4686417512335034	-0.0582480335217008	2.168041407640375	0.06679785314095087	0.09332790342415982	0.09898231449063895	0.18430229821140698	0.3519710676307147	controls
0.36548659783414017	-0.027439943120938108	0.2976799698092669	0.335332024472189	0.11747579814505063	0.029268079569265436	0.42829233907762543	-0.006567428101543149	2.500268556292159	0.07629619123093816	0.008768331646285562	0.05734389577650849	0.36119949570128107	0.2109289218369373	controls
0.07743939875268402	-0.02993256439992972	0.2948261343510923	0.3815003931926377	0.06822568249846447	-0.16932196337337319	0.4239736754340466	0.011611766412177912	2.393775924080474	0.09279094082282113	0.06793420410772032	0.0612419171304076	0.22632672058774544	0.31277192392853737	controls
0.4966812853536008	0.05883831691408463	0.1412176410687028	0.08695870611560048	0.029157340068878837	0.17575811844625994	0.31228210441529264	-0.023235161530736115	2.9904239823487253	0.009753188207271057	0.06662430831343163	0.06542647260626995	0.17372306489357722	0.12726989480262868	controls
0.23137086232594203	-0.04161962464227858	0.3287344125003224	0.00910244055347572	0.0435979150716938	-0.26592900687828447	0.3048532658022297	0.06680579545547552	2.356633771381298	0.08811074528944272	0.07526980843148201	0.0854478138139032	0.1243633199957394	0.3160185677133985	controls
0.23015887469067012	-0.0016713516638968556	0.41376797548713357	0.08559153301876568	0.13184481516732383	-0.2842199485172592	0.2039115672749628	0.022382707491824902	2.037600861434503	0.09716774996487423	0.06388412557654091	0.08390282640312081	0.21247869820576393	0.31593173407659575	controls
0.21022458168142188	0.018634321361104423	0.16895206800559448	0.236149591055486	0.09259232290002954	-0.08601913696637567	0.2564076138985652	0.011299272046404275	2.6060668055038603	0.0752380090016908	0.051253685968261464	0.06567664251540678	0.19714510709630595	0.17941295496925685	controls
0.16633479435731588	-0.03414203326200576	0.21946676244354316	0.07917254885369138	0.2407171429866527	-0.2260818145307794	0.40895084358281136	-0.007033223779475108	2.7637191169718784	0.08131875807641901	0.02295804735485794	0.09978938088205518	0.32016199649959853	0.12549431024178384	controls
0.11067728545294792	-0.04798964796801791	0.12786911127216452	0.4784054116894969	0.031613240208030094	-0.13029275921617056	0.4200379560759495	0.0038637038367836333	2.045929870284094	0.049773865374324544	0.04922032432874804	0.06645522470940043	0.3161202915535286	0.24321075768655834	controls
0.44443008570633535	-0.007742381303032189	0.16084628344089524	0.11049613943305167	0.17746646399308458	-0.10986681248463331	0.32138532640601614	0.0028893399770919467	2.600267161287666	0.034822511807861986	0.05920075509092487	0.07393203214677403	0.1293138371516204	0.2339729630094694	controls
0.30094619785834886	-0.027775734332892304	0.23375016607561327	0.2734307701849322	0.11526526281196081	-0.14040449026047458	0.3816990041467876	-0.04789768281316917	2.722115475127276	0.021403550311612084	0.029257601744175417	0.05486720417725448	0.23956980384679813	0.19617175218406505	controls
0.23642468988815987	0.009521018931285166	0.20907732734218837	0.1368295041783387	0.039451587106621444	-0.35938428274211465	0.3946618744993913	0.13113245767371148	2.0616807352955195	0.062043642136793746	0.04511287944749224	0.0847169971231922	0.27038668420330436	0.10418284343124565	controls
0.19908364583431998	-0.05104968567950939	0.15121463556519654	0.13018745469148926	0.3453943698609476	-0.49645947603041746	0.4620622472064181	-0.022172870811533872	2.7366720644838742	0.06017430476895755	0.05217200063902608	0.09252425368570161	0.36509735189756776	0.2170409956931908	controls
0.3805327111732424	-0.023304760707480734	0.1732173296746476	0.26006374669594884	0.0003110577102675774	0.13174247637787215	0.3452409465209711	0.02109793745638438	2.655238916920333	0.08350820759922473	0.03856752530511735	0.05279455346698577	0.17443090158297503	0.2858857718110356	controls
0.30132934505692055	-0.03117882035774808	0.4041087276246706	0.10405387301684822	0.10664640259205839	0.14394882057634623	0.41709642375723943	-0.17528652569396994	2.3302724010941036	0.04194892891364884	0.06138018717914039	0.054928035307914416	0.14105323480804816	0.34682934387258035	controls
0.41019591255138504	-0.01748745378730736	0.19970128094852413	0.3611756772724906	0.15114068681866202	-0.23557265808766661	0.35122756494315727	0.05300250565365956	2.202767668962506	0.03199000150051442	0.049621023406328894	0.0684011587725104	0.14987111852856683	0.28842927195448015	controls
0.41618720922205354	-0.06746570782112796	0.33426737763571635	0.26769147341940797	0.012974921949092649	0.11483082166501823	0.38066379121406724	-0.15371895120477	2.2872949414707064	0.08175890682292514	0.07077387495348679	0.07669566062249655	0.3310947877766367	0.2394509267005046	controls
0.490691090636686	-0.038833818729888996	0.16741483853120748	0.23946931185193826	0.04747817068898875	-0.2870455936954198	0.2798912936831819	-0.07501385863361476	2.1173795441829566	0.01802245970385238	0.09667132007379879	0.08748962763299145	0.39576717755604734	0.2487327821237174	controls
0.35450553444112526	0.003391959082337914	0.03079787517900865	0.43894660473585545	0.1020459234438908	-0.30935640610034754	0.2907292414205901	0.0024202426190935433	2.1672336540152317	0.004120972985706881	0.03007759307919533	0.08268333871727897	0.2818515977083359	0.2821939568891316	controls
0.22182126480792205	0.00859328541059047	0.3606706000605297	-0.023209323008708822	0.19670349502092133	-0.4737036615042334	0.22544470447382836	-0.017551714969061452	2.549984685577434	0.08678717739030224	0.06582677689338656	0.06415014200826226	0.3840292719488619	0.3463048068099911	controls
0.16072551276348004	-0.022745873939609588	0.3821538282750109	0.07850808548911936	0.011639806193057694	-0.20928827750864326	0.37869492576812935	0.048462664011287994	2.588785541044207	0.036713440327038785	0.040958727614727616	0.09277340041343891	0.20696884374459218	0.12048076877078578	controls
0.4548427396473912	-0.0657858917184786	0.18052200207545716	0.14822634702048654	0.014986137172267787	-0.14844616089054619	0.4423999222821437	0.018150851259362215	2.3823107788173163	0.07672245756070244	0.0852864797631157	0.07683596614479851	0.18531499061683993	0.3231366229882076	controls
0.39875540003976895	-0.07702723096109274	0.2033714347989354	0.04334463667277902	0.03608145235986548	-0.47785070593057105	0.2317070036862601	-0.03211382852260129	2.751558029715558	0.0534803777297137	0.09395167057043007	0.09359911329219064	0.21916762825700456	0.3056672631250538	controls
0.40199269969896206	-0.02625531691512678	0.034522319762213774	0.31384295541949714	0.12126376266670953	-0.4727176540432686	0.4514601563212457	-0.030684192656691048	2.112812115117966	0.029578721096487934	0.04827761978060287	0.08731371765313486	0.2092683667016108	0.21780026058575686	controls
0.2537028129494448	0.04033571850664656	0.3000643231820683	0.1055511625843161	0.03492998359633505	-0.3850478283240528	0.3241903454266558	0.014707350913180175	2.447623482656745	0.09089612640058121	0.05294825059323156	0.07334862251966455	0.1992846349392009	0.23062744342561758	controls
0.341741265557452	0.008700134367094423	0.28761609839921204	0.1544591612552801	0.052206789805482684	-0.15247268886014126	0.48052902881353543	0.1297874602309588	2.196359038683863	0.04835545322773034	0.08165237632680183	0.05065655522601811	0.15358985354013843	0.28792364591265873	controls
0.4786114371797033	-0.05145684050852479	0.37543303002574296	0.2648730365035059	0.1867903058975214	-0.40152350759212396	0.35220326331925844	0.030529529813209236	2.315698240058911	0.022069130507786097	0.018499239465192184	0.09136589408294496	0.12073619746992384	0.257770173429537	controls
0.13320170394823302	-0.0002225153234116789	0.0117277482400919	0.411673201201998	0.26469263483343186	-0.3939536134216476	0.39111086225551894	-0.021238010285930788	2.5739317588076975	0.03501109822129175	0.026674973475103118	0.06804765065229018	0.37156158294267005	0.1741748984344725	controls
0.2833842322050893	-0.055266133575255866	0.27674249361098896	0.1117735163393814	0.2974219689069335	-0.3404277833636764	0.15686200964842717	0.032798877770456286	2.3645768063627837	0.031241124973559107	0.09226850479238863	0.09039210762954422	0.382214847808109	0.17453567281392257	controls
0.4693122173228237	-0.04389692474343829	0.26050437048254016	0.09855516251975115	0.18401881600830222	-0.14974699963708438	0.41882732032944564	0.010660722896925642	2.7062456230201057	0.03395565530309353	0.06802914080539202	0.08937610994810728	0.1268645691773638	0.2881228505582451	controls
0.3816042481497402	-0.08566849054326504	0.2615404751212871	0.36069335516494005	0.010724004118156216	0.06679251268674069	0.17214663437541886	-0.0709523485129476	2.7725124247530237	0.016621842615101856	0.058160461985118234	0.07981634761297089	0.15556788921421183	0.28710117364733484	controls
0.24629244154004934	-0.007967310023290698	0.3371190835919665	-0.07054790104101899	0.2816793104903249	-0.4422671961527939	0.29090914544937546	0.042335328375616585	2.634482481945766	0.038720286066772636	0.07136803500029608	0.07375824681856585	0.37254189743373795	0.15030297155253355	controls
0.25304359152057343	-0.08870059780892633	0.4004410536400018	0.17940600949386792	0.15698743862572984	-0.23296150624491707	0.35984450108404753	0.004698164281252309	2.066371044277052	0.0240365126801576	0.08985359331848411	0.06059374298952858	0.2823190075091726	0.3024300803529777	controls
0.46013924605903245	-0.0025092882090354193	0.21965027406208093	0.1170392785106325	0.29747370524409955	-0.42847374058168114	0.3136140145589357	0.061142726466940515	2.807756449174471	0.0726331106026937	0.025262905385757428	0.07449828671151244	0.31507806248624043	0.1738011041490778	controls
0.38838369327529737	-0.030882473810562652	0.37019088331649397	0.022694929395419568	0.0745672688134078	-0.34043319706651937	0.37768316993396933	0.025419413764877427	2.1616306985765537	0.08280866258188581	0.06732309572716448	0.08111055485823498	0.12526264637689286	0.2680686854190153	controls
0.19897205414504296	0.029188029647848557	0.13850513096104775	0.22902485385401855	0.18665048296814166	-0.394199714349877	0.38608859383727834	0.03925120131018407	2.7511584778927562	0.05545509509026123	0.08142793663951672	0.07512124033300312	0.11828918429189177	0.3830371925763951	controls
0.4196746933121935	-0.08608458551042258	0.24356413898626725	0.39670333871580743	0.2144107854054884	0.04566546256346127	0.3297687922899815	0.06892864384035874	2.027336581759589	0.08088173404123414	0.027697356897831742	0.09553015761969709	0.33747027928246404	0.36181888376861554	controls
0.3078712358592666	-0.08519594245486828	0.3101563065673851	0.21820891268742576	0.17401971981104097	-0.4980055458441628	0.18021241312801306	0.0013011404781629113	2.7477105137602518	0.006809996871128734	0.02004917903881658	0.08106686054294497	0.31781914180925347	0.16941918550667862	controls
0.33198639995913903	-0.00386957669662329	0.015486167070949124	0.3411900458099244	0.05857547233004273	-0.19273106602807805	0.35712250218325065	-0.01852702071939185	2.2329715787117723	0.051362015438812594	0.05117106020254218	0.06524104192306558	0.34452037298884064	0.24544124369359652	controls
0.29681441233822864	-0.018650902892906926	0.05142148538646487	0.2699934308963948	0.09425349463839092	-0.25058909653615846	0.27446913329320255	-0.06874119416053318	2.953820523395305	0.0648010042945691	0.06967097031568115	0.0907700554158649	0.1270668610778563	0.3205425958644291	controls
0.27780861485494357	-0.042777147436466434	0.3497844845002406	0.06817745395262342	0.13039135795717227	0.010718755177448885	0.46883329076163194	0.08909934315308363	2.7271809881676408	0.054050577602374146	0.05206866828307591	0.08656796058301625	0.18448401827044547	0.3052801257713506	controls
0.32700649807189935	-0.05346564983114889	0.2786404126244437	0.15803412821387708	0.28314629695638094	-0.4152627777260515	0.4804472173198939	-0.041658914567370496	2.2282743406777525	0.020274271996357705	0.029797671088889068	0.08409632447694773	0.1442312513983713	0.1007867031892814	controls
0.28723676192291187	-0.04897281942717067	0.1322673711244628	0.3154959507732758	0.1758305737690526	-0.4702453438908607	0.19917488089107604	0.06799345549683314	2.2744651032674486	0.027196180525046992	0.03127661193128145	0.08306459929340447	0.26335544230292934	0.17728853728604518	controls
0.3834237305166927	0.030365498659526965	0.259384631172917	0.44554869957890975	0.2798939087133648	-0.48540036383331675	0.27031834932103804	0.08490714008133379	2.107277001213553	0.012164368774523976	0.031206026974978446	0.058668013010243734	0.16717677255553462	0.31508420675678667	controls
0.46178598432230683	-0.0380551849682586	0.41056149731358826	0.10932547511136861	0.12009135644149896	-0.2840243054953901	0.1310190419772389	0.03371085056116794	2.7307895671100324	0.05539835366360127	0.020818554851220805	0.08627576518376467	0.19465240416125337	0.26162848431871194	controls
0.26762838720260884	-0.06368819530073457	0.4221209531601235	0.18224048765616557	0.13802312765678845	-0.2912732334186289	0.23713094451551936	0.051216394255721484	2.5863851120111025	0.09244320348203004	0.004827117106970615	0.08392268486985677	0.184451818578852	0.149849948804106	controls
0.4432498332542039	0.0004400091349352486	0.19682766199198123	0.06613436848740023	0.06051627210886132	-0.24497935559731873	0.45618386813045975	-0.006332816751174961	2.027132945868192	0.08065656227612997	0.09306167707718016	0.09389170068247564	0.23139173188301873	0.15185750007292315	controls
0.3904513845240442	9.703942376648733e-05	0.1672742193964295	0.23280951508109313	0.12250395321522355	0.28065308226649216	0.4322647360181659	0.04261874503842069	2.2869211788567227	0.027500031937799402	0.06599167543022516	0.07151694675952792	0.2120782301263296	0.1320507848979039	controls
0.4006662079108728	0.04380505174303418	0.187131196100761	0.4421211914549027	0.028756136029405938	-0.12945631678615946	0.31792588259332144	-0.03373712126639738	2.393342267626977	0.006451035981254363	0.0205354529006156	0.07223634832411237	0.19706370744275067	0.3534958044916452	controls
0.1046028035700354	-0.0031976449115221992	0.16841019088616233	0.47224237782831846	0.010234045741958162	0.19612699579570567	0.473268717299792	0.0020423201603571896	2.0153068487362935	0.07220173477421686	0.04088231546397552	0.058258856338072415	0.20003622465495108	0.2742433759165652	controls
0.16625724814483456	-0.013931692660136497	0.20962682456120035	0.3862111159702649	0.06931419458795418	-0.21187866971003358	0.40979495322229703	0.04434655162110787	2.392382890338546	0.033338952363994576	0.05344538579089087	0.06251028285691718	0.16649889016268582	0.19726829089297165	controls
0.39759299120811	-0.08896365576266775	0.36201766380122563	0.09964272033512306	0.003154814347180338	-0.3640512093545977	0.40758530131353865	0.005773503221937816	2.201655354169537	0.09323264613108873	0.04541053171250216	0.09904130676682751	0.11453302030151395	0.2700506184443088	controls
0.1880341891398017	-0.009961664122945767	0.2930200821836324	0.04401202158569656	0.3167094553501767	-0.4499526212928875	0.3903984308715351	-0.018601862650351512	2.7772808133805666	0.09622695641208127	0.020097047404936497	0.09522633919859191	0.3924875926429941	0.19334937844189448	controls
0.2741605265133689	-0.02885932139584656	0.3040520132973359	0.08088584801882084	0.23934275874102245	-0.3669624120489491	0.43590417787572666	0.1265255370039254	2.303238166741425	0.04676428039076088	0.06482557602342559	0.06457226684194878	0.25885992918737344	0.3430576927925209	controls
0.31602537923674806	-0.06885890976358801	0.3030459577501895	0.3465047543011254	0.10928288451231039	-0.4639958976607685	0.17845279081839402	0.04561954774411611	2.0879370737192913	0.06681028203604258	0.05409747122858864	0.059167775858745095	0.29789114555747165	0.25659681567698245	controls
0.16524349191710194	-0.031830942179790635	0.3239358319788042	0.03403938967593286	0.14458516961655973	-0.3604685238150461	0.30179389856624145	0.08150086309804622	2.69766758564685	0.07077388706835176	0.09068499740014116	0.05213329261371814	0.2997697375129952	0.34103280039405726	controls
0.2015929978788068	-0.023529518319181333	0.09557092253352545	0.3896340770950754	0.26164307067104237	-0.191369303456135	0.431125543739383	-0.04973242457652807	2.4148365543357975	0.03706064376213117	0.024635300267187406	0.05599104238364301	0.2333160135653577	0.1424713211433338	controls
0.1752596076151564	-0.026751517284482707	0.4026207153095366	0.24137306202580777	0.015613436316711998	-0.22525056626991444	0.25018861192622854	0.01807641164267456	2.56437292984258	0.05625093898193397	0.07337120110996263	0.07318008391345379	0.3019147658963118	0.27387074002000783	controls
0.25133015469664133	-0.049949697504146615	0.43391984569387704	0.1125709942270063	0.18500117987574094	-0.4230619670013798	0.21385925520295268	-0.041499026283992504	2.2117032988621497	0.016569174791731436	0.013567816216233514	0.0965236236094674	0.19192237363254322	0.24842730464782117	controls
0.40570215066131676	-0.054788394319108355	0.08847412477378842	0.23728663261816355	0.05225604647970444	0.06186032843260153	0.43018050975248584	-0.03733781932814254	2.114342819639843	0.07378749314266404	0.07352410591007527	0.054747123528842506	0.11335344028241176	0.14351251499068984	controls
0.31937659800886875	-0.08160165298332972	0.14149776109255152	0.1432359090001745	0.0025179819087733923	0.11596485269205901	0.32915151616252214	0.02398657824046157	2.7413901591603147	0.06425481289462437	0.07981266198345212	0.06133397653721009	0.20966320640746564	0.20963313324730926	controls
0.11181754833901034	-0.024320760767790287	0.2968727176355811	0.1440534862523689	0.14568749999932445	-0.39190888832692405	0.21769949589864632	-0.02853503657065429	2.1978068736875835	0.04282120790943236	0.03960988965713335	0.06601518657960571	0.27878617366314823	0.33402111626587955	controls
0.3230999726706355	0.031148717067320662	0.311885031326908	0.02015209631076577	0.03954481843041484	0.34122080112967873	0.34346049744417195	-0.08481306071455261	2.792339942417401	0.04082307288938993	0.06094521383460198	0.0858260432044371	0.12708555385841686	0.35141387461167906	controls
0.3924742405178786	-0.04311443291043332	0.014257454146883258	0.47253259036472883	0.29930138282023616	-0.29872328914736945	0.23423839037699642	0.06381438356253634	2.3455453496893064	0.029175630584875198	0.016710599410827014	0.060686169951685326	0.2601611477802024	0.2082452800911973	controls
0.3542703572966388	-0.002140979596298595	0.06248607397068806	0.40004707802480655	0.07346429202376922	-0.49766559595141047	0.17113126553172792	-0.03697870347929178	2.572305764722408	0.0741249142796156	0.08388057678664701	0.08802217299086024	0.26074756370609087	0.3543277972315982	controls
0.4244817350322213	-0.040078954089442065	0.24742827411325727	0.15718768590229523	0.0630289326960825	-0.14470152386097224	0.24785425489132815	-0.0005156071039833232	2.356102685139545	0.09082082928290885	0.059333990373554024	0.07933898270981125	0.33725878358078715	0.12367395703064538	controls
0.13373146574791858	-0.004274732532731237	0.21354156541419372	0.1289282115778026	0.26351782019811854	-0.34648984281177564	0.43723451541636016	-0.0005164400980779832	2.6282016006581026	0.052853418486341994	0.02451713474459831	0.09154868758911032	0.3841871348986574	0.1282352292044582	controls
0.23656958095905414	-0.030705997007290882	0.2038348393785484	0.22014224422180453	0.2257936814205812	-0.34834120316823564	0.1979251044277931	-0.003766528857865291	2.9045453641791736	0.08420440658936271	0.04605760680982218	0.0978953985947028	0.28734965020737496	0.162897927833558	controls
0.14552034336648392	0.01488587567681538	0.40734530658286006	0.29857771047862974	0.22363558138547512	-0.25313912099506664	0.4996750150884672	-0.06679501521194145	2.079513758742874	0.05378467223556439	0.004381569330699723	0.06850394539991206	0.18977572625031114	0.14713607519797664	controls
0.19463565757493176	-0.0631283303415485	0.4172782648493648	0.09678751367036112	0.11856084175750332	-0.2698839136330514	0.43757702580319885	0.022623820914057423	2.430057597292015	0.08636167189930131	0.01741161111744366	0.07142904104805224	0.18507400673030402	0.20734088057096245	controls
0.3079965822489795	0.0357921698682758	0.24656445119882725	0.3921096580050934	0.05322365441559354	0.21220215029621262	0.3497884648059648	-0.025324061397626677	2.037348920774196	0.038595073633557166	0.010811149018404007	0.07224131784876019	0.3483285166036969	0.22048945042766044	controls
0.20994099510637573	0.0327629021557974	0.36327901115916533	-0.0443392779920435	0.016330283791826994	0.10203437611542196	0.24103205358788937	-0.10436807868391619	2.6990647422018648	0.08977524069529869	0.08707754830343996	0.06257833284813939	0.14038776652915752	0.17246715168550894	controls
0.48212942654268254	-0.02149080022292429	0.23837727632151487	0.17954504086522788	0.2015089937791253	-0.4700185686021491	0.4287501358505117	-0.023219374434537088	2.114435974291611	0.07586555365136168	0.0440822376094251	0.07301076841004571	0.24099748630297418	0.20663130171122565	controls
0.14427176097483332	-0.03714646794194443	0.14766251896908575	0.10766869584649627	0.3293198527131609	-0.49007848530938286	0.3759981479748665	0.024437754440457517	2.59617186879258	0.06025412361541663	0.04187337220031431	0.06849007591800016	0.16035072962541919	0.1186175064996275	controls
0.348311708968011	-0.0037623772399839606	0.2983856127522694	0.3625705882333853	0.11850503984078434	-0.12732388522537708	0.27621888919348053	-0.038555527452877235	2.022028189816567	0.036911805979914836	0.07155659741595824	0.05404845925418328	0.11831784908587024	0.29091584467957604	controls
0.212044803658405	-0.040858916795337305	0.17321098400400814	0.3665365392476329	0.03238204519700241	-0.1645410815558062	0.17157739047355314	-0.027816649347210898	2.563956626766454	0.06834640577648009	0.039730814703734615	0.08755721919900851	0.3228288538747711	0.2727369267084371	controls
0.4928464373993813	-0.0196634455938115	0.17939257322954016	0.4527658567610251	0.22292953196665732	-0.3224624324258898	0.37295888738165694	-0.09312156701210698	2.1318827842786683	0.027121173586232197	0.015222869689794683	0.06463732533971515	0.3035580238480974	0.2679739158333917	controls
0.4422069202835916	-0.05192518463959506	0.05697405966318904	0.26598819800847906	0.19308960683287743	0.016301789425166455	0.3456432078166528	-0.12580938600510627	2.779546625922321	0.09050438661738743	0.07923807887647773	0.07324703859489308	0.19342443651038735	0.26506536702551897	controls
0.25431712894989994	0.04492206582483526	0.36060909944640723	0.4184455405232814	0.03843447971923136	0.36849180591017416	0.35095444739073606	-0.08175711134020332	2.075449885157381	0.03692051992033217	0.05235423351874406	0.05013191165347482	0.19003533872045034	0.3203486918743712	controls
0.3519966179281533	-0.06116973745438867	0.2623492869279746	0.2851980419919496	0.04443698246952241	-0.32365772192164155	0.3056300833760748	0.01086287083051081	2.218247795489221	0.013297897065506312	0.050099102941476896	0.052722148608788655	0.28422676601297175	0.2242735592125298	controls
0.30302026183914293	-0.02284746687228575	0.2427993402882844	0.16031608626427152	0.12884392504648623	-0.4388612488094206	0.3703439311437667	0.035524960452973	2.1376130363458095	0.08752337907498703	0.07122576858026261	0.07623253790805	0.13978120162911362	0.3026136444577528	controls
0.1923232253270886	0.0018446062700866817	0.18902552038275428	0.3218819693774278	0.19091511795057503	-0.49742906074368437	0.33283207699411194	0.009268308266708696	2.0453016411308806	0.015710938866516373	0.07350098705248266	0.053887747240163195	0.2924861769190923	0.25092781779411516	controls
0.259939318275996	-0.012215033422986315	0.32891086475634657	0.25994470782707874	0.029537336715834965	0.16287636622487384	0.3964623220296567	-0.12130333221394493	2.170504842276353	0.03309043463922143	0.026504333560017128	0.08902909175304625	0.18378137380997842	0.17718112958258098	controls
0.18285369670035223	-0.05147606672354794	0.19413378650175953	0.07929615197303588	0.06675371513931949	-0.0590949101825948	0.384010373492658	0.0262910061517435	2.8005715784437233	0.03228969179152747	0.0647598443551741	0.0728171730633567	0.255593292302639	0.18892134373635275	controls
0.3785143835219173	-0.031159101454936694	0.3327673597193223	0.47351419440577397	0.14265690036165404	-0.22065617084016959	0.3157989304593908	0.07114156457944318	2.0398332937676553	0.08944335380748297	0.015609230257923944	0.07148882990742171	0.29611268177940575	0.38334989860839697	controls
0.3113864314827722	-0.008797438900524809	0.24298357723272604	0.27106677157433545	0.2612729939087332	-0.2146732173950102	0.4374829463189279	-0.009373068351385218	2.8258461623261844	0.04563973759210192	0.02815844030059836	0.06692581501177168	0.17596510531554843	0.3444098050159793	controls
0.09407082365964636	-0.0549439374975314	0.1856448695718564	0.19326319033488235	0.05133149510145968	-0.292622570533667	0.4329451461128274	-0.03971498461102499	2.5495831233356223	0.06915139406659271	0.05092786721126424	0.09626482018472605	0.3106329410045053	0.21976944222535538	controls
0.127186511344676	-0.06887643371907792	0.03518721438569412	0.22998552736081493	0.1568706152057836	-0.3853682179226944	0.4709406551009723	-0.013800610618414616	2.366907779038394	0.024266895708912623	0.06728245153365467	0.06519471957248878	0.18560065139448484	0.11835595352184879	controls
0.20017480157098336	-0.04667000505310796	0.09439032908313809	0.40302568545800865	0.09722550535560749	-0.08194343846461398	0.3837043005352346	0.0067176889239893844	2.090063144613554	0.07645349798951412	0.09004600667725586	0.07431029415228017	0.3209366325898213	0.3889871947339045	controls
0.4762577280593704	-0.003876696620091196	0.40197231488841245	0.06477563399445209	0.03769152879893065	-0.38051196340541665	0.40869281014201886	0.011794190799855955	2.369105138068638	0.037984717210559266	0.034030247482568964	0.05902305688920904	0.1461097133158114	0.25154464523893066	controls
0.48175662985855483	-0.02549600668956614	0.04001157227184057	0.16843339543857222	0.086160229009579	-0.2645287442017037	0.32991505662513004	-0.041909375061543803	2.9556224009718073	0.001043710108321022	0.08185224563721745	0.06010145705608842	0.15549610588590035	0.1596530804654011	controls
0.4224261195665195	0.05084038992099928	0.21003303845135213	0.25669764127560163	0.05112663549939021	-0.09175301660239484	0.3762301166020857	0.01942305228167402	2.392663589604515	0.002486353195136822	0.03060686866720156	0.08732056808130859	0.1886008569537936	0.3653959594707704	controls
0.2812265521981616	-0.04735606925374128	0.2385240827674764	0.16186408857050402	0.14464535483174196	-0.3946138240008624	0.3890001520875962	0.008824052102280256	2.8121434738168025	0.061871359416291585	0.030571889602185293	0.09387716244192318	0.32691075541334813	0.26910082430498394	controls
0.2513436403607874	-0.06976942556743379	0.12087830941804652	0.2676869457286131	0.1359767054775984	-0.40145829294650265	0.44141405101289766	-0.009437096505125328	2.558562361233525	0.07308828345458905	0.08338854925782493	0.08013196320209516	0.2706448140272342	0.3646814452013154	controls
0.16691769236737847	-0.07797889376835007	0.15423912346618363	0.21099592521007537	0.26388879435524404	-0.26220988286665137	0.4104429870408904	0.00815601732468943	2.1684993525786003	0.036473922902453694	0.04435599252324028	0.09604621110220184	0.18646551765147892	0.22456868377344041	controls
0.001206895062452945	-0.02003225210775509	0.05469205226846456	0.28083429321800024	0.20519268551308004	-0.4686154600721779	0.49691527014202175	-0.004975925056484233	2.693706476633627	0.08749894895545077	0.035839644953359014	0.08445339409641145	0.3118847837248699	0.12739055694747975	controls
0.4810335429255085	-0.03899488419968502	0.48838496331591696	0.324278876656097	0.21540235577521283	0.2696747949886335	0.3322593819714369	0.0011260968460191229	2.1724179438055446	0.02601959373114472	0.0062537980013241835	0.06876249939449018	0.20956654339440323	0.21791472401890585	controls
0.27011151529759253	-0.05411508697729389	0.3213641032942598	0.28621918413524283	0.1467544457433239	-0.30546711878572913	0.2854317646214638	0.010221940043642627	2.9090250672508553	0.06366379395231972	0.05123553005553283	0.08447865147604751	0.1760183526774472	0.37016100036069255	controls
0.4392114602319352	-0.07734256411994414	0.21507905021298634	0.08573902546303147	0.30914323266124066	-0.47895020511317743	0.48430549694186636	0.09398629594332786	2.5382445394141877	0.03581048295046758	0.062108353978306156	0.07893647314525767	0.33559828242034984	0.1951858738192622	controls
0.2575850315382899	-0.04557261161312324	0.27161627161944674	0.14472131143946126	0.2944786194948252	-0.3551633652396902	0.33405010906662375	0.02957842148358786	2.827653385197665	0.08543855792478378	0.042677092701989376	0.09206397073311112	0.3994267514599795	0.1760491569342077	controls
0.25596173307088466	0.014637133135619325	0.3882843695775415	0.10563071168679508	0.04298603764439311	0.17469025928997928	0.3496810511863481	-0.07331822663817261	2.580398102918589	0.07560235708276225	0.09436105595701974	0.07576727910778563	0.29181774621892514	0.34746294266651234	controls
0.2539558573344851	-0.03029464194271785	0.17547588874525993	0.14419478803293972	0.1931024319499553	-0.2256943054201808	0.2801363587586161	0.03623838488818128	2.538879936918851	0.030690037634106666	0.07672689618465622	0.06484053665357013	0.11117497299298268	0.12002553302249795	controls
0.13079417533063797	-0.02676618443122211	0.1338953591704448	0.1067446276633522	0.25180960947540365	-0.34465414100220054	0.45521686514292864	0.06477531619578868	2.8217703316099687	0.0930245017242311	0.051632231687138236	0.09273000310775051	0.32571724464341784	0.13347336123786338	controls
0.24818181292342376	-0.02184224586789303	0.11182824415547464	0.36671709715803863	0.08753146088079712	-0.12328735445011857	0.367902893175315	0.04187725408220555	2.1096389750305633	0.050551372516850226	0.020252479578124358	0.08492714745320568	0.33047712775855775	0.18624336567543762	controls
0.18044909191146916	-0.036947433105531016	0.090527758927382	0.2891091687656917	0.2765867271547696	-0.21641478692513408	0.29021143156605156	0.06632927856271595	2.446576717814003	0.020769089601445	0.04867852724454549	0.06218578802659655	0.24300581181389014	0.22068855757114897	controls
0.42983251220319624	-0.09399258706209918	0.06121662035784067	0.26836253264961085	0.10722290266379007	0.06633611929219732	0.49698593537629066	0.21613579836144997	2.1216916778963397	0.07490560631835015	0.03378089118451284	0.06264142023892286	0.3194202041052342	0.18932135385184812	controls
0.2409152084022967	-0.013329285169512973	0.14941366695678002	0.43081511975695186	0.04632539121117006	-0.22331098259816828	0.4482885530029885	0.041178365099345624	2.0310443816754744	0.07727119182719004	0.041405726127046086	0.06569039384252211	0.19174586650828587	0.19289019811896868	controls
0.3495707957493526	-0.03768175068157167	0.40322207536837545	0.3369583233867046	0.10108251997056326	-0.11820183413921025	0.14505480883656527	0.00587983768973107	2.706273490894593	0.09944049727574085	0.03922575736068301	0.09720787774192845	0.21683750129300175	0.24876517844976107	controls
0.3000877904534994	0.01154205360023118	0.1338852453284783	0.36386664281311454	0.08632888595464297	-0.455545325601102	0.4390548385875731	0.01981180978718848	2.345055552771516	0.052811860963277085	0.027994420924741296	0.07277311538531858	0.10341583072793063	0.240530009734853	controls
0.4066230381088572	-0.03509465429877321	0.2658436544157355	0.4548693599492022	0.28707865384276404	-0.282158407957781	0.4449121923051417	0.0762387741528329	2.3543358811132307	0.04705710789161469	0.014181169343475495	0.07361298806557671	0.14664838686595308	0.3783860113245196	controls
0.15526580028778536	-0.004701072683444694	0.4622222797914907	0.10036771074360801	0.13727496495554145	-0.2889717646653569	0.40518131338545454	0.07490724940286154	2.3953300173232783	0.05641705802743065	0.02284215065986179	0.09326513823248117	0.2500407491986188	0.19651684178321488	controls
0.21946332000437324	-0.005587558230771769	0.42986588749391397	0.08450102828473623	0.0500423391251812	-0.43589568107612886	0.4011928302052741	0.010933113739608577	2.9266431990306385	0.09406465304460969	0.021484607817138665	0.09535140742716339	0.14110235518400166	0.2417656423534735	controls
0.3097294398177884	-0.01580464114227159	0.49614869945781476	0.02934159718452256	0.2089360773657028	-0.3176969469679789	0.3272978531591228	-0.06802681546911765	2.3978573943833146	0.08364308847478844	0.051126757233005124	0.0798879762201582	0.1740671638445923	0.38225748777690943	controls
0.42567767763427733	-0.03020399021613672	0.20957707880157134	0.18379881219137523	0.1716367494993931	-0.3686037427908718	0.43013419049171914	-0.03202662122509036	2.614373354065146	0.03660114909990747	0.08222161406541363	0.057461101133877604	0.1573769563480757	0.18730836145250473	controls
0.26151365030031226	0.026375978093082376	0.2861642330888549	0.4449957119988095	0.013425312922237316	0.11362030428718889	0.3624288093090125	5.3932927245843934e-05	2.0690185329384105	0.05354781621539741	0.011166025719285044	0.06805043756036885	0.24571725876914174	0.23971752646776107	controls
0.24507438035911489	0.1012593375380775	0.3411882424663777	0.22501869905537672	0.07386061693302651	0.23663530018724976	0.3954140508394135	-0.12493292972539816	2.445563202102027	0.03540977203406131	0.0458668854444761	0.0674256821572574	0.1298562718695319	0.39114743607842994	controls
0.3785881338631387	0.036730666744810625	0.1903691468486379	0.2945670668015604	0.1312383710421452	-0.27349789918123435	0.3999639305638087	0.051894592970648766	2.7052491359382067	0.027325909302705502	0.034270923218760664	0.08167677779297991	0.2292297238385292	0.17862276922319614	controls
0.3316798088720251	0.1263027855635786	0.13686449630302988	0.18837234879097564	0.008875358861213961	0.3063859421069812	0.23233894073665856	0.03563841855934185	2.7337125849964514	0.026334812973825488	0.041116802331083266	0.07336793391541258	0.25968095865051055	0.24382228046100365	controls
0.2687974444311525	-0.04946879450804792	0.16918188886235472	0.22880292005711134	0.05250403293046294	-0.25972353941458526	0.371781820057392	0.010028855648016076	2.958763246044507	0.07721117435211228	0.09804813707245809	0.054725497934534156	0.29629458033405764	0.37972680759591093	controls
0.2352169552370748	-0.0493081310542577	0.3231900329206943	0.08964755489126229	0.026108689324467225	-0.4971785016838487	0.39575342578326866	0.03614832390907555	2.477206652655045	0.03586075594014836	0.05171946066479833	0.07848804469398166	0.3680079529231114	0.2597471992577964	controls
0.36799103008684514	0.034170691126189257	0.22950506024123685	0.07515681714530721	0.1746609118744803	-0.26019898605409875	0.3570319024836879	-0.0039408401344853475	2.8123751033346194	0.014180901203548348	0.04196136582151833	0.0992710889996718	0.280781323339155	0.20086134402292505	controls
0.3137072780289545	0.01613996469398281	0.30570333464731214	0.20454779375777063	0.17509825499073567	-0.3158578278235959	0.32652122551556984	-0.11788526908569258	2.7562723951255497	0.04637288380878737	0.053569286660486895	0.09088217372524433	0.2936407530763773	0.35349048941439937	controls
0.24578264222173885	-0.015874023056506842	0.17425427362320686	0.2544028046361904	0.022185223012878785	-0.09198813737092415	0.4507217472052646	-0.027460915327532802	2.5560728233311645	0.08225705337539191	0.01782662148176665	0.05511098212720308	0.25404245053671154	0.12952425705799303	controls
0.27966056397764294	0.3553889572751144	0.09425297228051313	-0.04157723202984424	0.3199191860097652	0.0036830664378728756	0.45225417748345903	-0.3654445176641029	2.6950279817489387	0.04605704927459119	0.08218279196329423	0.07329365282339602	0.34015446737174304	0.3273491350193142	patients
0.14754824678637435	0.4488542242707574	0.2688151496023087	0.007071510159649783	0.260292038416597	0.047281677560068125	0.08591432830185852	0.08181054118638378	2.8690673762434065	0.012563380729440746	0.03600521569014341	0.06271566116644271	0.227747973927597	0.24740555252716334	patients
0.08709802679594936	0.42180142274114085	0.35211427265177075	-0.09314184294244444	0.3375408328585827	-0.05668347927793185	0.05926947305608963	0.09035460753561524	2.699803906398806	0.032951609205533784	0.040362396070349416	0.06745507076915384	0.13282846729594905	0.31462341496463087	patients
0.20943998695836177	0.16919904181184078	0.22498267707164532	-0.00029849803265067504	0.1037050115075999	-0.011686180427926456	0.26366991325631023	-0.4071335658135711	2.9545707032632014	0.07868366842456222	0.03107575805939543	0.0650010316329213	0.15789402469779704	0.24849015969898322	patients
0.37295161096475277	0.37087090134934797	0.34141027677209296	0.09246346709082841	0.20146268586303487	-0.007250806642776664	0.08219513400830405	0.17043041297937908	2.121261373421313	0.04484866115141871	0.04693360929396851	0.05108600764572217	0.2831084908406623	0.28226962800722555	patients
0.008651859857950858	0.4261906309532045	0.12062748975247597	0.041625322907230325	0.44559776276075225	0.381297982206847	0.010465960863773343	0.2586122672402071	2.1181269012130786	0.02815960408969177	0.043166012269907114	0.07681936488371209	0.22902373212598107	0.3178783320801743	patients
0.18998805357154597	0.3585633900057176	0.3886242490498248	0.007716432416181461	0.2802958039948893	-0.030801390557134878	0.07167913177538325	0.12196814014493683	2.3282674536263963	0.0671582786933807	0.023123592455920813	0.08461635352625001	0.2700914570902611	0.3244170374487604	patients
0.09800720776836655	0.3603139783320426	0.12650075879825765	-0.039180734753054974	0.3952907779653231	0.084346533656198	0.17084225879512116	-0.1356504663146277	2.448241840593215	0.07480186220705312	0.0539336941818139	0.06863868514067745	0.3080834701070011	0.3091900190927548	patients
0.15683943089902957	0.4067563778325586	0.07872573724164691	0.018348573954223645	0.2279430997645934	-0.03203447232521507	0.07536907424404807	-0.28602606647450063	2.6700840848505707	0.030162378046712155	0.03767704596590871	0.08250228411291693	0.3849403539971185	0.18483217791651865	patients
0.25297320989708716	0.44134868630158225	0.19965562626761724	0.07097732039263036	0.28672269240454146	0.027332707206331863	0.05928800939334131	0.10994618263143476	2.708223354305721	0.022832215191599416	0.04627492003222646	0.05249240968299162	0.3076016220115316	0.23199040752878552	patients
0.24188133218271704	0.36455831916180303	0.13070921395508178	-0.002925274783790663	0.3810637780154609	-0.07456147823102798	0.16914981967820103	-0.25406923888581523	2.465396295765517	0.07515422302448806	0.03687009776554843	0.059529434406447104	0.2752637297269521	0.10233742172089141	patients
0.27178370964378035	0.47338779045775115	0.1426140325241716	0.05751542225670589	0.27418676453236646	-0.03147200586216751	0.1307541211873463	-0.46503810458116274	2.0303696469592136	0.036760982644898535	0.05625835024886926	0.05809064705727263	0.2288764842518064	0.2758853345664892	patients
0.3147051452624594	0.32980608958819174	0.2317999353148788	0.030986247635183907	0.1635314842056368	0.03733124003931233	0.26950932195516286	-0.44904020667635497	2.413958833861701	0.028131867610185924	0.07954052883881435	0.06994089308449461	0.30331094819613447	0.3299521424471406	patients
0.2249682113047089	0.24976950636752426	0.3599817348122056	0.0909647415590207	0.27498720550903105	0.036057562352514616	0.19826525096862505	-0.16987303645106755	2.249362674023383	0.09573087034923715	0.037980309753320146	0.06399133592664016	0.38720981144987215	0.21920085793510077	patients
0.21298503413762476	0.3579391423143214	0.1296708476926845	0.006135221317008513	0.2393991887249383	-0.006114832864226007	0.0859146546760718	-0.32961939431761217	2.1075071397614713	0.046770328710166856	0.08297286147250743	0.08926053082556461	0.14195109485780935	0.2583695497511903	patients
0.2672425119480852	0.43420478765736104	0.13804549366415372	0.1081467022400517	0.17768711564044407	0.3150294361458934	0.04955897970351598	0.24257857125623497	2.5621985063455712	0.016237011944925807	0.06711775332568323	0.07784978761750204	0.39827915210076537	0.35787989013515775	patients
0.3932051451167288	0.3234662635076105	0.13610291034855576	0.021359984764412906	0.3234222438373342	-0.01034021573851606	0.020077024931596216	-0.07239875743974702	2.5476977152095617	0.05477319108724415	0.07723294074141426	0.060877916218512934	0.37311941732757686	0.15245322634731973	patients
0.07125155378510065	0.38103485289066946	0.0895497372723354	0.20622680273039268	0.29324264449437876	0.1994470757807022	0.047820501194387945	0.29562616528521724	2.0981124921191814	0.037999732658213964	0.03910328347568956	0.08258544157592612	0.23895018985120764	0.3464025627391442	patients
0.3880928528822682	0.37090230161439774	0.20586821468608743	0.09381497019308277	0.30539811155398694	0.005534452783935842	0.15707984714883325	-0.2525537848169833	2.1333521932157558	0.04270699166822414	0.0028602278465328784	0.07130985101439333	0.2849656637561238	0.11783445700156485	patients
0.38295395865364684	0.3683850475403245	0.19163441052473626	0.04610171626065694	0.1111587400899145	0.01677726866948132	0.04618298708177214	-0.04610093527166598	2.766114526441458	0.020109262328300473	0.07805792659081115	0.0651747682771944	0.30106098018677524	0.3380566324938746	patients
0.2020699260236694	0.25992598176851955	0.3476761531934454	0.05941957213294252	0.47011333218943097	0.07154339898992042	0.003933632310589123	0.11042393770907867	2.206910489150809	0.06171691386619484	0.010272899154925986	0.06914480092678382	0.2928461675809309	0.13593838072807596	patients
0.07270730450849291	0.3693106399580893	0.1523143111404255	0.037482772287526486	0.41200427817354074	-0.02889847664497279	0.03438338401338181	-0.3486909702601709	2.2486754003937093	0.09022221795026271	0.07704756746732272	0.09761638465039121	0.3917580986820749	0.3405835680090196	patients
0.09796578151787479	0.40802563195536345	0.27636246295117606	0.025839657658461353	0.30838328316409414	-0.01501322383206398	0.0530820210547694	0.13387953084969417	2.4526977587167185	0.05953370369967861	0.019382857837136128	0.060896497461380775	0.3810681949583694	0.2648365919056973	patients
0.42630830862296654	0.29800306302153595	0.30005502417901014	0.4280463463473517	0.1756699666432548	0.05096419934240569	0.2600685345040502	0.0421370623533694	2.8939102832536823	0.009785327357228757	0.011832176164864691	0.09404111331443946	0.31048079794251376	0.39024089204961276	patients
0.1313646666171264	0.30503423615209524	0.2740394513924851	0.02946660422219352	0.27510988387552127	-0.006332680295461843	0.3610617965685282	-0.37471140428067895	2.167084432534347	0.08592245282998055	0.056313384013812216	0.06812526837495485	0.30329936049381645	0.2661834648836897	patients
0.19840911642174905	0.25944774589585234	0.18344203725532177	0.18908590057409133	0.17651568542335636	0.08892899854227004	0.1146340430718163	0.08205109927239257	2.4779081331412276	0.06043657095282247	0.03798388258165016	0.07433240694452063	0.19873167235618983	0.29273628430312604	patients
0.361756793726076	0.39229092833909657	0.4519656175161795	0.10643877042974756	0.2411788342924033	0.10197277730269241	0.08601953242489108	0.11835336558323188	2.418289238841516	0.016256006204405662	0.011185906589853366	0.08367485089967881	0.2561925908215232	0.2889107761632718	patients
0.09394689430997265	0.30917068708880935	0.1065581543809328	0.19228877616891	0.34770089087452133	0.08979109852772317	0.03151903971356468	0.1204066355158156	2.896713663589708	0.02140549281715784	0.02640446380502611	0.07137447366368199	0.16776525832640476	0.15733873664757206	patients
0.24221797200879297	0.42766927110178815	0.250044681849566	0.15987769270058225	0.39441945524227656	0.027693881666207856	0.18899501058716622	0.08467621506136783	2.1936079680674117	0.00941683247068684	0.03212003722901215	0.08618433675970744	0.2019954237834935	0.18565819039247977	patients
0.08207718588353377	0.36765308607928787	0.15372579088416305	0.14004868125108133	0.23670896953060408	0.013137354256676032	0.024217918409733915	0.16458780442802995	2.6130646697421365	0.020844387921402214	0.023059041742806544	0.07716965302209496	0.1792736918750433	0.28354271966641187	patients
0.4204866900057773	0.42742061925725805	0.14225818390363182	0.0061792812534422065	0.3048369049572457	0.015451293287901383	0.2792865767503933	-0.35764453972281524	2.250350018398597	0.03058414369911465	0.04495818275472873	0.09024899844988567	0.3875334026203377	0.10992936351125719	patients
0.17283731607903496	0.2850663844170478	0.2018735736619169	-0.006558157531398198	0.25329851234328576	0.06043448688030233	0.1543428636269019	-0.17684029565499637	2.268099968962123	0.061496003197019714	0.09270392339311592	0.06154007176225933	0.3512339929103694	0.18906844583692473	patients
0.35850017164563	0.33669540789689445	0.3452750317731106	0.4296453175090612	0.34595891021742464	0.16846107191816678	0.11792139626713086	0.39707905554048495	2.5002993191146814	0.017577832126570977	0.009398805609898541	0.057654375664775104	0.32929808015060286	0.274763873032812	patients
0.06751433771754627	0.447879269594471	0.1777560653025717	0.024619471925552448	0.2893036122752952	0.017701169723873745	0.3983481797341253	-0.48865653619050936	2.5298844183787286	0.09337407606250048	0.09713143561506536	0.06517649050430896	0.35639975772820776	0.21410125676861297	patients
0.3731887711355819	0.3913805864886947	0.13361985145723554	-0.008531432151992785	0.3929114615570695	-0.007078002379194356	0.42508495542855684	-0.34208626952464294	2.1166336318352825	0.030933616795054734	0.05881590591462239	0.06814628619776625	0.31496674676334346	0.1818735524608946	patients
0.33894677178089805	0.334922711642721	0.1582657332223136	0.04159436887905939	0.399385942044497	-0.05212395332645227	0.10831877125537082	0.0986627963281941	2.6038138314720642	0.021595108810597435	0.04558451897549086	0.08907239438012242	0.27334073436277484	0.1166964793956185	patients
0.3763819698192967	0.27246294230398566	0.2539716653577554	0.021346815548958238	0.4543052031958635	0.01625888903771205	0.3114484244913441	-0.291416152396941	2.392348737038159	0.030102181166011155	0.0447868678928949	0.08048815336670506	0.39146142307272797	0.287856366621155	patients
0.29945805843391504	0.47268749055413073	0.2889710462852796	0.021114269008531566	0.33675852808118933	0.06181945690590407	0.2814756624967545	-0.4497273698431141	2.148696604705435	0.03504380466206563	0.03588790403981352	0.08123841116157896	0.3843931852709174	0.33803157255188154	patients
0.1263251061414544	0.4100479963657814	0.17436207975614243	0.018856344092311003	0.4843145366362117	-0.021116022661623636	0.143010449293192	-0.2967987219839491	2.8572910536651204	0.026052315353627318	0.05982747807993848	0.07636803828714815	0.2029458915256226	0.11883072005950453	patients
0.4492196743827607	0.2816798284702248	0.3847314960506066	0.38211985635047124	0.15392874734130763	-0.047357141537762645	0.12334787600275376	0.08437943664695102	2.7227851861647747	0.02729846457909741	0.012013981609598694	0.0573173615954834	0.3022098180898558	0.21442380824701895	patients
0.4665707833029835	0.17685634718330723	0.008790200910340187	0.23830613101541648	0.39531435007732957	0.06845960339250035	0.025647784723237255	0.2148701766549469	2.2951403801354773	0.02066924793507318	0.026994999057024627	0.0748317453852271	0.36546667760607987	0.22024237577310943	patients
0.3974421436359694	0.4630063869691291	0.22520976133946222	0.07149253126165443	0.2432698084262093	0.0006452381217289596	0.14925631481667495	-0.11069936128193963	2.7333604256082427	0.010299903198156674	0.05495750139781284	0.08177130088576881	0.3253008455451158	0.20332232734205527	patients
0.14880623562841266	0.3050610406776377	0.03812135352260206	0.2729272494429136	0.26877383437907837	0.013021737299576671	0.018027511428800592	0.1472371090267976	2.0941399952281077	0.04758553548477507	0.027702154336273925	0.09840653166808522	0.2206631630320376	0.341414082529237	patients
0.21648606564012374	0.44900266734061733	0.1144808748908418	0.037950452945742175	0.4973934235225937	0.08763000616484656	0.11230729147971934	-0.10625067751304841	2.3552717919032027	0.04157411502051715	0.039338171325509576	0.0888527179626755	0.24548154399885025	0.28334132809350226	patients
0.08912472952021477	0.3627250889423478	0.13175763876252589	0.0009046176770303449	0.4150981164426808	0.04630870930225175	0.03548686143645053	-0.279865075206715	2.229911114362111	0.055493953095941795	0.09956949738526055	0.0664663328564882	0.32335292424318196	0.27647080074832625	patients
0.1284408949578382	0.43328065904659174	0.4515437575544556	0.2444409256319217	0.261549970112062	0.18882750729012646	0.13686238540738363	0.1360629963239887	2.3028651938935596	0.011699329695559032	0.017076950468117514	0.05463128301116256	0.1316398563703339	0.28501497069748444	patients
0.10058761775796338	0.3086265621751501	0.33081244691815753	0.13750166951457596	0.20952954527839499	0.058190870572022296	0.0891980749766328	0.11407100479802201	2.38837497599943	0.03301145349134147	0.040977474671886574	0.081684456795836	0.3220876950480915	0.29466844990072805	patients
0.3882589771312472	0.3374456289284428	0.22319774107311108	0.034374136440145045	0.4311419096888952	-0.000157278719140206	0.06857422568796037	-0.17126225498088793	2.9557514246787218	0.012265060159149098	0.06486247196935586	0.07946616409157795	0.17003516781088124	0.2686026497064258	patients
0.2569775543931689	0.4327222108910095	0.12664303087734524	-0.05269167392763248	0.2450281676789454	0.017587116041119923	0.16668363338118058	-0.21660503436330528	2.0553161912863667	0.034183486249511986	0.08424803849763703	0.052662736868720736	0.28161571442080974	0.26182800256774197	patients
0.17854391810114403	0.3918105739392528	0.16889728160420814	-0.004253847193456964	0.41140705202013844	0.12988505311027387	0.06668504071025214	0.1288471645673003	2.0268488776872715	0.04927183552812729	0.04180990984002773	0.05861987713002765	0.3556989943502612	0.251726665211218	patients
0.2156949893300868	0.41003539750650014	0.27209017641647815	0.03394462340822421	0.45685853351454997	0.07914437533710852	0.15374961657088615	-0.11297254008553506	2.284756672791616	0.02415623870597577	0.04203583626508524	0.08056123652537277	0.2597990245929203	0.3053658501702926	patients
0.19295891787724115	0.36483157114703574	0.3066298983355673	0.02661777390301454	0.3834111326097296	-0.0014881968908861398	0.10088970585865178	-0.1621372349131412	2.3715409721227942	0.06006393724625142	0.029438986698739046	0.0990220694425299	0.15444058026494786	0.24267609040020882	patients
0.11607560635470034	0.4928601902402723	0.01316721704707036	0.12044052610354176	0.48056597823721314	0.06553673925013132	0.07713916306124058	-0.1538123366677387	2.3318247710949014	0.09104087089643248	0.034924547430548854	0.08808228070078761	0.3863046630210669	0.2184678473128289	patients
0.35893443948001846	0.09217841935268413	0.32762630051775465	0.4919694084632361	0.24497394257982696	0.011521125650674965	0.14692357856004418	0.25805522292843436	2.2148055219935294	0.04804304152353029	0.009824886417867384	0.0641911753301422	0.32544102308151923	0.25148608853705545	patients
0.25447431540029947	0.27643999739576597	0.2361606343443109	0.044028769336474524	0.3102393354721008	0.0442866156284861	0.08231253325015715	-0.28529901354660925	2.2089647393445593	0.0657313428196116	0.029400768315991456	0.09538441305298148	0.18245223023346716	0.24483607000384028	patients
0.4743689332963517	0.3034420635945506	0.4035565080984571	0.05918159218629957	0.16638924567732066	-0.010483794119181225	0.09979053696133852	-0.38526664575339775	2.3181573704681946	0.024998430676218396	0.07179666820422237	0.07752414781122186	0.29527658630154574	0.17194040255731838	patients
0.1648894030637429	0.3241925503125513	0.17273196243656427	-0.0112155383750428	0.29735997237080986	0.02167019368020326	0.058991589428294355	0.09477596929683003	2.7103149686583916	0.06449098204039447	0.09728053886224963	0.05642316693807321	0.3136592935874532	0.11137933173422734	patients
0.3193375119809951	0.3951964948349038	0.46343262304304644	-0.023582426925410665	0.35686774077401173	0.06918817866689085	0.2133148329517454	-0.22084116468400578	2.2658300608318793	0.010601964080654603	0.06437189970525542	0.06828053340660206	0.11539262119076132	0.3089841657947022	patients
0.37385112578779817	0.4851154159212495	0.2419144881648768	0.003454728397767108	0.22474121425061186	0.06918010628719082	0.1952506176050249	-0.21801950042300433	2.1859167930495156	0.013563839846556194	0.03432241024140027	0.08761925430892226	0.33231708815430805	0.3373791418818281	patients
0.1700640189979033	0.4583951156528719	0.14676783764502932	0.011313118642608963	0.42816627412485786	0.04009999068940537	0.1563591638452504	-0.10683067302682145	2.487689213738082	0.040127571531208606	0.057164270172248864	0.08129969451996569	0.24987567975410707	0.29215377265042214	patients
0.08509542989571195	0.34269015358185295	0.27584931719430916	0.07175643552145566	0.4577190656453782	0.072306268733487	0.09095640650332476	0.0996875134033367	2.7248382209520448	0.06468525489344912	0.019087120872505064	0.07587286602540076	0.10557763411314111	0.27646277913636574	patients
0.14509970909484698	0.3596633445345329	0.012973816351232917	-0.011310668288965698	0.4351567313200267	0.07224945540433539	0.10019825103300722	-0.3400472381547195	2.704305949628447	0.06637266066230184	0.050896682832918975	0.06888830442263312	0.3239707753368224	0.2852709996042648	patients
0.1748666012285937	0.4821004104259381	0.23169020116588604	-0.022410575381219176	0.3430160782339703	0.041784534685668576	0.25972718244851023	-0.37437785833005144	2.3734380668361608	0.03391603501117242	0.03847458183061371	0.07125919642157373	0.14781212563912174	0.14647925324301297	patients
0.2683240752005752	0.38162784542596234	0.3280899601396124	-0.06816796564597931	0.4086676406802831	0.027990362273398815	0.15792200787303387	-0.025526778454317667	2.7118480734659576	0.03081055244353489	0.05074234567325711	0.057411812171439654	0.2581787999985944	0.2846680395783231	patients
0.17216086818036874	0.49412424438288943	0.07991215518835096	0.14089022446735053	0.4780033739615793	0.08036511837322106	0.10081989753362311	0.11375032438000864	2.3554410627800815	0.02283689598978325	0.04510984920490512	0.08149141541647512	0.23189612105861793	0.17819356508875106	patients
0.4546047587021433	0.43290175276910114	0.31980860015919255	0.07037631141198288	0.2830101541061195	0.04912914469000003	0.043282023914413006	-0.20597055253874477	2.133538054726141	0.03649528500452527	0.04097593231590127	0.07508169592161557	0.3702548689375442	0.36769608836310236	patients
0.2559503821684499	0.4527573272435517	0.21245208172880375	0.053279331904648924	0.378436521938192	0.0027583545877333387	0.039282669257681556	0.18744369600135646	2.8640898761583173	0.0362810943828483	0.029852485593211173	0.05807156563669632	0.27737962513562875	0.1743891648246378	patients
0.1276218493062235	0.4639428935914675	0.4613200319551586	0.04161318152178303	0.12877216249756832	0.1948377497570135	0.232811054560273	-0.10496207546279762	2.7566911607145035	0.01673359399117429	0.03550206074147482	0.07498540065782115	0.23603361919456564	0.35997989437262246	patients
0.34051953154443326	0.28084188991505044	0.17915325283190536	0.018150612502490414	0.3254905193343514	0.017418623475606597	0.2482297273210861	-0.41311600815542315	2.6825158066649113	0.05725391830226975	0.08570085869943744	0.07315792347594162	0.3662681390483675	0.31030005323063237	patients
0.16688664397608244	0.441764033633148	0.22932514959275002	0.06245786726436488	0.44842515199891586	-0.014190036278709045	0.03673828835782948	0.17207688122963083	2.4289241894593867	0.03105977147803692	0.03830218135530235	0.08295628112111031	0.2903134120158828	0.2484756015089311	patients
0.1781426225554525	0.4349202927095916	0.13971146028772202	-0.03420594675378835	0.3492217883779118	-0.048265979086452984	0.10781751126652367	-0.08633097205030532	2.156209748771406	0.06971118730615378	0.014986179134477532	0.06699982855657893	0.24142451954614097	0.1652905875739134	patients
0.17322663895369628	0.24996010433286725	0.23201852465238726	-0.046052026099068555	0.41411204005741925	0.06727852516510179	0.11694189751870936	0.04903091758976891	2.313222549991477	0.074404746113286	0.08622060444520582	0.09660423134629441	0.3888197658168162	0.24764815000234502	patients
0.15959612147926405	0.16452889751646502	0.14596833610687726	0.08031252071873618	0.34685079215936865	0.10036921314734994	0.06347317794706551	0.09052795796610719	2.467670437056806	0.06943996416068335	0.08293602301776493	0.06691365729847475	0.17050137621535993	0.292742890013466	patients
0.27013477370308014	0.44835648201257605	0.0437058955617117	0.2120316417138319	0.488485960349744	0.20460985356173506	0.033392488748032224	0.21340994477703196	2.0112291869333405	0.012429260085085367	0.03714618002996831	0.06608127436189859	0.35430781931060695	0.22635973927818118	patients
0.07873804795701542	0.4704681862553568	0.23555638106948143	0.05866998517717817	0.2468949909953839	-0.0008890290101062279	0.04509075088543342	0.08855884681517356	2.556066204270149	0.052833490499257195	0.05000233082598285	0.06368299107380455	0.2868729717753346	0.31874014040844434	patients
0.3050327926335435	0.2582298045015788	0.2407461672144105	0.03466804956580685	0.31717407790164587	0.042397301815281466	0.051835777115369	0.12558989901616555	2.5326509737697824	0.03901521757466116	0.05598270023749972	0.05677119358744475	0.3030108825010583	0.30731699510935145	patients
0.3768149860249414	0.25599596649785994	0.25729015188775417	0.2469963847385399	0.31579196383739433	0.00506055455232203	0.03481988860314629	0.17558070942780285	2.348498535885942	0.012620348185270441	0.015291753933716037	0.0622591989435538	0.18260014154925366	0.2500657189083723	patients
0.15260649672174986	0.46821553360872803	0.20658518175836166	0.009496381156817654	0.3467038578649983	0.11162756173067634	0.2234005890460763	-0.09768988955922114	2.2094996262881446	0.07566032820766584	0.08599148299341275	0.09853698963816622	0.29753811367877736	0.33987854190524663	patients
0.13499025569862164	0.3784118488256374	0.252297556320586	0.04671204257428328	0.35484352212717646	0.0186331601932744	0.06760866384861886	0.10242332557914291	2.5225615036597056	0.01451173258294228	0.05985279928229574	0.08701961740262243	0.1410859126668564	0.2120758656179227	patients
0.3724399915504111	0.42346584953041916	0.13473191280246954	0.005754523822744197	0.29233882521226295	0.0708040418434368	0.30927983131780856	-0.4498235578761134	2.3087005079989793	0.026179153824380196	0.09632975482739616	0.09773574963653636	0.1763434358493583	0.3060141218163668	patients
0.4216158744081046	0.45236815206541886	0.21269984529996985	0.03482392364884531	0.4895426247318011	0.04261793362419808	0.09161936583655458	-0.34333518896447823	2.3990691283821057	0.019345765899652867	0.01507007376239444	0.08862245755638568	0.37889874779598237	0.10778180795047437	patients
0.29702735034685923	0.16766688970052263	0.48454417234618175	0.1595452293412649	0.4203860167184737	-0.0435822593035507	0.09718017543041693	0.054673903185395015	2.05269993858709	0.03300877907901206	0.017987128992219957	0.051782091387174434	0.17288591967405184	0.24806576216441714	patients
0.2393590485329368	0.34510758216963944	0.13050405555023764	-0.001935729001797365	0.3064811804130557	0.04569466061048526	0.1551708834608656	-0.08870297880538822	2.4690967871105616	0.05730578620074822	0.041123902133709984	0.06378360420803585	0.3451843079284121	0.25238068426125626	patients
0.2523701760794414	0.4682861584770773	0.14617837191596422	0.07554972023858268	0.444705945241369	0.037651178281575354	0.22601425389128454	-0.3131019126998143	2.010030493278077	0.056173622704229736	0.025232028493795102	0.0890118364250958	0.30186436624389396	0.2653853248495152	patients
0.46691821497591224	0.32772786758021955	0.23810247389091072	0.20945455466150323	0.43630133784954345	-0.1967451743826913	0.07947596711499294	0.12830038169251273	2.0431233931332926	0.03648466189353265	0.050469591111825925	0.06925628818428793	0.32211687437359393	0.3382249660300622	patients
0.2443557262100785	0.4661436096401433	0.18231173019018815	0.008107547146880098	0.44033184167421147	-0.00282762994804266	0.2216022511853663	-0.4226039368408361	2.3636068647753348	0.02659698548341916	0.045489758139561215	0.08798739103829352	0.325343458430162	0.24315519941737884	patients
0.23296894016552644	0.38136774183315636	0.20279222601329738	0.0466679152526998	0.3570452386773425	-0.01558022103280328	0.16596178319433164	-0.3856605973555318	2.4380682156303766	0.05615129116968646	0.0667518075050684	0.07529771396448233	0.37083385398317154	0.2829838173184577	patients
0.2626625296376901	0.38351060170483275	0.4224578142634838	0.3462646246140957	0.4376414160583417	0.07401468836240789	0.07980628242864657	0.13591600728885572	2.27926678939734	0.009273535467746678	0.0036450749295989676	0.0944394948539287	0.18532930830020922	0.16028567252216785	patients
0.06279334236962184	0.31734632482185293	0.10940911971886662	0.12210356863834848	0.3892343116415736	0.06087590564461137	0.056684832045738064	0.10050197144748765	2.3771989643626217	0.06302324319024592	0.028432366677326723	0.09761881510834464	0.32742145052907023	0.2425864106053477	patients
0.22556662100833244	0.17866273602377744	0.36936348841363514	0.0030578841923953465	0.22918716710589498	0.02022623899301983	0.17516253651222913	-0.1039527781077864	2.2890781459418017	0.05598631292333651	0.08285547385133173	0.0977592492578091	0.1778557203290572	0.19028204294932755	patients
0.20223205782667136	0.322872774570281	0.4391339596131191	0.42907647999025045	0.46569750355452477	0.08081042392412113	0.05291453835127575	0.20157199820268035	2.5418363180081744	0.010220702401079536	0.005299441658657969	0.06695154425905374	0.10389192919506292	0.35758525499826954	patients
0.10227032057798056	0.4276346782831847	0.2818590365613268	0.017199947525382595	0.4068684648440382	-0.019867660080029097	0.02762409636102145	-0.3350379655080275	2.7244194937414195	0.03857431898305733	0.0034285728850957133	0.06435887662305827	0.3088287063389271	0.11610808043694698	patients
0.21342548553487334	0.21216761914694052	0.2465762192835262	0.42572028751259233	0.1794349774734132	-0.06524811350548373	0.09943943328215095	0.103882155451903	2.9033112672384185	0.0397705223618378	0.013766054382032385	0.09388070783726858	0.24169154739198587	0.371152443468081	patients
0.49201155948172853	0.46289358435391514	0.3313947973855623	0.08465590522865128	0.36598756995711057	0.040600568505289356	0.25535852984203405	-0.30371974738745816	2.4930452767852067	0.028741507664951167	0.035671224084253175	0.0992410291561431	0.36612418432575317	0.2305539027220763	patients
0.1497988397814053	0.3561063942101353	0.3237438667441451	0.038071706690620225	0.2704162502734082	0.045837732654472614	0.35126083984103884	-0.3614733164225828	2.2083800227074177	0.09533071224349973	0.050311605957208926	0.05811660130741138	0.343184390775292	0.20750211372816313	patients
0.18132007872205458	0.32390127291199167	0.23873545595319293	-0.000664823745462222	0.4940414401987082	-0.03576635355760055	0.09421829134838622	-0.009610442273482053	2.5546016443996913	0.056599877993784506	0.028547213544462637	0.09161425115147975	0.2193895919500806	0.30508038584435876	patients
0.3467300304656148	0.2809733437914227	0.2942408622254673	0.254036700759972	0.19166814377799657	0.04134607611851121	0.11425727907885996	0.09674286348195452	2.2619437104519924	0.02942267125772278	0.06124442822481666	0.06438574233363169	0.27095426478015333	0.3156908639649369	patients
0.2554710497971221	0.39566894948385395	0.260940614695627	-0.031183313791845507	0.4309897262567796	0.02370269190313863	0.04430366060437309	0.13715119878902737	2.0944041837052647	0.006122685551943191	0.05165372558107427	0.07562015034400675	0.1302140776712544	0.29861681833374715	patients
0.42603912988000675	0.41530432484222685	0.2616917276648255	0.02355097739229923	0.16938357327461068	-0.014454048423137935	0.08073651452862828	-0.3436119233386633	2.4221800853329345	0.017957971759217557	0.07972852989053383	0.051213090677174646	0.13532136904317008	0.14727389450386016	patients
0.19897488383168355	0.3319223097444837	0.18148227620631122	0.03246553845009678	0.3613440253406513	0.06071849622321159	0.08960866157627542	-0.47190763820708287	2.30672269883239	0.04192460487939314	0.09402962091327163	0.08100488412996844	0.36134517685247586	0.26881880215225945	patients
0.23297692083598578	0.2446089860871376	0.17718128901056576	0.25120837133821616	0.4163566733330797	0.10748370201424368	0.10358905659478851	0.21953408715354977	2.0311107274662317	0.022914103058228222	0.025885084008476084	0.0728489683442041	0.11541950090890297	0.3393689453441979	patients
0.3029837025454557	0.15975853434348752	0.1808291507591059	0.40983329072149993	0.2945995030613112	-0.004583683932681815	0.053747708596069324	0.17881086870183818	2.224747856999045	0.02932876355454189	0.014576991855073863	0.07604701222238243	0.28583137000341274	0.3381926804372263	patients
0.3675317104603395	0.23984116535257066	0.28757770210621636	0.03875707431672574	0.22742729246452037	0.026364985708342677	0.030425224817342868	-0.38185548364318256	2.1582690211107103	0.024836831691721163	0.06622879597814525	0.0866234386472374	0.24485325369993566	0.18798274993296885	patients
0.0571277348845638	0.4774772213249867	0.2961910950467794	-0.031021083651998835	0.4870001343803168	0.05698395989479786	0.12894510255377295	0.1954121745781656	2.19038296027806	0.041340575454199474	0.05209638727970158	0.08557791977966056	0.3059680651643823	0.2940939501913083	patients
0.31440502828681466	0.3793958613991457	0.33462845583003387	0.035037937042470456	0.300935849444613	0.028669889739985507	0.15990415538632602	-0.40481752107867064	2.4717073114364867	0.01905796297063527	0.0944774757911566	0.08903812750154166	0.18005097874582018	0.27969191798664284	patients
0.1449679194342007	0.2184308496566747	0.26540321512944076	0.023397880742265488	0.2291942121697583	0.011794119500252408	0.15745608046138246	-0.25998106965121204	2.5907284832550905	0.0904831889558586	0.012669754296189937	0.05828439210513332	0.12028167887523275	0.3402150662614983	patients
0.31359585502097675	0.150464966437172	0.16484727582133224	0.060886915396302935	0.23739080281352454	-0.015641082259073742	0.04186715035062459	0.036090508249389405	2.6013791615272295	0.06876779559295562	0.05340496340164733	0.06364585020036549	0.36743585819092034	0.28923707147452754	patients
0.37332377274153067	0.36676742542930185	0.486997652537689	0.06773229190888097	0.4241508490982948	0.049835090056195235	0.12032140374621388	0.028864627732313353	2.8801772275408917	0.011932539265939818	0.02341012005003687	0.09709410709259543	0.2935878762454707	0.35449962222908177	patients
0.1438460457509193	0.4685710304162838	0.20642345460501274	0.0205648830598541	0.47243494782468076	-0.05439675395107196	0.014608790880678556	-0.012300107707598401	2.4152981774850786	0.033075070414067195	0.06931603722277203	0.07647238464520349	0.2245256280482642	0.2334515050588727	patients
0.14257179185040264	0.22710969890400115	0.16397053831814098	0.20457201322924118	0.4656728778200199	0.42575963652803195	0.009779776778893069	0.3064718780168203	2.5645975963891074	0.03162266315656845	0.018564495988313875	0.06338315571913956	0.32712105343642894	0.221672593186869	patients
0.36887278961643916	0.3575223803789361	0.36602514199836345	0.07068267934409027	0.25084616033770357	-0.008641042276844077	0.15531825349254175	-0.4834705830747827	2.149949762215538	0.019497127159155324	0.04291610453896011	0.08178909528546212	0.2435172039823737	0.20644466403134593	patients
0.4648035158253178	0.44124582654306954	0.2913708010743087	0.041353228305843044	0.34731328674481415	-0.048456400212489856	0.07794328937456403	-0.24768975895990522	2.7304350526016155	0.006842918316554161	0.035108526548843874	0.07840065518648541	0.3166326445425296	0.35317507264369385	patients
0.43344841959120417	0.4887896134351606	0.16169502602399366	0.26440358590431856	0.49021055601188257	-0.09837479641955496	0.01673787758663355	0.2583510821748959	2.9642537172992762	0.007833037297305797	0.024545021620823095	0.07064445492512209	0.17580809526282298	0.2624251247039626	patients
0.27272358142859265	0.44615164832141285	0.36089700320222545	0.048302676596713806	0.20289729147517493	-0.053463645904097794	0.07420261753956921	0.08609169253256256	2.722447784757083	0.01724538591638415	0.05783142965481376	0.09309584175312238	0.3296848457822756	0.18867516661685219	patients
0.19817152558512963	0.3667872661426118	0.09591951935722655	-0.011540305248249555	0.3462246545830114	-0.015419176075678161	0.23643993325060064	-0.4802148204616829	2.525171026038017	0.07278877588315799	0.055402814107960136	0.0607156651473296	0.37102399766809757	0.26911254351972547	patients
0.02855026376119746	0.28778040577140446	0.3630720347434871	0.08534655226224921	0.32824044161326504	0.08527520200937183	0.11345089493235826	0.09753591356966432	2.7556335190716297	0.048481233160946574	0.020003350111911733	0.07433680629636419	0.19562121046702427	0.21097997075146158	patients
0.2149789794511981	0.336956351136768	0.1302992191380748	0.011287325076057154	0.3676850230826054	0.1046944588488399	0.15964275364121672	-0.23589198490974841	2.8902777014347483	0.01484471467696328	0.03324422356972598	0.09648366118237132	0.19364196679493303	0.17206741318798088	patients
0.4294223483173738	0.3847538231431489	0.1176608403112295	0.18411825783504726	0.3528961629926449	-0.1316565773604022	0.0771392732303112	0.10702899377052129	2.9006634139794305	0.02016393419745578	0.03451534140250589	0.08036409900457794	0.31285711905423935	0.22041953059361147	patients
0.2526822629674497	0.4470193770305868	0.32199349240808073	0.10280521827555772	0.3466727082489352	-0.13749156109708557	0.03941301641840036	0.10776540748358006	2.2994603581436115	0.03772457847491034	0.04440802079839555	0.061871503096378185	0.18817532864135308	0.2955638063218258	patients
0.3954703892189986	0.4454550435907914	0.2982578488936444	0.38969301326821953	0.4529937232770695	0.09742072283518842	0.009384444969837855	0.33824041448234143	2.043665328410869	0.018057062971804205	0.011312915568846487	0.07068175220593469	0.3999334694214047	0.2940413329004659	patients
0.1192652993459464	0.39430426458418866	0.344492311560267	0.27094257518870174	0.3039839018482628	0.011332326396632432	0.0634193260658991	0.0655690682018772	2.1380571849721264	0.014881701675532266	0.03180365734504673	0.08314179073132714	0.17529635927103093	0.3343821066376369	patients
0.37914232666979997	0.038154320880607995	0.4846790115432223	0.32306169884134633	0.1829384082021896	-0.024569998652710066	0.09679294551415064	0.03995939458960307	2.8086394329165167	0.04402941381601125	0.010280409114175021	0.09368348030228307	0.38181099036645727	0.3547831896174263	patients
0.07862215605482446	0.4633715718324656	0.061075129788463606	0.39358143304322485	0.4652181093582909	0.1452765235846466	0.04810917998533395	0.2900513824679089	2.2081413749799936	0.061565768903755556	0.00966064897129534	0.05154726979295533	0.2999574579151371	0.22033956058538126	patients
0.14570106363861138	0.4102010691840651	0.3579620858951954	-0.007178668676316141	0.3638297730673593	-0.0399751012395901	0.024848356748013667	0.10091502915565286	2.392138380798891	0.041472726442593075	0.03947271013106325	0.05762252921280503	0.2882218530037807	0.34077281242752555	patients
0.21365012353248308	0.40446453080061584	0.3554173600919119	0.24938454615105732	0.2492901628110838	0.1728467605349679	0.05361214395443584	0.12136548896773937	2.695307264616116	0.013767090617875878	0.01848945504384881	0.09364173700021779	0.3026090683218677	0.38230547927785236	patients
0.14685425408220382	0.4218497251328446	0.14805086552628383	0.06048819063438646	0.19574398961036935	0.07423259339586422	0.06991235409459229	0.09477404387746977	2.761824057887831	0.016380274948966215	0.0673862492836985	0.05487234628393789	0.13728929768133835	0.30899478037536243	patients
0.43778917070506823	0.2131966936089771	0.43355201279413147	0.14936772954961602	0.48325291659213293	0.033252655865041586	0.061742405021142116	0.10109846934622249	2.087043484008406	0.03272457235179835	0.029596798547303835	0.056605393710642105	0.22524494911148094	0.37458245054687234	patients
0.056049636324250036	0.2434388226292128	0.03308858683108315	0.16648400324259877	0.36057146314589594	0.35451460157233317	0.08148940656003353	0.3744480775437987	2.3178587798296784	0.046279771282396465	0.027869221533124017	0.059889032646430425	0.24388115979710057	0.27832277651511256	patients
0.0802996916143226	0.3194375949104576	0.12597532242256923	0.05965863648951419	0.26996113779232356	0.1694769492602924	0.08798798818103148	0.25589947077267294	2.280277334608463	0.03431673416470832	0.05338523066684199	0.09453550696580129	0.1731992713645813	0.28835290647985623	patients
0.2653120046155586	0.43429309090214235	0.18694119510421747	0.05357402873873526	0.4278141963775479	0.09448726660666262	0.21626154169360584	-0.17570886066291755	2.0606934347687655	0.04409282453579941	0.021617388015565127	0.06529091531534165	0.39809541490736067	0.15740922609257058	patients
0.09824892283453049	0.4198402485941581	0.401046257708982	0.043237246607284716	0.49095723881762304	-0.13012949230041768	0.07936958621190385	0.11800548037781255	2.0146387014824194	0.04857011188217228	0.04391311343415079	0.08500762183094826	0.1760347146067749	0.2723654015085105	patients
0.15167066843553803	0.4203013989157762	0.48527602719427104	0.08864144000802363	0.4959459637681696	-0.025631456750507556	0.10584518245886887	0.2298837967023596	2.2110533252654894	0.023959101138982117	0.012772628708417562	0.06443574547373374	0.16229347391087298	0.24091395613721095	patients
0.3225634631833582	0.3942488720894502	0.17249684556822587	0.04812843338008352	0.4786097566178147	0.03647204846579886	0.21355225585698617	-0.27337197350066866	2.8783769377787696	0.019344818445194166	0.04937940475043525	0.08590362377470867	0.24816092788457794	0.11377033718147264	patients
0.45580040304527303	0.4035790495879997	0.48529976544948006	-0.03134407770639471	0.29001322401646445	0.006033488848717704	0.06628349265403798	0.022968643578075904	2.6144590556658778	0.024713421900028513	0.019369373191222002	0.06763567959705913	0.3101534253236554	0.38203694955273776	patients
0.3564042866266439	0.3693367718593189	0.19703479588423134	0.036503333480275305	0.3829417929453615	0.028799544801657403	0.04414297594480786	0.15504312203677434	2.5676775114441543	0.022984862885499946	0.025241627392208203	0.06142366522974341	0.23647724083213495	0.13732749499260596	patients
0.1174332229397489	0.35928612311193586	0.41010413911412	0.11567584389516214	0.3222622536586949	-0.008496169061916747	0.0847363024018665	0.0944103168063029	2.1712820847012226	0.03655835133564015	0.018788072638094885	0.059899695684365845	0.15931802029832282	0.2631522266425609	patients
0.11764657470035722	0.41263281554345743	0.07622069922472079	0.32732996665532865	0.33999001934012973	0.06773267874357947	0.007836335046916536	0.2224272473889943	2.772641159329897	0.014406398334316874	0.004684620730817235	0.0736355838367676	0.18313935373573387	0.14525955839101756	patients
0.16862375828599166	0.35899541437863	0.2652936467132239	0.026088415229094296	0.38222728803449557	0.045807343253316125	0.0750507412626827	-0.23495056462854813	2.3326907726641717	0.047485684549959925	0.09089711466524973	0.06825158716306944	0.3413594586791676	0.35306638870187146	patients
0.1476802695457887	0.16239302517502077	0.2963678767148585	0.447774749782354	0.19648881342749977	0.011089034443729759	0.0998629466485489	0.19042969824806405	2.4638093971391286	0.04526527503609676	0.01691806128817625	0.05439260797645277	0.21200296432311544	0.315910733234967	patients
0.11442141151487312	0.3798604648758951	0.28648102771197576	0.20327344779331413	0.44770809955597135	0.023069956258591498	0.07889549760213595	0.1250291467920892	2.2067747392710118	0.037768456172337664	0.028458371330050178	0.07323326497526012	0.25965889778179563	0.3533026866347189	patients
0.12944506762362662	0.21392867075936342	0.30947829155314416	0.10044479088155123	0.46690568774630953	0.15919720537277263	0.041950644837301224	0.09627963234381462	2.141619149525456	0.059119904493561366	0.060406306101400055	0.08188008661563351	0.10535988493742142	0.2518157915270327	patients
0.08877438575095502	0.3525093973936445	0.3435521239983794	0.008392033269929057	0.26618296491856414	0.06941678575316976	0.3356359949770604	-0.4012227310556924	2.265043559742598	0.06530841988646095	0.08940675310240041	0.08204970341246615	0.278220848468115	0.2463684751069069	patients
0.13806016538058727	0.3145534534256813	0.1663535321339439	-0.009234960057985887	0.4317594218624487	-0.04888166803694037	0.35512954707330213	-0.43877743021805765	2.094146017581808	0.09066742615564058	0.004296391556305877	0.08016656359579477	0.3179697681733162	0.10434850780054125	patients
0.2453789901131157	0.36130913959079264	0.24675033077025077	0.05471357450721229	0.4080043025917422	0.07948302956228775	0.11726267266530749	-0.25221781796042997	2.3754731514225758	0.0470272367330026	0.07815682793305204	0.07448879365637516	0.26004942019559835	0.2988391323162941	patients
0.4308784523991843	0.41422909292648785	0.295610184338541	0.0573092763609136	0.19050777453566087	0.022751164017978096	0.11006390468088663	0.21553796836828706	2.2598607609356476	0.03305160962534137	0.021265330575325536	0.08863869179697416	0.2962344474377617	0.1540608167166545	patients
0.02995090391834073	0.4252194448637083	0.3668170360018648	0.0028239814213082345	0.3970164143772176	0.20888100426107603	0.06133489754100557	0.24387664746372434	2.161111636168015	0.04965025222253921	0.01205239127833807	0.08425888528480337	0.36487198451518926	0.2951552566065896	patients
0.45810138811187384	0.19868042850052248	0.15564445418055736	0.35918858938642084	0.329101973163455	0.03496877503655428	0.025566535617237013	0.2028126612597147	2.6022532926857034	0.009365330317687486	0.020544673129466173	0.09312034532159268	0.317525082190296	0.36151467854400693	patients
0.09609695132004217	0.41948326575116857	0.1600807137702097	0.10770999255420084	0.4693318364560381	0.31707587887236227	0.12440050921513479	0.0480732001743385	2.0301496645034804	0.030160750798394982	0.06784602158694364	0.07433646736697812	0.3437029945671225	0.371727991978996	patients
0.20894269476582983	0.34256736994233417	0.2169314558498177	0.029050820326229673	0.26577582251100706	0.00639977318071136	0.11096860930755659	-0.1389617030853881	2.510565578407196	0.07676400293410213	0.022470069853372306	0.08148766148479789	0.22222724511215194	0.25241732767882075	patients
0.2045290651863665	0.3219765259712794	0.23219988218352763	0.014615533848951173	0.15544282636847156	0.04252637632523676	0.25635125751627535	-0.24625057388417892	2.520386612065978	0.056383063965793165	0.09526451794387833	0.0924303490756271	0.24180237956842082	0.33189611512178196	patients
0.36564580761298315	0.431286846151731	0.32893669527600283	0.04953779884588116	0.34528151018904696	-0.030530036856933614	0.23558046349215175	-0.4026526953439025	2.6351765731318135	0.014793704712988229	0.02266043612470339	0.08764322625834914	0.33803644584634	0.13405069013755258	patients
0.16885312148605225	0.28621335772158907	0.21892710999815462	0.0025445201598568445	0.47303980582875016	-0.022092032351374906	0.10240523647753264	-0.4426133639861186	2.6557051708883943	0.09540382795868527	0.03097439364460573	0.07290459235026327	0.26285789179928837	0.32322493697794497	patients
0.45666255526108696	0.32358458945054264	0.09719763578965473	0.1949171907720127	0.3471311881582398	0.04438237014032176	0.05922195490935143	0.14749395609920493	2.286289033222864	0.03571344237167763	0.04139314420071044	0.059001964251857504	0.3068973073300918	0.29980585786618197	patients
0.11385009773864985	0.37156735172506594	0.23276124785067598	0.04746624766054015	0.44097691616615714	0.11338441441105822	0.054903471101356016	0.07774383370843957	2.589912902795591	0.02085486094269131	0.027428107031438987	0.07609270596003387	0.21710812004159868	0.271340308174848	patients
0.20020689269989164	0.32038685929765337	0.13132601424314572	0.024076788544519192	0.35397675443324983	-0.0024511806091150334	0.14675258801829055	-0.21489594507174098	2.5813864738764365	0.026238139192459136	0.0582402741497517	0.08698765253375708	0.14619118308325188	0.3068955657071734	patients
0.2884391032526797	0.3205273368793613	0.42617971685266687	0.2294894641934986	0.20925552354729815	-0.02546553565287431	0.09835362669087049	0.07323441017835775	2.592763369193293	0.03533378538948315	0.020474005342110895	0.05792624810497688	0.28588701212816625	0.28490982842774626	patients
0.11942160596199046	0.3932977942716333	0.28417944665015543	0.01976718951904179	0.25354220728844434	-0.05650262430167852	0.18403484502638887	-0.24422708934751014	2.1754724683786253	0.0770619319977106	0.011367544233148182	0.052698841659789754	0.30638583426755456	0.24282393452796558	patients
0.47386048676236553	0.06537721451533668	0.32890994393702105	0.09596651973260212	0.21766188388504037	-0.10272699190522842	0.06241426986666226	0.10904245622699851	2.821612397820676	0.0450566118181669	0.05462638282380346	0.05743057228466859	0.3434544855854053	0.19906155462751063	patients
0.11755906838378204	0.4953557516969854	0.24291854860216242	-0.05673765838335098	0.2893599179729266	0.21928364998613797	0.06743154701579511	0.1795303193683402	2.3943780572271702	0.02119897374753888	0.036779932229400174	0.08738593678692302	0.3764548664816606	0.3388690729500446	patients
0.39747179208365857	0.28206170707995637	0.27470798056045787	0.09299720797669718	0.21722828319994064	0.07361523491548252	0.2065206180675094	-0.0017556066323100028	2.234515440547259	0.013531163134818648	0.08758387742145189	0.06591666131618984	0.2869191886181264	0.24752906353165746	patients
0.3511994666831453	0.3633598005335922	0.1894921799461258	0.039822253203528224	0.4830670447588776	0.008605177839584706	0.0022922481393681665	-0.17221966095543817	2.531291343541906	0.04587891580085259	0.07200885237528136	0.05555184859186379	0.33248591927752524	0.26458650063418165	patients
0.2543792376206047	0.41008177973847026	0.2085893601020618	-0.024893049529818245	0.21197951424552308	-0.02259234074478398	0.04441324395127218	-0.34711498622561904	2.5093662502109852	0.033811380113323165	0.03439700885162009	0.07039497007928501	0.3499754291135537	0.19880704998394985	patients
0.3302574343411558	0.4070492802472201	0.2388192216285349	0.03152211462878354	0.44951523919698066	-0.06201720157958056	0.2589025276671507	-0.231672026216562	2.8820356589049343	0.03232194832347111	0.038612964410613446	0.07377646309148297	0.31453868796778056	0.3941457803744277	patients
0.15803786426347338	0.17925095159266374	0.2950309271128974	0.22957151106428056	0.285853568391261	-0.06355208619944376	0.044374486727806174	0.12312750544873127	2.763861201640944	0.059081294725311186	0.012053445619527803	0.06521597248236491	0.23399077411926186	0.18775636702992976	patients
0.13009791036410753	0.3844055022100231	0.06322661385616662	0.2032820122228614	0.45804405264369324	0.021561656813279532	0.0031495267480630192	0.11689978187370821	2.25993549402246	0.06961694570412866	0.08133176094953504	0.0840665872885217	0.1432337132777433	0.28493366598220304	patients
0.15454461398486158	0.31023006621980476	0.12456790795738798	0.02027335510859643	0.19392002722309368	0.02638376626233066	0.09253170214270853	-0.267557952162524	2.4611371191253286	0.06525616483152724	0.09165483017456141	0.09075108835439195	0.16679927845610631	0.3179605989732913	patients
0.3024254929265169	0.41372325572444624	0.10243819834967989	-0.0033689562848136755	0.46135764638629373	0.010497454400522053	0.08798800852159391	-0.08031071323650182	2.40879541690958	0.03438579588303309	0.06280745653410888	0.05545264235856313	0.24240242970455875	0.23420250227103878	patients
0.08684030199981968	0.07995264027404889	0.15945151156370588	0.40658227601310326	0.2740827414442066	0.2951652001249846	0.07516116591727418	0.3873895060841747	2.6049600265493047	0.04633889396622474	0.005765054179083577	0.067272660358112	0.1678235617277301	0.20192959745780292	patients
0.14397316517511033	0.31335591866445184	0.13498768099671532	-0.011505851632876034	0.47520161758965035	-0.06642068122632176	0.028764763564659016	0.10627414671867387	2.5572937458989746	0.06923669955331983	0.06850119462021312	0.06479774682132151	0.2176116157771687	0.13179329142458215	patients
0.2642097807516213	0.36429791597352124	0.3198971294801239	0.16957587613114064	0.38811452208674935	0.19469977471639197	0.003971516545358162	0.15413773686820365	2.5685846123626694	0.016298059337183264	0.03283739612302165	0.08954636616618405	0.28810900130049905	0.3700402451550718	patients
0.054452215291141415	0.3824523320812705	0.04503293612727119	0.018420840236591046	0.23668415226654932	0.1409799495525876	0.015932426906058225	0.2081654442864133	2.664320840109492	0.041072961557528855	0.08238200439266687	0.0785179058401191	0.1635499631318527	0.16485639016547673	patients
0.12752436108076587	0.29372071648974196	0.055172899113774335	0.25646580070327785	0.3295971578074693	0.08081054951621801	0.04139510682288118	0.19872177014449657	2.36935059768504	0.038069086500501434	0.039348206431390885	0.09073771121152925	0.29361765882888224	0.3841027420028656	patients
0.2648779389282002	0.3126680546643254	0.25942052658256093	0.0813939403423348	0.38446204204020545	0.062045534033821244	0.08300004515195473	-0.31109389502831475	2.4098571128599326	0.05013195176585486	0.023529087559487565	0.09307213913931742	0.38173742990237514	0.2890370023737368	patients
0.01593140750661702	0.14912750810409744	0.30954222385412467	0.2878912390152789	0.3136924931836463	0.32114571706294803	0.10237701193050738	0.17736076560466485	2.252064939498974	0.08067312833525128	0.013815376743340806	0.08038727889235231	0.2579859521509943	0.30963794431414654	patients
0.21768423336171105	0.444612083101184	0.33781941671345805	0.06333868998956246	0.3217168502499189	0.06694463117695901	0.12288330131088329	0.21774470473307872	2.6938527527054035	0.011177699253423332	0.014877365349802666	0.05819932249075733	0.22265788241004109	0.16841372302522126	patients
0.03216910008683781	0.46432349318526944	0.27367499903230674	-0.013574878935389202	0.394744752723133	0.0032207357331338407	0.23886390556478931	-0.23358603795475413	2.149613461153257	0.08433508873614518	0.01650896057401998	0.08155020562830757	0.35591341498238394	0.17990297085420454	patients
0.4406791276274681	0.3772307374299895	0.3068463596497215	0.05374772670163293	0.3218723408468189	0.0016483625137768462	0.1284039212057489	-0.4024232303842608	2.37670625674027	0.018224636750963405	0.03733514317605932	0.08743409047995465	0.3715605805654499	0.178092876111911	patients
0.23221212762624832	0.393930696415768	0.2630788317938806	0.05749832551871268	0.48748693376418173	0.009543021711467717	0.12389531511693687	-0.19215222677303945	2.1428007784400545	0.04391095421501687	0.06114489681549981	0.053277787252734604	0.266497102266819	0.18300139355052167	patients
0.27014921013459975	0.35394705408578836	0.37785384683117923	0.225338357987854	0.2509972618407916	0.06730343843657441	0.24348844125785318	-0.04442706461815771	2.444819908949005	0.02063589419232164	0.05246367366336106	0.06065841969290486	0.2530305938596018	0.3989462101546077	patients
0.0888454557238999	0.42249153844908616	0.27511189565562033	0.08678865248157527	0.47444563703500425	0.04260878925036446	0.05424609203881558	0.16804761530838663	2.1062295312242503	0.05578595480736605	0.04454915660527088	0.06678532218396838	0.23003273666247176	0.399818092611792	patients
0.18936095426563412	0.48175913818110083	0.31680050728964704	0.06875047970189997	0.24231865274111541	0.03338946543885907	0.16483868194750456	-0.39780970817004535	2.3042900021082144	0.02890519469430994	0.05709903640770374	0.06878487471192624	0.22603978193640267	0.378085044631678	patients
0.1477882011036028	0.3977430147574835	0.24194017373450916	-0.036905346927635835	0.2502564294444904	0.018217397927818367	0.07110169251172753	-0.4007192668577516	2.2819849674220936	0.05447890878706776	0.035272831212713816	0.06159214892246628	0.1435861015215212	0.27921883923899365	patients
0.09593734308880678	0.3152253567397946	0.3036745712302926	0.0387233729262383	0.3013614580675797	0.018718104750668783	0.08222293711808727	-0.3574736800705052	2.7333714781779155	0.09844952559779095	0.06949285359258592	0.06266114680038905	0.19952821865775544	0.23879012058184398	patients
0.06478143707504712	0.4444471429586759	0.1376136316732648	-0.020169051164581144	0.41327793774062604	-0.05777253931426633	0.026646082216601964	0.09363182581131214	2.891693741201366	0.012265854410363496	0.05928220358276295	0.08604898156920765	0.15418921073757555	0.279109449007146	patients
0.22518836617890264	0.20581267423091862	0.1638585828101472	0.4726893836907339	0.3619800187023997	0.06473976727597933	0.02605590305098343	0.1764128190752096	2.3837333338545292	0.014060893446088138	0.018558010683280307	0.07059679792210971	0.1477948053665936	0.3182402765357509	patients
0.17187903110466116	0.331662997655083	0.22766168475530763	0.08265178520301696	0.3931702258372975	-0.013941011022005075	0.09772286758181176	-0.17730488205549205	2.522276411380816	0.050982706359249924	0.08910451470928289	0.09655853777658345	0.37323519933743143	0.29190114382698445	patients
0.37851030763104426	0.29811086664679043	0.14698337748174833	0.03363773343001297	0.2893487180756039	0.012428795674281713	0.25416042293955066	-0.24559193021389392	2.331133134721381	0.029527679299721124	0.09887508125426281	0.09376228383689332	0.19884672541769477	0.16495498957665056	patients
0.12964980117043934	0.456588702442645	0.21443887450673665	0.008387888251158411	0.31251708897955666	0.008021331978357964	0.19913028550741207	-0.2984476503911147	2.816416071024406	0.0074216810553762134	0.053943117978133906	0.08521069357793754	0.12707443837533214	0.20290623863862353	patients
0.03176099523815164	0.34961909091013277	0.07628963018299276	0.20920114212234597	0.44878799984553086	0.23047830191900823	0.0865911198738542	0.1866636694661006	2.145005427655482	0.020492292810639384	0.023509846373187766	0.05864643168972862	0.14770988815302952	0.1298930932737917	patients
0.1255016351283385	0.29803261311268175	0.1811219290637341	0.03110836205271868	0.2980357568844473	-0.012165235161478757	0.25848456536670616	-0.498788994457955	2.587032683965662	0.051623917024811075	0.057977818874127125	0.07543094471062256	0.29896739191867927	0.20825056851325804	patients
0.09136188664592124	0.3905363997310909	0.21861617792990345	-0.09054576587992555	0.24568218917120022	-0.005100179343425163	0.09301204819195405	0.18084632431334494	2.9007397842065252	0.04459660517419701	0.07074992641467913	0.08750319678431279	0.3385849277799611	0.26804258998694486	patients
0.30983163232893746	0.43081345079623207	0.2709784472643184	0.005016499539825324	0.3925338461294636	0.06608183618430669	0.05192466619146896	0.07034230724763692	2.233499656132278	0.03126147645269137	0.08478437853902564	0.07237152599941568	0.38189740148084006	0.23137742336244563	patients
0.4501387097134677	0.21168836641180394	0.29679551578675045	-0.006583802363741079	0.3588455399797066	-0.029726076322544027	0.12739488798899096	0.009897117078913942	2.7496392576369217	0.02961410611111008	0.06962499127707296	0.07698412569884787	0.308676110779293	0.3525480734993765	patients
0.13911463238626917	0.4988236184534819	0.19121156541458217	0.044361629897797634	0.34361159259272067	-0.11171459837281018	0.06842506264820392	0.09106170549258545	2.902975784474246	0.01991190007748458	0.045570370671358794	0.07691196327340016	0.21660037378104793	0.21392362924085967	patients
0.27756754560588176	0.47086092084128817	0.24487796685070715	-0.04030369896836433	0.37617044474795774	-0.04345135278682137	0.17438299015512337	-0.018887623696152947	2.204146628853237	0.01641438100842319	0.06838161397356965	0.08672489348395891	0.20527171906763342	0.19092296277342907	patients
0.20473495674009906	0.34115921867056337	0.17417570471543942	0.029169259569552974	0.3412151831437303	0.006372148462286517	0.36648594126383915	-0.41205011762781035	2.5755626822325213	0.06324848699171906	0.07359400782934686	0.09021373658640126	0.33588798312713647	0.33306111818496353	patients
0.14240417391583862	0.4844725847611547	0.2912265163241574	0.09286026424192352	0.2205299723205238	0.15121652117039464	0.09606423682506826	0.008242669517967538	2.4436020268870537	0.015147168806508751	0.051540563581149695	0.0544896101909991	0.22505217893762963	0.31904038771380966	patients
0.10579283655785705	0.42962765029729344	0.24511705424922642	0.2568695484549831	0.4016096760771689	0.06122487597624331	0.11475326702656362	0.26333210281426983	2.4278927068719964	0.020568795402901328	0.029311858253542558	0.07484765384509767	0.220036781719539	0.23053199563212967	patients
0.055973617811745924	0.4141745236988477	0.16260998047996975	-0.036449965841062554	0.38264375326885774	0.0014075420501647277	0.01154062420879022	-0.44954115957725016	2.392076057865242	0.06886128560403687	0.0737154203313462	0.07343003319360131	0.285059511099602	0.29329446522949215	patients
0.14692525530658343	0.2292723237080035	0.4531767817929137	0.15902153986146556	0.31474003854185967	0.2703731818924287	0.02632858354335346	0.21902296648470782	2.6618523942445145	0.03653367991422661	0.007710083871770105	0.08311809059097541	0.24550605685223456	0.28730403738785726	patients
0.06150993033936797	0.253212824517734	0.1769150657805829	0.0972907391011787	0.31922788089984355	0.038834785065109324	0.1553659271178504	0.03486034678965236	2.869942692646553	0.057885236268989476	0.0469668761991852	0.0816763531223617	0.20271273462554742	0.21961375553006876	patients
0.2779234990849726	0.3088168034921478	0.23761395440097918	0.05152692039105765	0.3754730713991146	-0.0006353507879521356	0.21712625318183543	-0.4948959327866992	2.059883961399852	0.08432748099265445	0.04007733363561131	0.08398810731778654	0.2990789910974585	0.2454805856172531	patients
0.41019780734478345	0.32657629835816815	0.2438947309231706	0.03176619870548807	0.310504002253646	0.03020617139584572	0.4090719308384893	-0.38676242022657054	2.102178572218692	0.06797749802105496	0.05216171137819073	0.08620666930101596	0.3940824356772272	0.21178718196482632	patients
0.11219633917859614	0.38289069951894333	0.17312804358181247	0.06299472830607042	0.4186062297427469	0.03951336092648436	0.12529451955117593	0.14135071167961422	2.362342476084436	0.09188536259900125	0.07704501378658563	0.08367605326850892	0.32156112536053993	0.36538782494789585	patients
0.44526299347946197	0.37136013780188026	0.11844293388627031	0.021105292494807554	0.4732521980588928	0.008507656527094728	0.002694266104822044	-0.3715667608657395	2.3315179203924687	0.0265874803329453	0.020881096595423265	0.07368998689344244	0.3883881548377564	0.1311963699003211	patients
0.1774894616267062	0.3601886585225932	0.1906178209437537	0.010485217976848284	0.3180431254630967	-0.04132112772699351	0.1425887956081604	-0.4584663310622701	2.172879311582936	0.07017157035644025	0.08251961063158758	0.09693909581382397	0.35406808400620243	0.33501484591596475	patients
0.1824267295196207	0.21487259492685842	0.4138531501369412	0.1801960067700957	0.4802023620155402	0.009975155135279641	0.05431127125211514	0.18774666609227575	2.347948822401663	0.02449662577283857	0.014166431915125653	0.07638515753480643	0.19570909805380773	0.32431635256050817	patients
0.4228734429684058	0.3687792493080483	0.13454712341743047	0.011785772838970279	0.29135605425564143	0.0430364229723592	0.20289059427240597	-0.46737236807386323	2.3281641922610583	0.0402776922809249	0.0762712513508866	0.060103274830058326	0.305895873355849	0.24300881417576609	patients
0.38105146369549964	0.20301869316644836	0.3700137514990956	0.08728465022577551	0.24788465925783404	0.05908249996154852	0.13876025643761516	-0.4660971735615486	2.09678903322052	0.02387156452712476	0.07962335933048412	0.08358792396401137	0.1728804557302289	0.20398585937452074	patients
0.0842292195822879	0.3648441245244299	0.11167264135917224	0.07842424213569144	0.17316445617075518	0.12780006250270318	0.0627868834386883	0.14752695495205073	2.6968884388048706	0.044781323021427524	0.05721594521694637	0.0685764561819806	0.29493688678006996	0.23858308278743828	patients
0.4574790301011807	0.451991016826116	0.3449959285992612	0.03892331661917534	0.381359944753212	0.048954850906630716	0.420749944147094	-0.49519182343319257	2.293311502519276	0.008327063336412286	0.050015471247788004	0.08491502561734854	0.274171649850565	0.3264540842271719	patients
0.2816593795401512	0.41285807082670967	0.20698059283218959	0.06800901908697003	0.28016299166365555	-0.009070740852461706	0.1744702660982581	-0.17731207746240563	2.013200321635398	0.026662920110903664	0.06261661609700521	0.08430055860429464	0.28381244027423347	0.14016171962499188	patients
0.24365762572462515	0.44618124913811097	0.4614791588980711	0.06745019418233955	0.4247175300530511	-0.005918555944646756	0.024235970661283322	0.07471992790896179	2.1721313496227186	0.06095469577115979	0.014602516595749772	0.08372722432487478	0.28393718158930636	0.23063691509209117	patients
0.1677095641021517	0.3481139716468443	0.1810875018778334	0.22511979829186146	0.41976852148838273	0.14663505537762328	0.09366206361921886	0.2772895400683931	2.1144649648723064	0.06205615571928866	0.05173034623074275	0.08906183835695321	0.3921767876633675	0.3982149815923472	patients
0.06945362197018748	0.3385588707240258	0.027364264886479292	0.08729673467346342	0.35142682176932427	0.029137546795112303	0.04255974762551398	0.1473464853163672	2.5575656466769137	0.05063346006520861	0.07422720839071444	0.06379751961791588	0.2427313751035917	0.21735744341337898	patients
0.3867933410179466	0.2044184482380003	0.2449050146605111	0.040741878081125026	0.27813426541326947	0.036140749857984864	0.31561804508807734	-0.39239045413327056	2.298666179125509	0.04743582870694755	0.05538115156927814	0.07490728336603598	0.29182775092058877	0.1833305080634843	patients
0.3739643016910289	0.46059625957708494	0.28644902684304246	0.0068544978048033466	0.34019045212255256	0.025164825788670117	0.04546857109541931	0.04669476433485964	2.6704887007610445	0.016686135787628162	0.030584273226707176	0.05424378788585854	0.3342830628276533	0.39220525780452525	patients
0.4770347671093991	0.32070055176386325	0.17891363472077493	-0.010119109320137085	0.35646170059647553	0.04067351004335297	0.030904754098321413	0.013022882948035847	2.371176478009548	0.02047718814307107	0.09868058532814504	0.0761157727440109	0.3479064685411871	0.20276156209723528	patients
0.32136532793270184	0.47725928149759234	0.20857247426452982	0.04683583388391348	0.2955330765206711	0.05055198919365391	0.23618448278145682	-0.44677249388739537	2.6863299492311334	0.06066058004298872	0.011860680717258577	0.06636307086086486	0.35615262462475245	0.17662925880470742	patients
0.18689083392730899	0.4287679554539143	0.2672801604624163	-0.07021449895655753	0.38730880064171275	0.04427957887271872	0.06572104158875457	0.11580562325095942	2.7216492652862634	0.06791818506885754	0.04679752395454832	0.051423517200178674	0.34474354977820887	0.28523462901996954	patients
0.18351577353583892	0.33238217680105386	0.16000513380889453	0.07457422980766544	0.4297959283854304	0.01573605817566423	0.21288244646638363	-0.2849178601652783	2.6596884468859954	0.05071394094305708	0.025449050936461402	0.08332295863333453	0.350102902566672	0.25458407802951727	patients
0.08403142740391517	0.38564207453256627	0.20778613469178292	0.09846652559245236	0.3738070814683373	0.3509804688280438	0.06818243833138933	0.39363204121617906	2.3819543738204008	0.02564546962969391	0.030896402748357418	0.06564156629281988	0.22248181671888942	0.28610264846661554	patients
0.21932235616479828	0.25706641948828896	0.17827738704395601	0.07033035854988491	0.31368838182251585	0.08548240879722845	0.18244438418406	-0.2765493800427932	2.4040266175943277	0.033785573312243564	0.05475071333185088	0.09119432659467737	0.19163303846000787	0.3578680593022945	patients
0.1063172182323883	0.48921370918318224	0.16709993407213194	-0.009956749348791365	0.38732941060400194	0.027944335693473085	0.20041113451498427	-0.44248161195055	2.5072033573063894	0.061163697379961704	0.03537603397667168	0.0659016534849494	0.27047050698141434	0.11670218784678288	patients
0.3298901226418988	0.23359695757758206	0.1247681128249565	0.29522590329299964	0.44704807069128605	0.012270553347996146	0.02033731170766876	0.15977440882740385	2.2821120215684445	0.05573124532079682	0.03980054270826703	0.0628089573248158	0.34349001095228066	0.2724431384720715	patients
0.28055698783983624	0.43793688695909894	0.33230525693607205	-0.051510949631981925	0.272346362947776	0.012980209080288938	0.12733895959382074	0.1509141674375138	2.2874992173914066	0.05948656491407444	0.07156497379085583	0.05239622470850562	0.1688845454779073	0.2762523862350343	patients
0.12969439106411323	0.4309022308914259	0.013301312674585578	0.012371646841708203	0.4225054161373916	-0.0008743791098286408	0.16834707138021218	-0.19102878088587907	2.3377840357009103	0.054717580732995215	0.05402708976508786	0.08580024042847505	0.17424519982554426	0.33468142087778036	patients
0.3516314857756051	0.4607917302833995	0.38312980323371737	0.08475810689135187	0.4878890031148137	0.01350437810122742	0.05578013345863517	-0.4033987496904492	2.577353531356934	0.027475515976335765	0.05721696569883961	0.0587072595115933	0.2977013745404096	0.3004026360464169	patients
0.3647247888369746	0.45587026124157604	0.3374894054162851	0.03563006038624078	0.49483262939250766	0.1440911550927491	0.21180171222133198	0.053455380319452385	2.2134034120186206	0.011121815657662145	0.0522117730163952	0.05329619251219556	0.282517642932974	0.24957912391632175	patients
0.320144934316744	0.21736188871106657	0.19740715986630306	0.04669046747739265	0.301611244542772	-0.06271473887055627	0.19291244454232637	-0.4408252784808768	2.639738249139948	0.07482288740062129	0.08790580936798978	0.06488197768809995	0.3042157613123892	0.23211434811207046	patients
0.26441498255068374	0.1974122219056555	0.2711608673852512	0.08558190031303595	0.3712718636844193	0.08506854852615259	0.06430699465838483	-0.17059030345563764	2.382793463901673	0.03616445457827014	0.05165821870623116	0.06957776032103902	0.1990420060913588	0.26370065775226637	patients
0.2879238603920273	0.3674510738265611	0.11538460471566349	0.004357087624915157	0.33287117553962037	-0.014289829479746663	0.15166856181882957	-0.21874566100801376	2.3332415119615355	0.03925503398237238	0.06619325650310769	0.07487579016213143	0.3047670756769055	0.23381099294828783	patients
0.2317660883597744	0.3893409421468982	0.39486226898875443	0.12045789926423692	0.34221951777595183	0.08499963192853735	0.07246081147444783	-0.30586925788640434	2.4974378375214425	0.026384320564390155	0.01662453842595413	0.07276426323049758	0.37068987362331224	0.2532145658713953	patients
0.1913985169841676	0.44977763361415013	0.3073604843071147	0.03482444569677763	0.18676951241576623	-0.015626280041015912	0.07007055040296642	-0.026820404512315862	2.772862734014727	0.0440744467055406	0.021717706634845915	0.08158866813672536	0.26033308734930954	0.2090098560777486	patients
0.2208398630967343	0.34874778962339625	0.32045396702162376	0.1282257631349893	0.2665126197164646	-0.01599167954047637	0.24202308530867456	-0.2960645790103174	2.580804311802502	0.04890033222578986	0.060784545874898774	0.06173997596244873	0.3664271350918482	0.2323249055783464	patients
0.13445629831383776	0.2599349316516545	0.18655459792469964	0.012839175382333118	0.274005732899475	0.005210122865988206	0.26269515097234625	-0.22422114104529337	2.0648786279258315	0.0731008028463048	0.09702219159478792	0.09765875960348072	0.34670172858140663	0.1425463982798007	patients
0.30959501961976194	0.3026127777933149	0.10163233388263014	0.2741744886176015	0.43249188812267003	0.270664044531841	0.14806748193798905	0.16263555413245528	2.459544990293143	0.015869199132602308	0.051734405912663935	0.08590643450575258	0.3932613898998961	0.270634735743289	patients
0.38191790060323283	0.11303648109620597	0.28212133499289266	0.03914686025645758	0.3461897074982116	-0.006881351047844084	0.3710854115820771	-0.38300174034290013	2.5783187936094962	0.09328751384755588	0.05779582586340435	0.07479718921581172	0.30474505295981713	0.13261575716805288	patients
0.3276831301675105	0.4380002251377305	0.4641448696620494	0.005609064584788416	0.34987518847038807	-0.08370896575832604	0.14885166772769434	0.018316680681569584	2.869124857862267	0.023175248472563595	0.012427118987918984	0.060518840448677044	0.20924481835317052	0.14738205650275055	patients
0.09000813812119578	0.4272746826692575	0.2368192221442359	-0.025224058339201154	0.4505860893729478	0.03562921159490211	0.2007805538542886	-0.2920199579874361	2.783653588898243	0.08042275356120092	0.07097073931411897	0.06826965253239413	0.3687538663591808	0.29067026958485265	patients
0.09562494444627581	0.3827613783200497	0.2911618770104174	-0.07421235188679402	0.19736360049379686	0.0421286326000161	0.3155506781209782	-0.2610896505060864	2.8347530277271824	0.06808355398417476	0.01240082388231695	0.0953260716299908	0.3579018488162341	0.31828351886505224	patients
0.21317318229253343	0.4475823293826869	0.21732429190024846	-0.001784324472687299	0.3589262484414684	-0.051545339154410334	0.04808688811408627	-0.22232691739191598	2.8498750556746932	0.04269683818574761	0.03413277334892366	0.06204644185978981	0.2520404340848051	0.2461149156415775	patients
0.1896560404459896	0.2958414099665391	0.4204236510399335	-0.09744387148619923	0.31038320851181667	-0.010730402865314487	0.1701873787765554	-0.049913027794956974	2.1810438746131657	0.07752653841308796	0.026005247412790807	0.08673842382498913	0.33812324341840916	0.2239720200032135	patients
0.09325362259692471	0.20923758484113988	0.3446294050012312	0.28620574213103084	0.4018664387081161	-0.04533871062986325	0.027844663580512293	0.09684563351502343	2.525581091972621	0.035818317113424654	0.010794243247227567	0.055148447943956326	0.13242966756485436	0.32163860311952003	patients
0.06109028170453224	0.43049490910512284	0.42270468641299597	0.10691085372496241	0.36406778103037873	0.018648732051996526	0.17874624150149912	-0.3936743267933837	2.4807179154198065	0.032412090804883734	0.020717101124094382	0.09020409704804433	0.29581633880124797	0.25567127108351545	patients
0.08770156839125264	0.2950882287045647	0.17004394782570686	0.152451525266581	0.35378064220552097	-0.0016184309290709076	0.010013776974968022	0.29275259725289504	2.7867406421866776	0.0304535772909365	0.012045676466843	0.06799244969078304	0.25338632613266987	0.32428312620799055	patients
0.09399603336755019	0.4780278098504062	0.32718149078520864	-0.09151113362517968	0.283215215392757	0.0658216812999862	0.17989036134087044	-0.09699853920577942	2.991895987348158	0.03832230378589203	0.07054906469800093	0.0663699079195682	0.33245760944703484	0.2979805064308381	patients
0.08208968716882263	0.3648977555048645	0.07186486470995565	0.08164197614548961	0.46513811439117636	0.21776584896081164	0.03311984037966845	0.2489032946673852	2.1320688728614376	0.07461941006802343	0.03995842743951599	0.08979244525047678	0.2533570537647983	0.31537537283677575	patients
0.35374622249888044	0.2923963752609941	0.4040201100833008	0.21862546230835092	0.4562666253810234	0.16159896191768702	0.08646226253641612	0.20259839615536515	2.284310469763185	0.00803664308096608	0.011315811666675942	0.06659946813659354	0.13254464848677736	0.34044094041736284	patients
0.24941439760532091	0.43287005551341085	0.16693345077619853	0.062167359955806474	0.4306099909884504	0.03913537485121443	0.10544818089151692	-0.25720104034777147	2.0420516226572465	0.08754481291646427	0.027173597364808233	0.08919341068609071	0.38047822688875793	0.37214607264433547	patients
0.3311184601874452	0.3074079811248702	0.1189687208477418	0.13173986646921623	0.26901873002881926	0.26785459556395086	0.07906120588099068	0.3322679386626486	2.4029236370956	0.004371342115578532	0.04635771812138474	0.06280052971803851	0.133014523527596	0.2646483508937481	patients
0.32572806588191017	0.30929632546560454	0.3138851299563825	0.2210999525616875	0.3537861668400135	0.13979956518139994	0.14412526863621347	0.04535021260356112	2.1247916115097882	0.029015759142615193	0.027257253609096716	0.07716525761237099	0.3626300591455027	0.1966644700125494	patients
0.09544571359631858	0.43144766971968357	0.1248985843451579	0.00158861041487314	0.39682042074501855	0.08204213373812173	0.39479004350387825	-0.4039271691741594	2.177075124721959	0.07442963182632978	0.04156823878977124	0.09345956327435098	0.275829658316606	0.2985588044702242	patients
0.4257094136591095	0.4057342007020912	0.26845129583351246	0.14082410161236034	0.3352458500064698	-0.034161083108311466	0.17152847657704692	0.08537011048158707	2.765059547066841	0.011459210671188125	0.013699779821549012	0.0874132271193042	0.312713088966709	0.15905917417401996	patients
0.27726969914981725	0.4019432800703342	0.24449595104614472	0.3311400239654177	0.33183896661909107	0.15420708193017701	0.03161928425549082	0.11942765888862766	2.4612115223777673	0.01207164611361014	0.004107296532524262	0.07061566676660579	0.12430870153929309	0.20958517011604613	patients
0.271325734380196	0.38094598233210186	0.3612247586176498	-0.05188164133313322	0.18608240338712256	0.028079547756126304	0.15546077222013394	0.02904087548247329	2.754718087938742	0.053084043798611286	0.03944257673837601	0.09326849411613194	0.3667679545656125	0.23747880000107086	patients
0.10549062878418236	0.3930949500792464	0.1299238428422687	0.05356218644244302	0.47028275402197706	0.043018954543313614	0.015986127305111862	-0.15632473120984466	2.7436450259328256	0.07826190150609244	0.03936969935733324	0.05574771460773574	0.19687328113010763	0.299549626349055	patients
0.12176212419905169	0.34420020974013654	0.1911660760074673	0.051280226688990724	0.48102762359988094	-0.055320199629816394	0.04744284001132845	-0.034360975951758105	2.2983367783387636	0.07381856771706435	0.08305416073116476	0.09918183270230256	0.19558809956708317	0.22204248525600434	patients
0.19485516882759307	0.46867090361533253	0.08711526722201712	0.17540983881837685	0.2589950284510485	0.2368500530961131	0.040433550178234114	0.14138768708734958	2.3112627431415187	0.034154272558602705	0.029806915691039798	0.07172583545369511	0.28707015505933087	0.14352290815653923	patients
0.2614835865355368	0.4287006653917636	0.17305703705603945	0.018637658377157862	0.44132098227251176	-0.01070291131379983	0.27545099632055614	-0.2867237645490751	2.0597977453537792	0.027119607834388857	0.08838841935862843	0.0897451809495538	0.25524326790693336	0.15089717248977838	patients
0.10478804710389489	0.4269009003125529	0.36230815843064984	0.11151961882678973	0.35923487229879864	-0.020224672629532127	0.20166919018884702	-0.43743406366454796	2.476067384565969	0.04641695205192264	0.05019524915436172	0.07963480834982756	0.34443180770331944	0.26953516600187727	patients
0.30237353619751073	0.15224199859100437	0.2032690744569191	0.032674419588998194	0.2532700158922545	0.054058019320074945	0.05955298065077101	0.06837193294820382	2.167175050989064	0.04731905339023398	0.07942305533014497	0.07571245126141814	0.1995102652554595	0.1527134442362411	patients
0.005801248856914049	0.38990821707992696	0.03373541776448853	0.1285888206970989	0.3970429428764916	0.09265230018456841	0.32901564371144393	-0.493013321527599	2.1801421885579364	0.07597361336079506	0.011715152111432266	0.09483868439980252	0.36865471235066616	0.27057375631698016	patients
0.0880178786642837	0.31512054842792087	0.2126133650148986	0.07129466615872172	0.25300567429125553	0.07603934149986835	0.10661197045376963	0.011493712360268526	2.511294405892784	0.06378645264159669	0.07773613614314225	0.06685841520636836	0.1829483967071911	0.15808226409329582	patients
0.3749017778860374	0.31905624472666805	0.2764331937153643	0.013923011417005065	0.30174861420410953	-0.015382488740104082	0.4548721823466306	-0.4420786648888331	2.3947763913769786	0.0660678219408182	0.08385683580506317	0.07849000515499495	0.29878588733643274	0.16480235763161222	patients
0.13594561876027295	0.40943860405708477	0.09885839941464582	0.005380423481585501	0.20570784395604458	-0.07546107496385569	0.1103636392311732	-0.41195191054738106	2.095494338275424	0.0767119069722395	0.08851476297794421	0.06660785263652161	0.2583457702400992	0.23824764979472263	patients
0.23639068250752773	0.21438615090330423	0.2758912729952433	0.047257170173874166	0.32215051526365124	0.048282509196470536	0.04455455429665525	-0.12643648262299853	2.3679710541455505	0.09310642649201142	0.022942720359895422	0.07737739962529852	0.12067848463168755	0.1703029955382683	patients
0.31414392766642335	0.37873347140688657	0.22779838613068715	0.05449382966581344	0.420464228218564	0.12154451987897258	0.1016347943586054	-0.15213760244339827	2.4936808874421583	0.005204490963054913	0.04082367259013676	0.07590859700227554	0.12884959353058859	0.31770917433183254	patients
0.1330545006603038	0.2610410658549551	0.1083632214942124	0.01234102789255917	0.37063197309344514	-0.0243119677504217	0.17463824270008696	-0.32563541567048476	2.386354377330681	0.09052151422513209	0.09195031568312476	0.09378355444271087	0.37627340089137423	0.18311508470252452	patients
0.2590007475579685	0.16393770112718348	0.28508830000774854	0.1234333619040345	0.4053762411927345	-0.07764661449614885	0.005941579669916333	0.19363382581051844	2.5610276533431193	0.02928733812753	0.0464960166718614	0.061682384808331145	0.1445744371890288	0.32508041075527466	patients
0.13780813232349032	0.38693530276306626	0.20163014125149428	0.26774805464199414	0.39328593485125435	0.08192373489213013	0.10218024609920179	0.33946569054606046	2.4935555939761556	0.02284563372920649	0.01202520835671825	0.08480785845900646	0.32908327992718883	0.22017790374371055	patients
0.027620337077094298	0.44856089681690425	0.2876551845343974	0.07952025095278759	0.41132455152744285	0.306464170018784	0.0496251345037289	0.15020411561403624	2.312722063338343	0.04766801585582757	0.006874951148969087	0.08172980860905013	0.14438366290016033	0.20206547036324954	patients
0.06603463840548222	0.27901336403115284	0.10319863871842698	0.03425472047652949	0.3254219599198803	0.137102085721379	0.053705667686319465	0.28474499112984375	2.7375209880640337	0.048111964567861605	0.047934603867196786	0.07931859568459211	0.32965141897632605	0.2508251809217056	patients
0.4085555292118057	0.3197232573546591	0.2522576459512498	-0.047256153225224515	0.1676388795973768	0.12321531027374139	0.25818640019912326	-0.19064390081277938	2.819042258103043	0.023643369191945138	0.06564056819403978	0.06296277781070957	0.3071325378903423	0.16657485754929208	patients
0.18663782470033696	0.35111566756466617	0.2955266505527439	0.056416064909031914	0.2727987314856195	0.04103327507096512	0.00894083323124148	-0.2000939511830897	2.3626408202669764	0.08965380147127262	0.029096998671875277	0.053860831032227136	0.31034909610598566	0.3677642504238813	patients
0.3796444814124911	0.19032656384750413	0.30869411764025856	0.032367523819993256	0.31554704295329405	0.010404221475353583	0.39079792115810386	-0.4017197245532629	2.29556274873939	0.03831326454722488	0.05575408707430128	0.07417444114445539	0.3918702079941583	0.34600276859923706	patients
0.08834589721931402	0.292103469102583	0.23878728974037317	0.029500814880912076	0.3215200572131649	0.009667579529075182	0.08584025400485117	0.021519795968954456	2.501044683446084	0.07278321977495529	0.027188881146965403	0.06134758954000113	0.22994127614698578	0.1877622744725247	patients
0.27798153309763574	0.4462569820497591	0.17582829125222532	-0.015163428759437849	0.24347154110271713	0.006334308735088036	0.27538036870193905	-0.2532014333161233	2.431993563031974	0.05499548202608339	0.08910014339073682	0.08953668429199356	0.3095799165389766	0.33907675581307267	patients
0.0973288634462007	0.1438856541145036	0.17798182074640173	0.20512673208281418	0.23355375835508663	0.3237571987058321	0.0827557567901766	0.24904560117116573	2.348809425721552	0.05348835268154016	0.029508135046285914	0.06801012625580659	0.22798437505152475	0.3470421560674023	patients
0.46388408846779616	0.40728444144717413	0.10350639527649005	0.38201162184396675	0.4443259172561058	-0.03935378461343261	0.00369304667430094	0.13726529137541504	2.83947642604968	0.01509660732730772	0.029769404815806123	0.06115028205927911	0.21536872423238465	0.2798601252282954	patients
0.13846747754024913	0.49015707675412096	0.19983673545351904	0.05657240775994722	0.2385449757794329	0.06901065992715746	0.3317181115763106	-0.48267849565155607	2.634765399083895	0.02743221859371625	0.08298913531095892	0.07282017819152817	0.11944661450454688	0.2097723143259877	patients
0.22904707721685952	0.3362563272326247	0.27231328694594426	0.07055042929404126	0.1958663298022802	0.018198101479347816	0.09872286064004528	0.07422641875698419	2.549608219002161	0.07828905240790392	0.06486158552219397	0.05348292094895109	0.32233227025413397	0.2526989239136116	patients
0.4408700116810334	0.43102766618153776	0.31650143169602973	0.016331811157469487	0.2651994485737806	0.013642407221761882	0.1376968241499989	-0.233374819698327	2.066800972443625	0.034211990708153575	0.02085342470921034	0.08283884150737442	0.325863838773829	0.2975532101583181	patients
0.30144316170668395	0.3609562396622736	0.1331133104908228	0.002999579524224222	0.376321174685621	-0.029034303462721317	0.03896540513652987	0.11757496685826468	2.53088191083334	0.023945812517499023	0.05665151425744404	0.05928446728111307	0.13948131679869952	0.13869615224080684	patients
0.3154144877030771	0.34754516212372993	0.12922284257007677	0.01983616575213483	0.36701537025976333	0.1208757307255894	0.22175519035323382	-0.2856429899602941	2.614444342647848	0.06677148177063139	0.07645605571055519	0.05212016898264644	0.374562390944065	0.16831044024095776	patients
0.05133976286243937	0.26624738706264445	0.07232399561228953	-0.03019211282000729	0.43643344484273017	0.02466621383691868	0.14265910444835106	-0.27969780339365247	2.554531481180894	0.05898341942012912	0.055373418838947294	0.08065376307053186	0.16062320342926295	0.20864731212049523	patients
0.2771531640070284	0.32064026108410265	0.2798688921016755	0.1380257343994752	0.2452050044692209	0.08380378411030179	0.07841968764783502	0.09536162017343044	2.15480749259944	0.04556011574095804	0.09008690356641634	0.05253750047526804	0.3359444689825122	0.3656549152481012	patients
0.051077670795667024	0.3927090411327846	0.37623274423677544	0.07223997917709693	0.40483826636127523	0.2061392639133978	0.1488631936072731	0.011962011209275397	2.2814302055289812	0.02806502222867066	0.0392718456067427	0.07933450433417329	0.10418722510073351	0.2788473345573714	patients
0.32771001381799153	0.24491480284116768	0.29900478158068844	0.05934666182315407	0.3662903225035238	0.12180006807592816	0.1288577869856061	-0.00932339744124374	2.7119694878688483	0.0305368769236885	0.04965442159792526	0.06179035694409231	0.2781549378252345	0.2311756353517155	patients
0.26175314299535474	0.14147873695969893	0.34694630061169807	-0.0013187901108910813	0.20592273601711253	0.11202099510896621	0.23072668761776796	-0.15408039562977033	2.4615761833179692	0.08385774234744733	0.08364092966013899	0.051852275417333234	0.16966400820217262	0.11475684991434834	patients
0.24010114628086143	0.3429999626801321	0.28312510543717223	0.04280118295835566	0.4750349418674113	-0.01994816585723265	0.0874812629298482	-0.4401598198777457	2.1375668619963086	0.05767531021903456	0.028016958942451972	0.05490187694540997	0.24143569581041413	0.2608604784229622	patients
0.3577245413457753	0.24371667021071744	0.35309424598105515	-0.02726908191228311	0.35289881615265906	0.09252031063043482	0.06854600442696027	0.038030737951625315	2.2604035158612854	0.05605583259932112	0.0391601205369919	0.05441908155560842	0.3021723500245704	0.2912654173488029	patients
0.26979842547040445	0.2963548968595613	0.24540399944946595	0.24770956921472964	0.4510564115473485	-0.07941555121177771	0.02208802883922712	0.16344983873955574	2.5419777892445237	0.06861308462459882	0.04827711076151598	0.08840121251528447	0.34175757962703784	0.3733918896681456	patients
0.11523314579379523	0.47694733681972823	0.2942040635572256	0.10615957154630305	0.496969297344639	-0.034973044001234486	0.07151583836713069	0.1351039024428936	2.0321551095473915	0.0881462691634651	0.07648706847379493	0.07502385328224014	0.3006283130082778	0.2966616139707838	patients
0.2464469240585675	0.41495380741107707	0.1943275983454622	0.0069586763144393535	0.3720584885443252	0.026346818941478004	0.030322941428067685	-0.056338527405140726	2.1600147173405144	0.08262491472837298	0.032256819476803714	0.06458970513337768	0.2537252388634443	0.3470985725312984	patients
0.29130951509901154	0.39591477425261234	0.19787968337540437	0.013274466638021468	0.49489516541050155	0.09608445586803113	0.30102663497259713	-0.4987583587297192	2.22226695579048	0.08071741684793235	0.04460029858229546	0.06807431458639876	0.3339706169862967	0.1052643000646018	patients
0.25664370775703743	0.2999938935468027	0.3173260506537396	0.43924324309345913	0.4536610828790657	0.04892248235769597	0.07724059663740833	0.13872453305863655	2.181205121884716	0.016230420023834694	0.012275021120006847	0.08649066131602343	0.14952947724092294	0.3483341178684021	patients
0.09627368793143998	0.3517120104648341	0.2254579212466091	0.1552647694316695	0.41170148717649874	0.14683335523515745	0.12829675164202645	0.08957371888603771	2.6939339934461404	0.038343483013072464	0.061476623267101606	0.08496997523065652	0.35544001240579365	0.3092828107071212	patients
0.19463637966975234	0.41648323722372277	0.21908713480267072	0.02191051693862609	0.37939892098930844	0.015416326899706331	0.21184735792672094	-0.19755279087007294	2.1420429578105065	0.06338109683920846	0.031259698230109656	0.07643990214267894	0.29214832297910576	0.316107542117415	patients
0.11323170495887161	0.41946449804702673	0.21728302856988863	0.04017764939042441	0.439705346458633	0.16101438456563463	0.10153285727759452	0.19904917600246422	2.094826465124247	0.026824984822713824	0.04513768802789681	0.09041208602581655	0.298218273032492	0.1898624499349867	patients
0.1350859460736111	0.32315673714855125	0.4371763008395831	0.014921482011511687	0.3182154374636658	0.1911967565087081	0.041662162432502876	0.16507255272436358	2.7534916565232193	0.05781927759532003	0.004006429999977688	0.07298962375323009	0.17144057445328445	0.13435219684243327	patients
0.07374767426580597	0.2595352433094774	0.06204782006874711	0.1589290755283726	0.1985141369214451	0.24554628225777567	0.04565700710756855	0.1930843268191771	2.0546609044418984	0.0770019915851459	0.04103592286910054	0.07164016490531955	0.36396798115045303	0.3633923227457483	patients
0.09888124498188505	0.3061639019530396	0.03163475442742607	-0.023311248371087695	0.2677994292753783	0.10660679578530348	0.04491001620076665	0.1628939826702956	2.5015757287955194	0.05361184957933199	0.08838334713934037	0.06429837171388145	0.16153292008446735	0.13178861882930226	patients
0.3727423427327714	0.3990734294585196	0.390997355974044	-0.013499945686043652	0.24942539752562315	0.04822276055845065	0.33891787860132705	-0.4864620378892407	2.1932176362039093	0.04098388754055341	0.08889797765560317	0.06259325679502745	0.22158781756635604	0.3042363075541968	patients
0.2704785807704625	0.2192585177346481	0.04315434224423412	0.11851950477614477	0.3258318338007697	0.04737380590697168	0.03206368789232167	0.15352594582048562	2.273279408277127	0.01836564080532262	0.0735823709809221	0.09605260980485147	0.2642125025960006	0.1083357629563262	patients
0.1972846226356855	0.43267796580965073	0.1575599290550295	-0.041123204506000585	0.42073178473612044	0.03439923178265996	0.06178444894304381	0.09054167485645231	2.4062308643060666	0.05052834294687908	0.07515643731550138	0.06357181725678099	0.3249794669090693	0.3658124176984228	patients
0.19605051875739707	0.3966242828680045	0.3924970308796892	0.044912574457319714	0.2636196659744426	0.04449602656081375	0.1171185021271461	-0.19377766943667588	2.104560508124935	0.012822866523343033	0.07064332064268046	0.07145061415328594	0.14262131743673703	0.1149233896265946	patients
0.4128497608665076	0.41381560848511206	0.32066741634159074	0.16811127614882282	0.44027418700897725	-0.0694169640082338	0.12077295931843945	-0.0002497652430922537	2.38738540044494	0.003407026859678638	0.01564675780977708	0.07993917005953849	0.1590697974568353	0.16090315270561353	patients
0.2621524553347184	0.44744433234631575	0.3249275354412727	0.08841416128361691	0.34456139539261016	-0.0010375288143139802	0.0831891403052451	-0.04705712418046967	2.17690109803065	0.03695751386286945	0.07512620466483713	0.059210965761011695	0.3117874868627124	0.3494384187119338	patients
0.0545213665926952	0.424751002822287	0.2753028226092086	0.09229843325560377	0.476432836676554	-0.008801008502246646	0.0453806360310367	0.11135848066118387	2.130825896769652	0.04885035491604011	0.07148092035958496	0.05630510503289153	0.22125717103012685	0.393735835875866	patients
0.17425021652509223	0.30359977840283053	0.47073832318470715	0.4406200358945095	0.3335993041647066	0.19739819973984496	0.024240508679517686	0.1656713820875469	2.6022466389732193	0.021142891495524584	0.0029478426096376173	0.05945503972554273	0.11964422003888027	0.27321089826536465	patients
0.37182306050079544	0.3921426560467302	0.3925704931254227	0.00852752732517102	0.3419645342763512	0.033987084694122725	0.1074275738424676	-0.37797909961158493	2.0773782956699174	0.015292312909191278	0.08469428405255315	0.08239565774524366	0.2900798910172567	0.21300525578868934	patients
0.0770227837028158	0.49865360082732446	0.058358677012153345	0.08665487079932399	0.43123686584123605	0.009157396394403869	0.009053754533646506	-0.22206838323303613	2.639016265725192	0.023929864078861152	0.011336750511960605	0.08969912518149234	0.2553660758157586	0.12779905706110514	patients
0.3920870757085169	0.29609970341432335	0.4425245061859695	0.03513497147800443	0.20651296995250112	-0.029284997258962053	0.1312075890202364	-0.1684269817431147	2.280288864785468	0.05336365820808072	0.04122011637696577	0.05656637386947705	0.32227489073550447	0.22729518352408987	patients
0.3186830913890373	0.3366172856495912	0.04096501023285232	0.12200367087947572	0.35698662243404244	0.336737690647972	0.13266668503059775	0.26325135791106147	2.652579575240006	0.01079092620248415	0.04910732252978818	0.06344821264155492	0.2377559640503104	0.1505725962154028	patients
0.11026376751456841	0.37750755488610016	0.3971127812989839	0.02372680990951756	0.2866941859984422	0.0573235614505527	0.111794401987856	-0.030449391098200163	2.491175138363611	0.028616000909897334	0.023153138409129692	0.05353462946653007	0.20813998532167038	0.17783845430111578	patients
0.140293205498445	0.4911317683158972	0.30350787232745624	0.02082383275836175	0.13293955794441065	0.11904875728166212	0.2208956271149262	-0.04613155797851885	2.6949213564221517	0.02541081218344217	0.09943061021727935	0.08516835415585731	0.2652735821927821	0.23936239812683763	patients
0.07890784419579386	0.45517631340558445	0.14340421613390403	0.06266141088556568	0.32966328681054063	0.09120767393070733	0.09529100466537141	0.15160534096684347	2.255416219921653	0.02836841676646578	0.059382494205162284	0.09942326229827035	0.19366340073974891	0.3879189037668673	patients
0.20504951834126095	0.24999152458405766	0.2690568779113938	0.029828154906047878	0.3555887645782111	0.006327291141447852	0.1130245327318179	-0.2782519582662091	2.8157980886355816	0.05116383950636007	0.018388741331398534	0.06701004086934544	0.2207649133207738	0.2701742394292686	patients
0.10655840060072083	0.46663637932322716	0.37544457651871177	0.0750963735958309	0.34607778260361033	0.04166619392105861	0.26927276466479577	-0.35755882289834234	2.2215843348478455	0.05058921375214169	0.09262204287783522	0.05705754833587097	0.3347365628533059	0.25625726354338535	patients
0.10102036791453986	0.3333783165353817	0.23312073634161817	0.010046345141291643	0.3248304657994986	0.021085580167830076	0.013444762539889035	-0.1386748413481299	2.226857899368249	0.09643846795047974	0.034493884608580286	0.05169140112261465	0.28559092636682076	0.36811948909874137	patients
0.25369955924757237	0.20358296644693374	0.334168051778531	0.021084807505175857	0.28361002384612144	-0.07126205611056081	0.09538504774561898	0.07640028746185906	2.009719323557829	0.09475282552972428	0.07827688974420587	0.06302826092653571	0.3145816213985379	0.2959606420196228	patients
0.29728048676957314	0.2576222090948843	0.3670955726031482	0.06048074082243929	0.3080680079919588	0.05873985019684194	0.04194915579478664	-0.41119852342513963	2.3845332216392	0.050653615613055425	0.05820706741241755	0.07742452519475322	0.3750538293699941	0.30485460763445105	patients
0.16711608174436682	0.2507762840290859	0.2784887345549307	0.06390261902088426	0.37065358271082294	-0.051439311753702796	0.09251809420269544	0.19829411523715207	2.343623512356395	0.09507205130683868	0.030229769795875536	0.09061400639883105	0.25186086063675345	0.12405137128365251	patients
0.21827417306333755	0.43110752501333877	0.11449665614023062	-0.02091700630587081	0.27122586805481924	-0.03408674028596699	0.1902309421853221	-0.3161248853521628	2.362058756034487	0.0695139370229206	0.06269296607114017	0.053739486492269437	0.3057001785202825	0.26428763593311144	patients
0.30186430768396194	0.4187365622771725	0.11030907615085002	0.0488602664152126	0.2312281688255364	0.06805823802715041	0.2797280957522751	-0.35831127113399003	2.1580334119573794	0.056449167703631606	0.062377410685262404	0.07144286399676275	0.39548108415051847	0.18644364455491208	patients
0.2874681521779745	0.46037757091056764	0.18047736674654763	0.008675542470758094	0.24786998758806617	-0.013742536393384713	0.19156886303417806	-0.29201063807925387	2.9443943805231516	0.03909076636161497	0.02762719008498484	0.06383661421669329	0.3966411958215931	0.2841908924307483	patients
0.17582329162381127	0.39506315624295996	0.4237640972032738	0.026111492600326233	0.20717160821152214	-0.009466088323972784	0.2093766149518712	-0.2706879792941895	2.349253540161742	0.0573157363982664	0.02919851051024801	0.0747680321150301	0.34944015377862747	0.3626027834952369	patients
0.19252310756183877	0.29919139752985485	0.2359456848889868	0.09664105388841826	0.3043251873859309	0.13723695120830087	0.016779168582658755	0.14118827217011468	2.3647314147940692	0.0448184124170798	0.03939550239038901	0.05677619404353864	0.2975914234766772	0.18931805109618827	patients
0.22388997568902855	0.18648695096001447	0.17390879488933025	-0.036000087836355436	0.22129441277787196	0.04064862723722362	0.15088385201387566	-0.23461799953537238	2.360343911961751	0.07747435048025049	0.08890467049573449	0.05809559278710674	0.18343655797377492	0.12171045122056286	patients
0.10680694920797992	0.31010801851283665	0.1592359234566339	0.02806362670312218	0.41802386374621736	0.11651386335848136	0.014173858360056461	0.3256401710047015	2.1964100445776946	0.04531272984831543	0.07359690928108285	0.09047225467944858	0.3108436710288558	0.157167476710517	patients
0.1802512672126764	0.39441446846203077	0.2468615454706855	0.024782985483836742	0.4281040423458312	0.0339204301738769	0.31381863625968237	-0.37383917256054555	2.2270471224166175	0.038401978275809864	0.019538772159619647	0.09378472767716783	0.34045483239696456	0.1103349038452614	patients
0.4486978154415545	0.48663406710512574	0.21805032450187295	0.050158426507115154	0.26767541555881963	-0.005345793051377987	0.008366508637612416	-0.3001592572616542	2.1367299968893128	0.005329314048662267	0.07777570164805547	0.09329148858397998	0.23343986474388329	0.25112898864642225	patients
0.4484407458106016	0.20681600926306787	0.279399567450862	0.3187806147234312	0.18335412261507952	0.04070325787123806	0.06701811902812488	0.1696681145106193	2.5604740393570156	0.017084071722039712	0.013171134068732982	0.09794518155449525	0.3820947653127289	0.3429820821121242	patients
0.07121819768288362	0.2865045336220635	0.17322295618491323	0.07638857166013621	0.4897258834169914	0.06511462862430406	0.09413744454274642	0.16979835770375165	2.2508260638466266	0.09248796113439517	0.08573825577328253	0.08739777256572673	0.2859603394496994	0.31781858032580795	patients
0.30243213753422904	0.36307076941718763	0.1814548754244356	0.03021008846604352	0.4640088075534837	0.07721024388986325	0.1612783508471702	-0.05403517249865748	2.5882947426409086	0.028495062402503296	0.08541943856691588	0.0806946775328636	0.3080273465721241	0.16667876541300933	patients
0.2902561595263677	0.4446272477146681	0.044413907103879866	0.0934692951993255	0.22890314696375597	-0.0004045727635041789	0.08374543795673667	0.19013569096784694	2.5881821772835023	0.035105354132464836	0.060994165894385055	0.07901438174899311	0.3368456513571004	0.12458177714747004	patients
0.16528490381486055	0.3972321560471795	0.1743121843728968	0.07086353823970595	0.35737082237679163	0.05338547055170239	0.07625126530466088	0.09434176094579226	2.6076897990096564	0.062359966758067625	0.09099748500614553	0.07422922032202135	0.2817264918732095	0.22362989197370467	patients
0.3596015180675924	0.31458298067011276	0.2617371781723685	0.05380717858203822	0.43147438802123816	0.03977525350159394	0.10557962750543222	-0.06979225020901889	2.100601210823961	0.05203347156153025	0.04015477079115774	0.09185218441430558	0.28876947998052094	0.2524238604092113	patients
0.31771840066300694	0.41588877406224534	0.16043490698669455	0.021832068251526032	0.3104511574338488	0.04361469485703187	0.11412065168230484	0.11241604152955775	2.103295217727001	0.014715302594705725	0.06740732365537189	0.06461599096518235	0.2126552022472407	0.11665510567545394	patients
0.2536932473629486	0.18232858783327316	0.36247513313972735	0.19287082789778912	0.3446068770403071	-0.04278839180741788	0.00755767236562162	0.13439459641938314	2.1752857249971007	0.027014082042617838	0.053381372073025825	0.07736233614320881	0.20909182489923267	0.17160707460260316	patients
0.22423345779865098	0.46758176356197007	0.2080195057121294	0.036357225040082874	0.26638150083769724	-0.0029665011348728385	0.12091488176827073	0.25537514482806833	2.2648753215200155	0.0133806317430626	0.05912035802270235	0.07374000134797339	0.1675174874883461	0.22524535846508606	patients
0.42928322336426494	0.3336692690355549	0.33316381880798873	0.0536110423926197	0.16363444794936655	0.02193040997858238	0.06255215917757316	-0.030096970482083152	2.6864512390077064	0.018732978864699237	0.04679681645771945	0.06333310376907135	0.3523090676988419	0.27945558979057183	patients
0.1931009176349232	0.48728546126701144	0.3281558006563282	0.18675466478289068	0.47821408210175126	-0.13025874215288472	0.0049241111527468205	0.25056031641613163	2.2146861798345707	0.03963917072821109	0.02180422525838402	0.06309426379872918	0.31864927534880894	0.3605177023262805	patients
0.18949357399423788	0.3044405178326963	0.47075527054662203	0.028109314359791193	0.4116563946737021	0.02007699285090491	0.11237503199295379	-0.09479793686338675	2.6638781282014774	0.07167465403577342	0.0017778352075022014	0.06450696119875865	0.3757915610084092	0.34167822479531834	patients
0.26439314892620785	0.35783362485940234	0.2251653662536988	0.026431950330345344	0.3248929460595257	0.08795200507110866	0.2712835271976295	-0.2294095041777056	2.3503443642199366	0.09001721842705049	0.06035867466040377	0.055649158478014014	0.3707540476906588	0.24724876909115598	patients
0.2083373065347622	0.4746620678705814	0.16205443369868078	-0.011902322849921912	0.36289929503843893	-0.12439042402626116	0.06699998265041676	0.15621638824129122	2.306342425370497	0.02255913600333533	0.08049602466178657	0.07359947506646822	0.1416042641251159	0.23417718702005302	patients
0.29166459482634555	0.4145720085413319	0.33454256157448214	0.05294056769329083	0.2764419495911607	0.11193069671888865	0.12510651452841456	0.04246557096938548	2.2981398843044167	0.05958887868085057	0.09218361146239301	0.05590810336756427	0.3875411477093785	0.3966503515781453	patients
0.2162690145860271	0.44334953418917866	0.24585321957929354	0.004373481434599168	0.4559580265608411	0.024192971735911457	0.20879326136967302	-0.3023406467199598	2.7232013465889287	0.02284568455962199	0.06935413220148776	0.08839548815816162	0.2747866455430684	0.28514288701383206	patients
0.4549621773776945	0.19865911987986734	0.1815046024483819	0.17218342443722767	0.42357815644926516	-0.0659568648898719	0.059556198780763035	0.0982321960011303	2.1331892038560127	0.026653266864515975	0.0723502345335601	0.055807379561840606	0.19042264456791747	0.18687165425498378	patients
0.03860137010110233	0.3004560321053019	0.3146629477846035	-0.05755008597979738	0.38487103859674543	0.003141448007459066	0.1283538705673412	-0.054090166833155824	2.363886029821205	0.07856278488143643	0.01814653047950462	0.08987724538508632	0.10602128672735693	0.3060214707293443	patients
0.197369301560767	0.42872027992021955	0.2737421088856775	-0.015151823942073032	0.3630865628290412	-0.0023655275347538238	0.3998427893311648	-0.35625859747819105	2.2510503458930073	0.01255095589620593	0.058297117977183045	0.08033843893580134	0.18896018716080065	0.14943119779536196	patients
0.26087346865538874	0.29800933938256036	0.26486062104802377	0.2921496973433762	0.21573999140010472	0.014129845928012641	0.07987249391907279	0.24308985801965916	2.4847819116076866	0.034160928159255366	0.022111199196578488	0.06321901328809942	0.19866848195368295	0.26557709721661577	patients
0.16717820191842722	0.32910942988449104	0.20857153094821182	0.01642322866657908	0.25699231264674033	0.02280835316741983	0.10855834474154905	-0.19923887390007716	2.670941964447916	0.04139568176293753	0.03841153547319191	0.09203348767696787	0.3146760578110366	0.29690786069126474	patients
0.16709193544052098	0.3660972296037581	0.31958685502222167	0.052531611732231254	0.2839854482387802	-0.030926490869076197	0.06011469513044838	0.16434485804621637	2.2836564619712836	0.06993831703147269	0.05600965063093213	0.05619340430068527	0.3274935504775839	0.25376164236963716	patients
0.30375495314337286	0.28598295852357475	0.1415319956751468	0.3707689611726188	0.27567592742989966	0.0040947436213045335	0.10406087456267428	0.08518562976101375	2.127247085060118	0.02594844411002033	0.03715560749695146	0.05119032064824064	0.27921486220938924	0.33393002683094153	patients
0.1567094539418563	0.3816739286208822	0.15586761885818967	0.013791006921731918	0.4288638911470441	0.05777501696425677	0.11714686219033371	-0.45038698524444265	2.562735896921969	0.046192911735997655	0.019609122445052092	0.09743031900831894	0.3348320133774855	0.2218968847509864	patients
0.4167391234450743	0.1558080650016352	0.30758780565618393	0.03829230812808113	0.354172591605723	-0.007458004048477633	0.20541275235100265	-0.37700837977200297	2.2818034038979675	0.07757055938553462	0.0757536747422862	0.07238544995371816	0.2799536367765018	0.32261899152474804	patients
0.15552844739858018	0.2987205771677541	0.250502128267434	0.11107207418448618	0.3764119882229223	0.08864215783282392	0.12080911910112277	-0.0004632877005021352	2.6071312566142373	0.021154727692706776	0.051719199659325935	0.09093557622232937	0.16290367556787888	0.3563357564759818	patients
0.07047352375821532	0.23097033493319774	0.13066655170808372	-0.03133837427666204	0.3111402312141691	0.023455685604946316	0.003484427813566754	0.19954068164241703	2.746376105088823	0.0551126411841258	0.05857381878655101	0.09151354726071137	0.20666277886829465	0.2675291902510294	patients
0.15780692496827584	0.4867766781617343	0.3513863214240018	-0.006877557525638722	0.42977601336202426	0.10369200233755249	0.18283329704688844	-0.08779869746971147	2.5792091760272573	0.004577311449605343	0.050545717897785836	0.08313550300884445	0.12403481736043365	0.3217468546578693	patients
0.19616669741764065	0.2393753866898852	0.27617422098159333	-0.004356280718913023	0.1432545581064063	0.02075750084429112	0.20257503563428236	-0.2183298247187825	2.6413225161101996	0.04524554998567869	0.039445797080592086	0.05725134007397982	0.18181798328603355	0.11337548387841762	patients
0.15900916393867218	0.3532550212482912	0.20793811492460929	0.02075027059655453	0.47486605337854765	0.010692765949357363	0.3360568306635298	-0.27144904324409536	2.1642187372529946	0.06493062999701922	0.03445498138686165	0.09755157820881587	0.27750062260913244	0.31450291905194694	patients
0.03561373910853885	0.3389800786589239	0.2118433722786515	0.09879547483798634	0.335084957557355	-0.008986827878571309	0.04523179474437031	0.03415270474323111	2.5094002072914328	0.059077601081227255	0.05821291277872778	0.06555067577159303	0.2701698101572257	0.14578082901566827	patients
0.32573588807016884	0.36143481835885594	0.11043930664382674	0.0138119572245553	0.4058491127693509	-0.03263865075452875	0.2303781744447635	-0.19779402931536805	2.274612716857068	0.03311731650074273	0.05128714370844649	0.07273300659998208	0.26407850158495433	0.3553422248150097	patients
0.10375148371211285	0.46719899803932174	0.40596850306070614	-0.07834526887613238	0.4208790212511451	-0.06204047828917842	0.007362278853961042	0.15034032353755034	2.3545003187618474	0.028365026254482555	0.07303922466012774	0.05916125824094358	0.19729522367172309	0.2533738442371427	patients
0.23918171501903213	0.23881757059082498	0.20061829741262346	-0.06790031015928673	0.3201163904861711	0.06412221627219869	0.28196042713818464	-0.3576146876306374	2.238015081558963	0.08626904585457194	0.035297087843300906	0.05860885570151193	0.38535527407443565	0.2926059629740267	patients
0.08068319452411823	0.2558614681153054	0.2622845760392488	0.13463778531795295	0.48187714915832147	0.4331453584360755	0.028321608097432525	0.21971912985513184	2.1959113506209387	0.04097096733717288	0.015950540977742095	0.098206005408152	0.24248284824484115	0.3441985327973137	patients
0.2762412278515433	0.44186907208866794	0.289939325614564	0.04835671331957728	0.4466367478010571	0.03543477892926715	0.06600991956675695	-0.030414785609633933	2.325689138596113	0.034108141534594516	0.02320358889678014	0.07221439643789507	0.32954499020366335	0.22220818936846876	patients
0.3466317791342095	0.39692437113921714	0.34635145203355977	0.10757356968759696	0.22012414777547573	-0.004515977166122134	0.011643752356448803	-0.20026777192866888	2.3152227873296933	0.03915682694647125	0.08414154081861007	0.08384234625161575	0.21453572077302555	0.2600213578943085	patients
0.0864665189206497	0.39708057903006483	0.3873089171532519	-0.06782732980344369	0.1698636193016232	0.09931454666296714	0.1379424417305271	0.032508278881845085	2.3004534675950725	0.02824853843635034	0.019588745560416943	0.07384720603821056	0.26971870541646237	0.21182025014535216	patients
0.3098273976048736	0.3127994994827446	0.3684765234866089	0.029661547352644407	0.30705873517985627	-0.009455501954395193	0.04720792613529742	-0.03294050546335878	2.132852532563801	0.04219956661184136	0.047650087927467735	0.0982159297832771	0.295990933014989	0.3150058629021383	patients
0.08315575708094851	0.4276061463732438	0.15344182881361243	-0.02180900281179396	0.40811821492891864	0.005327491683966776	0.12363019330590307	-0.20318877789384476	2.2264674878872164	0.08289737382015049	0.08941364188087278	0.08066692652816086	0.20862362503318374	0.325618909876223	patients
0.4472295453224378	0.3680468999699973	0.14430083308686278	0.006057129234292111	0.17398877409169122	-0.006391502687539182	0.032941189742696955	-0.2040865516341545	2.894186658407085	0.007344347068262351	0.09378280883700602	0.05693432908662422	0.15483620957821936	0.3371779929685087	patients
0.07018559917863243	0.17214789713968628	0.08329027687069157	0.12802622595735896	0.24588665151681258	0.13786099515081998	0.044691072031853143	0.14741633423882858	2.591731899252745	0.06059183607027773	0.06387061432796146	0.07592520052729342	0.1706018240156059	0.2392921862016927	patients
0.2890749520668643	0.3765835771158814	0.11835174016635898	0.037053050111640645	0.28636634722588167	-0.03159303928233844	0.2104618788814031	-0.46798543902984885	2.594993381347067	0.03824418005381179	0.07299339378189114	0.09178396549813404	0.3972304363814187	0.26341625912518074	patients
0.21501763689895215	0.37185930656940475	0.3291347443438247	0.05104326150849221	0.40783345500100876	0.009699327077575134	0.2673476531757186	-0.2538604163632315	2.1565823516064597	0.06329029205200096	0.06440472682698802	0.09002719705901485	0.3693622035144945	0.29571160542833497	patients
[truncated: 623 more rows]
